# Supplementary material for: Studies Relevant to the Functional Model of Mo-Cu CODH: In Situ Reactions of Cu(I)-L Complexes with Mo(VI) and Synthesis of Stable Structurally Characterized Heterotetranuclear MoVI2CuI2 Complex
Source: Molecules. 2023 Apr 21;28(8):3644. doi: 10.3390/molecules28083644 (PMC10143188; doi:10.3390/molecules28083644)
Supplement: Supplementary file 1 [file molecules-28-03644-s001.zip]

Archive with 3 entries (3 files):
- SI/sg982_final_CLW.cif
- SI/sg988_0m.cif
- SI/SI.pdf
