# Supplementary material for: Studies Relevant to the Functional Model of Mo-Cu CODH: In Situ Reactions of Cu(I)-L Complexes with Mo(VI) and Synthesis of Stable Structurally Characterized Heterotetranuclear MoVI2CuI2 Complex
Source: Molecules. 2023 Apr 21;28(8):3644. doi: 10.3390/molecules28083644 (PMC10143188; doi:10.3390/molecules28083644)
Supplement: Supplementary file 1 [file molecules-28-03644-s001.zip › SI/sg982_final_CLW.cif]

data_sg982_final
_audit_creation_date               2023-03-13
_audit_creation_method
;
Olex2 1.5
(compiled 2023.03.06 svn.rbb2c1857 for OlexSys, GUI svn.r6748)
;
_shelx_SHELXL_version_number       '2019/2'
_audit_contact_author_address      ?
_audit_contact_author_email        ?
_audit_contact_author_name         ''
_audit_contact_author_phone        ?
_publ_contact_author_id_orcid      ?
_publ_section_references
;
Dolomanov, O.V., Bourhis, L.J., Gildea, R.J, Howard, J.A.K. & Puschmann, H.
 (2009), J. Appl. Cryst. 42, 339-341.

Sheldrick, G.M. (2008). Acta Cryst. A64, 112-122.

Sheldrick, G.M. (2015). Acta Cryst. C71, 3-8.
;
_chemical_name_common              ?
_chemical_name_systematic
;
 ? 
;
_chemical_formula_moiety          
 'C84 H88 Cu2 Mo2 N8 O11, C18 H16 O Si, 6(C2 H3 N)'
_chemical_formula_sum              'C114 H122 Cu2 Mo2 N14 O12 Si'
_chemical_formula_weight           2227.30
_chemical_melting_point            ?
loop_
  _atom_type_symbol
  _atom_type_description
  _atom_type_scat_dispersion_real
  _atom_type_scat_dispersion_imag
  _atom_type_scat_source
 'C' 'C' 0.0033 0.0016 'International Tables Vol C Tables 4.2.6.8 and 6.1.1.4'
 'H' 'H' 0.0000 0.0000 'International Tables Vol C Tables 4.2.6.8 and 6.1.1.4'
 'Cu' 'Cu' 0.3201 1.2651 'International Tables Vol C Tables 4.2.6.8 and 6.1.1.4'
 'Mo' 'Mo' -1.6832 0.6857
 'International Tables Vol C Tables 4.2.6.8 and 6.1.1.4'
 'N' 'N' 0.0061 0.0033 'International Tables Vol C Tables 4.2.6.8 and 6.1.1.4'
 'O' 'O' 0.0106 0.0060 'International Tables Vol C Tables 4.2.6.8 and 6.1.1.4'
 'Si' 'Si' 0.0817 0.0704 'International Tables Vol C Tables 4.2.6.8 and 6.1.1.4'

_shelx_space_group_comment
;
The symmetry employed for this shelxl refinement is uniquely defined
by the following loop, which should always be used as a source of
symmetry information in preference to the above space-group names.
They are only intended as comments.
;
_space_group_crystal_system        'monoclinic'
_space_group_IT_number             14
_space_group_name_H-M_alt          'P 1 21/n 1'
_space_group_name_Hall             '-P 2yn'
loop_
  _space_group_symop_operation_xyz
 'x, y, z'
 '-x+1/2, y+1/2, -z+1/2'
 '-x, -y, -z'
 'x-1/2, -y-1/2, z-1/2'

_cell_length_a                     20.546(5)
_cell_length_b                     21.591(7)
_cell_length_c                     25.679(7)
_cell_angle_alpha                  90
_cell_angle_beta                   109.253(6)
_cell_angle_gamma                  90
_cell_volume                       10754(5)
_cell_formula_units_Z              4
_cell_measurement_reflns_used      22266
_cell_measurement_temperature      100
_cell_measurement_theta_max        26.50
_cell_measurement_theta_min        1.91
_shelx_estimated_absorpt_T_max     0.966
_shelx_estimated_absorpt_T_min     0.903
_exptl_absorpt_coefficient_mu      0.696
_exptl_absorpt_correction_T_max    0.9660
_exptl_absorpt_correction_T_min    0.9027
_exptl_absorpt_correction_type     multi-scan
_exptl_absorpt_process_details    
 'SADABS-2016/2 (Bruker,2016/2) was used for absorption correction.'
_exptl_absorpt_special_details     ?
_exptl_crystal_colour              'clear orange'
_exptl_crystal_colour_lustre       clear
_exptl_crystal_colour_primary      orange
_exptl_crystal_density_diffrn      1.376
_exptl_crystal_density_meas        ?
_exptl_crystal_density_method      'not measured'
_exptl_crystal_description         prism
_exptl_crystal_F_000               4624
_exptl_crystal_recrystallization_method  'acetonitrile ether benzene'
_exptl_crystal_size_max            0.15
_exptl_crystal_size_mid            0.1
_exptl_crystal_size_min            0.05
_exptl_special_details
;
 ? 
;
_exptl_transmission_factor_max     ?
_exptl_transmission_factor_min     ?
_diffrn_reflns_av_R_equivalents    0.1084
_diffrn_reflns_av_unetI/netI       0.0447
_diffrn_reflns_Laue_measured_fraction_full  0.999
_diffrn_reflns_Laue_measured_fraction_max  0.994
_diffrn_reflns_limit_h_max         27
_diffrn_reflns_limit_h_min         -27
_diffrn_reflns_limit_k_max         28
_diffrn_reflns_limit_k_min         -28
_diffrn_reflns_limit_l_max         33
_diffrn_reflns_limit_l_min         -33
_diffrn_reflns_number              386980
_diffrn_reflns_point_group_measured_fraction_full  0.999
_diffrn_reflns_point_group_measured_fraction_max  0.994
_diffrn_reflns_theta_full          25.242
_diffrn_reflns_theta_max           27.980
_diffrn_reflns_theta_min           1.911
_diffrn_ambient_temperature        100
_diffrn_detector                   'Photon III'
_diffrn_detector_area_resol_mean   ?
_diffrn_detector_type              'CPAD area detector'
_diffrn_measured_fraction_theta_full  0.999
_diffrn_measured_fraction_theta_max  0.994
_diffrn_measurement_device         '\k--geometry diffractometer'
_diffrn_measurement_device_type    'Bruker D8 VENTURE'
_diffrn_measurement_method         '\f and \w scans'
_diffrn_radiation_collimation      '0.8 mm pinhole collimator'
_diffrn_radiation_monochromator    'multilayer mirror'
_diffrn_radiation_type             'Mo K\a'
_diffrn_radiation_wavelength       0.71073
_diffrn_source                     'microfocus sealed tube'
_diffrn_source_target              Mo
_diffrn_source_type                'Incoatec I\mS'
_reflns_Friedel_coverage           0.000
_reflns_Friedel_fraction_full      .
_reflns_Friedel_fraction_max       .
_reflns_number_gt                  18373
_reflns_number_total               25749
_reflns_special_details
;
 Reflections were merged by SHELXL according to the crystal
 class for the calculation of statistics and refinement.
 
 _reflns_Friedel_fraction is defined as the number of unique
 Friedel pairs measured divided by the number that would be
 possible theoretically, ignoring centric projections and
 systematic absences.
;
_reflns_threshold_expression       'I > 2\s(I)'
_computing_cell_refinement         ?
_computing_data_collection         ?
_computing_data_reduction          ?
_computing_molecular_graphics      'Olex2 1.5 (Dolomanov et al., 2009)'
_computing_publication_material    'Olex2 1.5 (Dolomanov et al., 2009)'
_computing_structure_refinement    'SHELXL 2019/2 (Sheldrick, 2015)'
_computing_structure_solution      'SHELXS-1997  (Sheldrick, 2008)'
_refine_diff_density_max           1.809
_refine_diff_density_min           -1.303
_refine_diff_density_rms           0.110
_refine_ls_extinction_coef         .
_refine_ls_extinction_method       none
_refine_ls_goodness_of_fit_ref     1.022
_refine_ls_hydrogen_treatment      constr
_refine_ls_matrix_type             full
_refine_ls_number_parameters       1369
_refine_ls_number_reflns           25749
_refine_ls_number_restraints       96
_refine_ls_R_factor_all            0.0996
_refine_ls_R_factor_gt             0.0682
_refine_ls_restrained_S_all        1.021
_refine_ls_shift/su_max            0.001
_refine_ls_shift/su_mean           0.000
_refine_ls_structure_factor_coef   Fsqd
_refine_ls_weighting_details      
 'w=1/[\s^2^(Fo^2^)+(0.0794P)^2^+46.7579P] where P=(Fo^2^+2Fc^2^)/3'
_refine_ls_weighting_scheme        calc
_refine_ls_wR_factor_gt            0.1760
_refine_ls_wR_factor_ref           0.1977
_refine_special_details            ?
_olex2_refinement_description
;
1. Fixed Uiso
 At 1.2 times of:
  All C(H) groups, All C(H,H) groups
 At 1.5 times of:
  All C(H,H,H) groups, All O(H) groups
2. Uiso/Uaniso restraints and constraints
C61 \\sim C1B \\sim C2A \\sim C3B \\sim C4A \\sim C3A \\sim C4B \\sim C2B \\sim
C1A: within 2A with sigma of 0.01 and sigma for terminal atoms of 0.02 within 2A
3. Others
 Sof(C1B)=Sof(C2B)=Sof(H2BA)=Sof(H2BB)=Sof(H2BC)=Sof(C3B)=Sof(H3BA)=Sof(H3BB)=
 Sof(H3BC)=Sof(C4B)=Sof(H4BA)=Sof(H4BB)=Sof(H4BC)=1-FVAR(1)
 Sof(C1A)=Sof(H1AA)=Sof(H1AB)=Sof(H1AC)=Sof(C2A)=Sof(C3A)=Sof(H3AA)=Sof(H3AB)=
 Sof(H3AC)=Sof(C4A)=Sof(H4AA)=Sof(H4AB)=Sof(H4AC)=FVAR(1)
4.a Secondary CH2 refined with riding coordinates:
 C13(H13A,H13B), C19(H19A,H19B), C52(H52A,H52B), C53(H53A,H53B)
4.b Aromatic/amide H refined with riding coordinates:
 C2(H2), C3(H3), C4(H4), C7(H7), C8(H8), C9(H9), C10(H10), C11(H11), C14(H14),
 C15(H15), C16(H16), C17(H17), C21(H21), C23(H23), C31(H31), C33(H33), C41(H41),
  C42(H42), C43(H43), C46(H46), C47(H47), C48(H48), C49(H49), C50(H50),
 C55(H55), C56(H56), C57(H57), C58(H58), C60(H60), C62(H62), C73(H73), C75(H75),
  C79(H79), C80(H80), C81(H81), C82(H82), C83(H83), C84(H84), C85(H85),
 C86(H86), C87(H87), C88(H88), C89(H89), C90(H90), C91(H91), C92(H92), C93(H93)
4.c Idealised Me refined as rotating group:
 C26(H26A,H26B,H26C), C27(H27A,H27B,H27C), C34(H34A,H34B,H34C), C35(H35A,H35B,
 H35C), C36(H36A,H36B,H36C), C37(H37A,H37B,H37C), C38(H38A,H38B,H38C), C39(H39A,
 H39B,H39C), C68(H68A,H68B,H68C), C69(H69A,H69B,H69C), C76(H76A,H76B,H76C),
 C77(H77A,H77B,H77C), C78(H78A,H78B,H78C), C1A(H1AA,H1AB,H1AC), C3A(H3AA,H3AB,
 H3AC), C4A(H4AA,H4AB,H4AC), C2B(H2BA,H2BB,H2BC), C3B(H3BA,H3BB,H3BC), C4B(H4BA,
 H4BB,H4BC), C99(H99A,H99B,H99C), C95(H95A,H95B,H95C), C97(H97A,H97B,H97C),
 C94(H94A,H94B,H94C), C96(H96A,H96B,H96C), C98(H98A,H98B,H98C)
4.d Idealised tetrahedral OH refined as rotating group:
 O12(H12)
;
_atom_sites_solution_hydrogens     geom
_atom_sites_solution_primary       direct
_atom_sites_solution_secondary     ?
loop_
  _atom_site_label
  _atom_site_type_symbol
  _atom_site_fract_x
  _atom_site_fract_y
  _atom_site_fract_z
  _atom_site_U_iso_or_equiv
  _atom_site_adp_type
  _atom_site_occupancy
  _atom_site_site_symmetry_order
  _atom_site_calc_flag
  _atom_site_refinement_flags_posn
  _atom_site_refinement_flags_adp
  _atom_site_refinement_flags_occupancy
  _atom_site_disorder_assembly
  _atom_site_disorder_group
 Mo1 Mo 0.59581(2) 0.41547(2) 0.26538(2) 0.03279(11) Uani 1 1 d . . . . .
 Mo2 Mo 0.43563(2) 0.40734(2) 0.24353(2) 0.03444(11) Uani 1 1 d . . . . .
 Cu1 Cu 0.40070(3) 0.60791(3) 0.02720(2) 0.02880(13) Uani 1 1 d . . . . .
 Cu2 Cu 0.60213(3) 0.61333(3) 0.47725(2) 0.02604(12) Uani 1 1 d . . . . .
 O1 O 0.64794(18) 0.39925(17) 0.33114(14) 0.0406(8) Uani 1 1 d . . . . .
 O2 O 0.6359(2) 0.38322(18) 0.22339(14) 0.0461(9) Uani 1 1 d . . . . .
 O3 O 0.40008(19) 0.36628(18) 0.28363(14) 0.0459(9) Uani 1 1 d . . . . .
 O4 O 0.38576(19) 0.39104(17) 0.17665(14) 0.0424(8) Uani 1 1 d . . . . .
 O5 O 0.51860(19) 0.36088(16) 0.25406(13) 0.0388(8) Uani 1 1 d . . . . .
 O6 O 0.62604(16) 0.50335(16) 0.26847(12) 0.0327(7) Uani 1 1 d . . . . .
 O7 O 0.51138(15) 0.46087(14) 0.20215(12) 0.0297(7) Uani 1 1 d . . . . .
 O8 O 0.51459(15) 0.45696(15) 0.30828(12) 0.0295(7) Uani 1 1 d . . . . .
 O9 O 0.39623(16) 0.49089(17) 0.24295(13) 0.0362(8) Uani 1 1 d . . . . .
 O10 O 0.29572(15) 0.53795(15) -0.02896(12) 0.0294(7) Uani 1 1 d . . . . .
 O11 O 0.70631(14) 0.54915(14) 0.54249(12) 0.0267(6) Uani 1 1 d . . . . .
 N1 N 0.36884(18) 0.55841(18) 0.08011(14) 0.0283(8) Uani 1 1 d . . . . .
 N2 N 0.64485(16) 0.56215(16) 0.43111(14) 0.0233(7) Uani 1 1 d . . . . .
 N3 N 0.3677(2) 0.6972(2) 0.01327(16) 0.0355(9) Uani 1 1 d . . . . .
 N4 N 0.48560(18) 0.58703(18) 0.00640(15) 0.0280(8) Uani 1 1 d . . . . .
 N5 N 0.36043(18) 0.61901(18) -0.07447(15) 0.0298(8) Uani 1 1 d . . . . .
 N6 N 0.51447(17) 0.58514(17) 0.49186(15) 0.0269(7) Uani 1 1 d . . . . .
 N7 N 0.62921(18) 0.70547(18) 0.48717(16) 0.0304(8) Uani 1 1 d . . . . .
 N8 N 0.62911(18) 0.63090(17) 0.57569(14) 0.0275(7) Uani 1 1 d . . . . .
 C1 C 0.5859(2) 0.5444(2) 0.23107(17) 0.0302(9) Uani 1 1 d . . . . .
 C2 C 0.6036(2) 0.6048(2) 0.22797(19) 0.0364(10) Uani 1 1 d . . . . .
 H2 H 0.646078 0.620326 0.252205 0.044 Uiso 1 1 calc R U . . .
 C3 C 0.5587(3) 0.6439(2) 0.18875(19) 0.0359(10) Uani 1 1 d . . . . .
 H3 H 0.571196 0.685801 0.185786 0.043 Uiso 1 1 calc R U . . .
 C4 C 0.4963(2) 0.6217(2) 0.15440(18) 0.0338(10) Uani 1 1 d . . . . .
 H4 H 0.465846 0.648697 0.128380 0.041 Uiso 1 1 calc R U . . .
 C5 C 0.4771(2) 0.5598(2) 0.15734(17) 0.0292(9) Uani 1 1 d . . . . .
 C6 C 0.5227(2) 0.5208(2) 0.19598(17) 0.0299(9) Uani 1 1 d . . . . .
 C7 C 0.4092(2) 0.5357(2) 0.12617(17) 0.0292(9) Uani 1 1 d . . . . .
 H7 H 0.393213 0.500657 0.140751 0.035 Uiso 1 1 calc R U . . .
 C8 C 0.3511(3) 0.7315(3) 0.0505(2) 0.0408(11) Uani 1 1 d . . . . .
 H8 H 0.356143 0.713594 0.085412 0.049 Uiso 1 1 calc R U . . .
 C9 C 0.3270(3) 0.7915(3) 0.0407(2) 0.0483(14) Uani 1 1 d . . . . .
 H9 H 0.316411 0.814547 0.068373 0.058 Uiso 1 1 calc R U . . .
 C10 C 0.3186(3) 0.8171(3) -0.0103(3) 0.0503(14) Uani 1 1 d . . . . .
 H10 H 0.302131 0.858289 -0.018263 0.060 Uiso 1 1 calc R U . . .
 C11 C 0.3345(3) 0.7821(2) -0.0500(2) 0.0417(12) Uani 1 1 d . . . . .
 H11 H 0.328537 0.798855 -0.085491 0.050 Uiso 1 1 calc R U . . .
 C12 C 0.3589(2) 0.7228(2) -0.0369(2) 0.0350(10) Uani 1 1 d . . . . .
 C13 C 0.3815(2) 0.6835(2) -0.07628(19) 0.0323(10) Uani 1 1 d . . . . .
 H13A H 0.360899 0.699771 -0.114225 0.039 Uiso 1 1 calc R U . . .
 H13B H 0.432318 0.685601 -0.066363 0.039 Uiso 1 1 calc R U . . .
 C14 C 0.5501(2) 0.5913(2) 0.04248(18) 0.0326(10) Uani 1 1 d . . . . .
 H14 H 0.555933 0.595074 0.080621 0.039 Uiso 1 1 calc R U . . .
 C15 C 0.6081(2) 0.5904(2) 0.0266(2) 0.0378(11) Uani 1 1 d . . . . .
 H15 H 0.652722 0.594672 0.053228 0.045 Uiso 1 1 calc R U . . .
 C16 C 0.6003(2) 0.5832(2) -0.0285(2) 0.0378(11) Uani 1 1 d . . . . .
 H16 H 0.639497 0.582060 -0.040360 0.045 Uiso 1 1 calc R U . . .
 C17 C 0.5350(2) 0.5777(2) -0.06603(19) 0.0325(10) Uani 1 1 d . . . . .
 H17 H 0.528444 0.572708 -0.104183 0.039 Uiso 1 1 calc R U . . .
 C18 C 0.4783(2) 0.5795(2) -0.04739(17) 0.0283(9) Uani 1 1 d . . . . .
 C19 C 0.4053(2) 0.5737(2) -0.08751(18) 0.0297(9) Uani 1 1 d . . . . .
 H19A H 0.405375 0.580402 -0.125628 0.036 Uiso 1 1 calc R U . . .
 H19B H 0.387721 0.531395 -0.085319 0.036 Uiso 1 1 calc R U . . .
 C20 C 0.2882(2) 0.6077(2) -0.10210(18) 0.0298(9) Uani 1 1 d . . . . .
 C21 C 0.2490(2) 0.6367(2) -0.15051(18) 0.0332(10) Uani 1 1 d . . . . .
 H21 H 0.271091 0.664387 -0.168046 0.040 Uiso 1 1 calc R U . . .
 C22 C 0.1788(2) 0.6266(3) -0.17422(19) 0.0372(11) Uani 1 1 d . . . . .
 C23 C 0.1483(2) 0.5851(3) -0.14832(19) 0.0381(11) Uani 1 1 d . . . . .
 H23 H 0.100136 0.577881 -0.163912 0.046 Uiso 1 1 calc R U . . .
 C24 C 0.1852(2) 0.5531(2) -0.10016(19) 0.0340(10) Uani 1 1 d . . . . .
 C25 C 0.2556(2) 0.5663(2) -0.07790(17) 0.0301(9) Uani 1 1 d . . . . .
 C26 C 0.0752(3) 0.5138(4) -0.0863(2) 0.0558(17) Uani 1 1 d . . . . .
 H26A H 0.065215 0.555212 -0.075332 0.084 Uiso 1 1 calc R U . . .
 H26B H 0.057652 0.482502 -0.066665 0.084 Uiso 1 1 calc R U . . .
 H26C H 0.052925 0.508601 -0.126133 0.084 Uiso 1 1 calc R U . . .
 C27 C 0.1687(3) 0.4406(3) -0.0888(2) 0.0513(14) Uani 1 1 d . . . . .
 H27A H 0.148425 0.436364 -0.128878 0.077 Uiso 1 1 calc R U . . .
 H27B H 0.148154 0.409884 -0.070742 0.077 Uiso 1 1 calc R U . . .
 H27C H 0.218558 0.433914 -0.077614 0.077 Uiso 1 1 calc R U . . .
 C28 C 0.1915(2) 0.5133(2) -0.0092(2) 0.0338(10) Uani 1 1 d . . . . .
 C29 C 0.2617(2) 0.5285(2) 0.00861(18) 0.0286(9) Uani 1 1 d . . . . .
 C30 C 0.2991(2) 0.5371(2) 0.06413(18) 0.0298(9) Uani 1 1 d . . . . .
 C31 C 0.2651(2) 0.5293(2) 0.1027(2) 0.0364(10) Uani 1 1 d . . . . .
 H31 H 0.290017 0.534857 0.140809 0.044 Uiso 1 1 calc R U . . .
 C32 C 0.1949(3) 0.5135(3) 0.0864(2) 0.0410(11) Uani 1 1 d . . . . .
 C33 C 0.1595(3) 0.5064(3) 0.0306(2) 0.0407(11) Uani 1 1 d . . . . .
 H33 H 0.111788 0.496484 0.019119 0.049 Uiso 1 1 calc R U . . .
 C34 C 0.1032(4) 0.5638(4) 0.1184(3) 0.073(2) Uani 1 1 d . . . . .
 H34A H 0.128546 0.602361 0.131172 0.109 Uiso 1 1 calc R U . . .
 H34B H 0.071283 0.556431 0.138904 0.109 Uiso 1 1 calc R U . . .
 H34C H 0.077067 0.567153 0.078919 0.109 Uiso 1 1 calc R U . . .
 C35 C 0.2019(4) 0.5096(5) 0.1858(3) 0.095(3) Uani 1 1 d . . . . .
 H35A H 0.233901 0.474476 0.192625 0.142 Uiso 1 1 calc R U . . .
 H35B H 0.174493 0.506889 0.210528 0.142 Uiso 1 1 calc R U . . .
 H35C H 0.228082 0.548389 0.192607 0.142 Uiso 1 1 calc R U . . .
 C36 C 0.1103(3) 0.4512(4) 0.1165(3) 0.0604(17) Uani 1 1 d . . . . .
 H36A H 0.075353 0.454994 0.079914 0.091 Uiso 1 1 calc R U . . .
 H36B H 0.087635 0.447502 0.144458 0.091 Uiso 1 1 calc R U . . .
 H36C H 0.138490 0.414298 0.117515 0.091 Uiso 1 1 calc R U . . .
 C37 C 0.0987(3) 0.7146(3) -0.2080(2) 0.0587(16) Uani 1 1 d . . . . .
 H37A H 0.071558 0.698338 -0.185986 0.088 Uiso 1 1 calc R U . . .
 H37B H 0.068122 0.736068 -0.240471 0.088 Uiso 1 1 calc R U . . .
 H37C H 0.133296 0.743719 -0.185608 0.088 Uiso 1 1 calc R U . . .
 C38 C 0.0776(3) 0.6187(3) -0.2637(2) 0.0625(18) Uani 1 1 d . . . . .
 H38A H 0.098707 0.582506 -0.274786 0.094 Uiso 1 1 calc R U . . .
 H38B H 0.050453 0.641639 -0.296639 0.094 Uiso 1 1 calc R U . . .
 H38C H 0.047347 0.604947 -0.243361 0.094 Uiso 1 1 calc R U . . .
 C39 C 0.1777(3) 0.6851(5) -0.2594(3) 0.088(3) Uani 1 1 d . . . . .
 H39A H 0.210532 0.715895 -0.237609 0.131 Uiso 1 1 calc R U . . .
 H39B H 0.147703 0.704267 -0.293377 0.131 Uiso 1 1 calc R U . . .
 H39C H 0.203037 0.650639 -0.268592 0.131 Uiso 1 1 calc R U . . .
 C40 C 0.4327(2) 0.5348(2) 0.27840(16) 0.0298(9) Uani 1 1 d . . . . .
 C41 C 0.4109(2) 0.5944(2) 0.27994(19) 0.0362(11) Uani 1 1 d . . . . .
 H41 H 0.366581 0.606862 0.256521 0.043 Uiso 1 1 calc R U . . .
 C42 C 0.4544(3) 0.6369(2) 0.31627(19) 0.0379(11) Uani 1 1 d . . . . .
 H42 H 0.439492 0.678418 0.317122 0.046 Uiso 1 1 calc R U . . .
 C43 C 0.5186(2) 0.6192(2) 0.35080(18) 0.0318(10) Uani 1 1 d . . . . .
 H43 H 0.547563 0.648729 0.374908 0.038 Uiso 1 1 calc R U . . .
 C44 C 0.5417(2) 0.5576(2) 0.35076(16) 0.0259(8) Uani 1 1 d . . . . .
 C45 C 0.4988(2) 0.5159(2) 0.31335(16) 0.0258(8) Uani 1 1 d . . . . .
 C46 C 0.6094(2) 0.5367(2) 0.38476(16) 0.0254(8) Uani 1 1 d . . . . .
 H46 H 0.629012 0.502278 0.372281 0.030 Uiso 1 1 calc R U . . .
 C47 C 0.4529(2) 0.5790(2) 0.4512(2) 0.0329(10) Uani 1 1 d . . . . .
 H47 H 0.451864 0.579944 0.413964 0.039 Uiso 1 1 calc R U . . .
 C48 C 0.3920(2) 0.5715(2) 0.4616(2) 0.0368(11) Uani 1 1 d . . . . .
 H48 H 0.349783 0.567902 0.431900 0.044 Uiso 1 1 calc R U . . .
 C49 C 0.3926(2) 0.5693(2) 0.5155(2) 0.0400(11) Uani 1 1 d . . . . .
 H49 H 0.351049 0.564353 0.523765 0.048 Uiso 1 1 calc R U . . .
 C50 C 0.4557(2) 0.5744(2) 0.5572(2) 0.0347(10) Uani 1 1 d . . . . .
 H50 H 0.458036 0.573109 0.594793 0.042 Uiso 1 1 calc R U . . .
 C51 C 0.5153(2) 0.5814(2) 0.54379(18) 0.0282(9) Uani 1 1 d . . . . .
 C52 C 0.5843(2) 0.5853(2) 0.58906(19) 0.0321(9) Uani 1 1 d . . . . .
 H52A H 0.577254 0.597106 0.624075 0.039 Uiso 1 1 calc R U . . .
 H52B H 0.606854 0.544211 0.594281 0.039 Uiso 1 1 calc R U . . .
 C53 C 0.6028(2) 0.6942(2) 0.57146(19) 0.0312(9) Uani 1 1 d . . . . .
 H53A H 0.615047 0.712845 0.608660 0.037 Uiso 1 1 calc R U . . .
 H53B H 0.551883 0.693868 0.554937 0.037 Uiso 1 1 calc R U . . .
 C54 C 0.6335(2) 0.7317(2) 0.53611(19) 0.0322(10) Uani 1 1 d . . . . .
 C55 C 0.6622(3) 0.7895(3) 0.5510(2) 0.0464(13) Uani 1 1 d . . . . .
 H55 H 0.665721 0.806575 0.585927 0.056 Uiso 1 1 calc R U . . .
 C56 C 0.6859(3) 0.8225(3) 0.5148(3) 0.0529(15) Uani 1 1 d . . . . .
 H56 H 0.706345 0.862121 0.524576 0.063 Uiso 1 1 calc R U . . .
 C57 C 0.6794(3) 0.7970(3) 0.4644(3) 0.0493(14) Uani 1 1 d . . . . .
 H57 H 0.693533 0.819466 0.438159 0.059 Uiso 1 1 calc R U . . .
 C58 C 0.6521(2) 0.7384(2) 0.4524(2) 0.0383(11) Uani 1 1 d . . . . .
 H58 H 0.649456 0.720418 0.418022 0.046 Uiso 1 1 calc R U . . .
 C59 C 0.7008(2) 0.6241(2) 0.60789(17) 0.0290(9) Uani 1 1 d . . . . .
 C60 C 0.7332(3) 0.6592(2) 0.65456(19) 0.0377(11) Uani 1 1 d . . . . .
 H60 H 0.706830 0.687906 0.667338 0.045 Uiso 1 1 calc R U . . .
 C61 C 0.8034(3) 0.6534(3) 0.6830(2) 0.0451(13) Uani 1 1 d . U . . .
 C62 C 0.8407(2) 0.6096(2) 0.6647(2) 0.0387(11) Uani 1 1 d . . . . .
 H62 H 0.888444 0.604401 0.684421 0.046 Uiso 1 1 calc R U . . .
 C63 C 0.8099(2) 0.5732(2) 0.61831(18) 0.0311(9) Uani 1 1 d . . . . .
 C64 C 0.7399(2) 0.5817(2) 0.59067(17) 0.0281(9) Uani 1 1 d . . . . .
 C68 C 0.8322(3) 0.4606(3) 0.6165(2) 0.0424(12) Uani 1 1 d . . . . .
 H68A H 0.854040 0.428040 0.601398 0.064 Uiso 1 1 calc R U . . .
 H68B H 0.782215 0.453849 0.604118 0.064 Uiso 1 1 calc R U . . .
 H68C H 0.850423 0.459332 0.656873 0.064 Uiso 1 1 calc R U . . .
 C69 C 0.9254(2) 0.5345(3) 0.6162(2) 0.0467(14) Uani 1 1 d . . . . .
 H69A H 0.942949 0.535123 0.656653 0.070 Uiso 1 1 calc R U . . .
 H69B H 0.935173 0.574302 0.602025 0.070 Uiso 1 1 calc R U . . .
 H69C H 0.947979 0.501150 0.602721 0.070 Uiso 1 1 calc R U . . .
 C70 C 0.8171(2) 0.5253(2) 0.53338(18) 0.0308(9) Uani 1 1 d . . . . .
 C71 C 0.7472(2) 0.5382(2) 0.51001(18) 0.0278(9) Uani 1 1 d . . . . .
 C72 C 0.7152(2) 0.5425(2) 0.45292(17) 0.0261(8) Uani 1 1 d . . . . .
 C73 C 0.7548(2) 0.5323(2) 0.41884(19) 0.0337(10) Uani 1 1 d . . . . .
 H73 H 0.733492 0.534918 0.379988 0.040 Uiso 1 1 calc R U . . .
 C74 C 0.8250(2) 0.5183(2) 0.4403(2) 0.0361(10) Uani 1 1 d . . . . .
 C75 C 0.8549(2) 0.5151(2) 0.4981(2) 0.0374(11) Uani 1 1 d . . . . .
 H75 H 0.902561 0.505589 0.513602 0.045 Uiso 1 1 calc R U . . .
 C76 C 0.8281(3) 0.5128(4) 0.3430(3) 0.0612(18) Uani 1 1 d . . . . .
 H76A H 0.793882 0.479439 0.333796 0.092 Uiso 1 1 calc R U . . .
 H76B H 0.858809 0.508149 0.320993 0.092 Uiso 1 1 calc R U . . .
 H76C H 0.804593 0.552899 0.334813 0.092 Uiso 1 1 calc R U . . .
 C77 C 0.9070(3) 0.4473(3) 0.4173(3) 0.0527(14) Uani 1 1 d . . . . .
 H77A H 0.931930 0.444870 0.456981 0.079 Uiso 1 1 calc R U . . .
 H77B H 0.939772 0.443266 0.397026 0.079 Uiso 1 1 calc R U . . .
 H77C H 0.873137 0.413674 0.406490 0.079 Uiso 1 1 calc R U . . .
 C78 C 0.9241(3) 0.5616(3) 0.4159(3) 0.0588(16) Uani 1 1 d . . . . .
 H78A H 0.900752 0.601683 0.406508 0.088 Uiso 1 1 calc R U . . .
 H78B H 0.954346 0.555235 0.393817 0.088 Uiso 1 1 calc R U . . .
 H78C H 0.951547 0.561033 0.455173 0.088 Uiso 1 1 calc R U . . .
 C110 C 0.8700(2) 0.5096(3) 0.4037(2) 0.0449(13) Uani 1 1 d . . . . .
 C111 C 0.8474(2) 0.5234(2) 0.59642(19) 0.0349(10) Uani 1 1 d . . . . .
 C113 C 0.1348(3) 0.6612(3) -0.2264(2) 0.0457(13) Uani 1 1 d . . . . .
 C114 C 0.1543(2) 0.5059(3) -0.0716(2) 0.0399(12) Uani 1 1 d . . . . .
 C115 C 0.1558(3) 0.5080(3) 0.1282(2) 0.0519(14) Uani 1 1 d . . . . .
 C1A C 0.9070(13) 0.6742(16) 0.7655(9) 0.044(4) Uani 0.555(10) 1 d . U P A 1
 H1AA H 0.926923 0.700033 0.798287 0.067 Uiso 0.555(10) 1 calc R U P A 1
 H1AB H 0.930159 0.683110 0.738515 0.067 Uiso 0.555(10) 1 calc R U P A 1
 H1AC H 0.913291 0.630399 0.775985 0.067 Uiso 0.555(10) 1 calc R U P A 1
 C2A C 0.8274(6) 0.6888(5) 0.7392(4) 0.041(2) Uani 0.555(10) 1 d . U P A 1
 C3A C 0.7899(5) 0.6692(6) 0.7785(4) 0.056(3) Uani 0.555(10) 1 d . U P A 1
 H3AA H 0.795448 0.624554 0.785147 0.083 Uiso 0.555(10) 1 calc R U P A 1
 H3AB H 0.740754 0.679124 0.762243 0.083 Uiso 0.555(10) 1 calc R U P A 1
 H3AC H 0.809193 0.691446 0.813528 0.083 Uiso 0.555(10) 1 calc R U P A 1
 C4A C 0.8142(9) 0.7570(8) 0.7260(6) 0.057(4) Uani 0.555(10) 1 d . U P A 1
 H4AA H 0.830548 0.781144 0.760153 0.086 Uiso 0.555(10) 1 calc R U P A 1
 H4AB H 0.764636 0.763870 0.708205 0.086 Uiso 0.555(10) 1 calc R U P A 1
 H4AC H 0.838837 0.770079 0.701036 0.086 Uiso 0.555(10) 1 calc R U P A 1
 C1B C 0.8511(7) 0.7020(7) 0.7245(5) 0.041(2) Uani 0.445(10) 1 d . U P A 2
 C2B C 0.8973(18) 0.672(2) 0.7751(12) 0.045(5) Uani 0.445(10) 1 d . U P A 2
 H2BA H 0.927315 0.642201 0.765151 0.067 Uiso 0.445(10) 1 calc R U P A 2
 H2BB H 0.869608 0.650191 0.793958 0.067 Uiso 0.445(10) 1 calc R U P A 2
 H2BC H 0.925670 0.703503 0.799725 0.067 Uiso 0.445(10) 1 calc R U P A 2
 C3B C 0.8967(7) 0.7424(6) 0.7022(5) 0.045(3) Uani 0.445(10) 1 d . U P A 2
 H3BA H 0.924602 0.769765 0.731511 0.067 Uiso 0.445(10) 1 calc R U P A 2
 H3BB H 0.867713 0.767366 0.671410 0.067 Uiso 0.445(10) 1 calc R U P A 2
 H3BC H 0.927114 0.715995 0.689322 0.067 Uiso 0.445(10) 1 calc R U P A 2
 C4B C 0.8047(12) 0.7425(11) 0.7444(8) 0.063(5) Uani 0.445(10) 1 d . U P A 2
 H4BA H 0.777357 0.716657 0.760808 0.094 Uiso 0.445(10) 1 calc R U P A 2
 H4BB H 0.773843 0.765733 0.713253 0.094 Uiso 0.445(10) 1 calc R U P A 2
 H4BC H 0.832736 0.771462 0.772170 0.094 Uiso 0.445(10) 1 calc R U P A 2
 Si1 Si 0.25260(9) 0.77456(8) 0.42206(7) 0.0515(4) Uani 1 1 d . . . . .
 O12 O 0.2114(3) 0.8406(2) 0.41561(17) 0.0651(13) Uani 1 1 d . . . . .
 H12 H 0.198723 0.851907 0.382481 0.098 Uiso 1 1 calc R U . . .
 C79 C 0.1642(3) 0.7447(4) 0.3132(3) 0.0663(18) Uani 1 1 d . . . . .
 H79 H 0.143141 0.783234 0.315718 0.080 Uiso 1 1 calc R U . . .
 C80 C 0.1373(4) 0.7105(4) 0.2661(3) 0.077(2) Uani 1 1 d . . . . .
 H80 H 0.097480 0.724073 0.237295 0.092 Uiso 1 1 calc R U . . .
 C81 C 0.1701(5) 0.6552(4) 0.2618(4) 0.087(3) Uani 1 1 d . . . . .
 H81 H 0.152145 0.630595 0.229520 0.104 Uiso 1 1 calc R U . . .
 C82 C 0.2300(6) 0.6348(4) 0.3048(3) 0.085(3) Uani 1 1 d . . . . .
 H82 H 0.253476 0.598099 0.301053 0.102 Uiso 1 1 calc R U . . .
 C83 C 0.2528(5) 0.6706(3) 0.3524(3) 0.080(2) Uani 1 1 d . . . . .
 H83 H 0.291441 0.656792 0.382097 0.095 Uiso 1 1 calc R U . . .
 C84 C 0.3889(4) 0.7649(6) 0.4134(4) 0.119(4) Uani 1 1 d . . . . .
 H84 H 0.369665 0.738284 0.382704 0.143 Uiso 1 1 calc R U . . .
 C85 C 0.4586(4) 0.7794(6) 0.4297(4) 0.126(5) Uani 1 1 d . . . . .
 H85 H 0.486066 0.761942 0.410061 0.151 Uiso 1 1 calc R U . . .
 C86 C 0.4879(4) 0.8170(4) 0.4720(3) 0.079(2) Uani 1 1 d . . . . .
 H86 H 0.534229 0.830195 0.479425 0.095 Uiso 1 1 calc R U . . .
 C87 C 0.4520(5) 0.8364(5) 0.5044(5) 0.103(3) Uani 1 1 d . . . . .
 H87 H 0.473928 0.858618 0.537506 0.124 Uiso 1 1 calc R U . . .
 C88 C 0.3802(5) 0.8227(5) 0.4875(5) 0.112(4) Uani 1 1 d . . . . .
 H88 H 0.353962 0.837807 0.509112 0.134 Uiso 1 1 calc R U . . .
 C89 C 0.2409(3) 0.6735(3) 0.4928(3) 0.0536(14) Uani 1 1 d . . . . .
 H89 H 0.245852 0.646443 0.465144 0.064 Uiso 1 1 calc R U . . .
 C90 C 0.2369(3) 0.6487(3) 0.5408(3) 0.0537(14) Uani 1 1 d . . . . .
 H90 H 0.239908 0.605066 0.546132 0.064 Uiso 1 1 calc R U . . .
 C91 C 0.2287(3) 0.6863(3) 0.5813(3) 0.0582(16) Uani 1 1 d . . . . .
 H91 H 0.225564 0.668964 0.614431 0.070 Uiso 1 1 calc R U . . .
 C92 C 0.2251(3) 0.7481(3) 0.5736(3) 0.0600(16) Uani 1 1 d . . . . .
 H92 H 0.219211 0.774136 0.601591 0.072 Uiso 1 1 calc R U . . .
 C93 C 0.2298(3) 0.7748(3) 0.5254(3) 0.0573(15) Uani 1 1 d . . . . .
 H93 H 0.227489 0.818551 0.521111 0.069 Uiso 1 1 calc R U . . .
 C101 C 0.2211(4) 0.7259(3) 0.3581(3) 0.0568(15) Uani 1 1 d . . . . .
 C102 C 0.3473(3) 0.7885(3) 0.4410(3) 0.0574(15) Uani 1 1 d . . . . .
 C103 C 0.2379(3) 0.7372(3) 0.4831(2) 0.0477(13) Uani 1 1 d . . . . .
 N11 N 0.7343(6) 0.6269(4) 0.1657(4) 0.130(4) Uani 1 1 d . . . . .
 C99 C 0.7387(4) 0.5166(3) 0.2011(3) 0.0603(16) Uani 1 1 d . . . . .
 H99A H 0.705473 0.491734 0.172623 0.090 Uiso 1 1 calc R U . . .
 H99B H 0.726843 0.515400 0.235071 0.090 Uiso 1 1 calc R U . . .
 H99C H 0.785148 0.499668 0.208390 0.090 Uiso 1 1 calc R U . . .
 C109 C 0.7369(4) 0.5776(4) 0.1831(3) 0.0662(19) Uani 1 1 d . . . . .
 N13 N 0.5237(6) 0.1841(5) 0.3488(4) 0.163(5) Uani 1 1 d . . . . .
 C95 C 0.5742(5) 0.2849(4) 0.3888(4) 0.097(3) Uani 1 1 d . . . . .
 H95A H 0.567201 0.315499 0.359274 0.145 Uiso 1 1 calc R U . . .
 H95B H 0.623608 0.280448 0.408796 0.145 Uiso 1 1 calc R U . . .
 H95C H 0.550721 0.298806 0.414356 0.145 Uiso 1 1 calc R U . . .
 C106 C 0.5474(4) 0.2287(4) 0.3664(4) 0.085(3) Uani 1 1 d . . . . .
 N12 N 0.4564(5) 0.1649(4) 0.1059(5) 0.128(3) Uani 1 1 d . . . . .
 C97 C 0.4790(5) 0.2762(4) 0.1444(4) 0.086(3) Uani 1 1 d . . . . .
 H97A H 0.436867 0.300582 0.128691 0.129 Uiso 1 1 calc R U . . .
 H97B H 0.516456 0.294893 0.133975 0.129 Uiso 1 1 calc R U . . .
 H97C H 0.491772 0.275560 0.184664 0.129 Uiso 1 1 calc R U . . .
 C107 C 0.4675(5) 0.2145(4) 0.1237(3) 0.077(2) Uani 1 1 d . . . . .
 N9 N 0.5203(4) 0.7830(4) 0.1095(3) 0.091(2) Uani 1 1 d . . . . .
 C94 C 0.5399(4) 0.7835(4) 0.0156(3) 0.088(3) Uani 1 1 d . . . . .
 H94A H 0.577875 0.811740 0.017077 0.132 Uiso 1 1 calc R U . . .
 H94B H 0.497576 0.797936 -0.012489 0.132 Uiso 1 1 calc R U . . .
 H94C H 0.551091 0.741783 0.006177 0.132 Uiso 1 1 calc R U . . .
 C104 C 0.5299(4) 0.7823(4) 0.0693(4) 0.071(2) Uani 1 1 d . . . . .
 N14 N 1.0317(4) 0.4993(4) 0.2315(3) 0.090(2) Uani 1 1 d . . . . .
 C96 C 0.9836(8) 0.5956(6) 0.2639(5) 0.147(6) Uani 1 1 d . . . . .
 H96A H 0.991898 0.631849 0.243983 0.220 Uiso 1 1 calc R U . . .
 H96B H 1.007342 0.601028 0.303522 0.220 Uiso 1 1 calc R U . . .
 H96C H 0.933935 0.591181 0.256937 0.220 Uiso 1 1 calc R U . . .
 C105 C 1.0089(4) 0.5417(4) 0.2453(3) 0.0685(19) Uani 1 1 d . . . . .
 N10 N 0.8332(7) 0.6982(5) 0.3125(4) 0.150(5) Uani 1 1 d . . . . .
 C98 C 0.8478(6) 0.7406(4) 0.2229(4) 0.103(3) Uani 1 1 d . . . . .
 H98A H 0.807832 0.728430 0.191405 0.154 Uiso 1 1 calc R U . . .
 H98B H 0.889893 0.723875 0.218261 0.154 Uiso 1 1 calc R U . . .
 H98C H 0.850793 0.785929 0.224955 0.154 Uiso 1 1 calc R U . . .
 C108 C 0.8404(6) 0.7166(4) 0.2731(4) 0.098(3) Uani 1 1 d . . . . .

loop_
  _atom_site_aniso_label
  _atom_site_aniso_U_11
  _atom_site_aniso_U_22
  _atom_site_aniso_U_33
  _atom_site_aniso_U_23
  _atom_site_aniso_U_13
  _atom_site_aniso_U_12
 Mo1 0.0341(2) 0.0387(2) 0.01998(18) -0.00021(15) 0.00130(15) 0.00753(17)
 Mo2 0.0349(2) 0.0408(2) 0.01983(18) -0.00330(16) -0.00150(15) -0.00755(17)
 Cu1 0.0245(2) 0.0390(3) 0.0205(2) 0.0006(2) 0.00424(19) 0.0023(2)
 Cu2 0.0211(2) 0.0323(3) 0.0215(2) -0.0019(2) 0.00267(19) 0.0006(2)
 O1 0.0392(18) 0.048(2) 0.0282(17) 0.0010(15) 0.0019(14) 0.0100(16)
 O2 0.049(2) 0.055(2) 0.0299(18) -0.0012(16) 0.0076(16) 0.0149(18)
 O3 0.048(2) 0.052(2) 0.0296(18) -0.0025(16) 0.0016(15) -0.0183(17)
 O4 0.045(2) 0.043(2) 0.0290(17) -0.0047(15) -0.0023(15) -0.0089(16)
 O5 0.050(2) 0.0326(18) 0.0265(16) -0.0020(13) 0.0030(14) -0.0010(15)
 O6 0.0279(15) 0.0430(18) 0.0206(14) 0.0020(13) -0.0011(12) 0.0046(13)
 O7 0.0308(15) 0.0341(16) 0.0174(13) 0.0009(12) -0.0010(12) 0.0036(13)
 O8 0.0283(15) 0.0349(17) 0.0184(14) -0.0036(12) -0.0016(11) -0.0011(13)
 O9 0.0259(15) 0.051(2) 0.0230(15) -0.0055(14) -0.0038(12) -0.0059(14)
 O10 0.0210(14) 0.0407(18) 0.0233(15) 0.0017(13) 0.0029(11) 0.0030(12)
 O11 0.0189(13) 0.0340(16) 0.0225(14) -0.0056(12) 0.0004(11) -0.0039(12)
 N1 0.0248(17) 0.037(2) 0.0205(17) -0.0010(15) 0.0033(14) 0.0031(15)
 N2 0.0161(15) 0.0296(18) 0.0208(16) 0.0016(13) 0.0013(12) 0.0001(13)
 N3 0.0296(19) 0.042(2) 0.032(2) -0.0063(17) 0.0054(16) 0.0011(17)
 N4 0.0214(16) 0.036(2) 0.0239(17) -0.0018(15) 0.0033(14) 0.0040(15)
 N5 0.0197(16) 0.040(2) 0.0248(18) 0.0000(15) 0.0009(14) 0.0028(15)
 N6 0.0203(16) 0.0299(19) 0.0287(18) -0.0008(15) 0.0057(14) -0.0022(14)
 N7 0.0233(17) 0.033(2) 0.0310(19) 0.0034(16) 0.0032(15) -0.0008(15)
 N8 0.0223(17) 0.0334(19) 0.0224(17) -0.0015(14) 0.0014(14) 0.0003(14)
 C1 0.030(2) 0.039(2) 0.0193(19) 0.0008(17) 0.0052(16) 0.0058(18)
 C2 0.032(2) 0.048(3) 0.026(2) -0.005(2) 0.0051(18) -0.003(2)
 C3 0.042(3) 0.038(3) 0.026(2) 0.0002(19) 0.0087(19) 0.000(2)
 C4 0.039(2) 0.039(3) 0.022(2) 0.0004(18) 0.0073(18) 0.005(2)
 C5 0.033(2) 0.037(2) 0.0156(18) -0.0016(17) 0.0062(16) 0.0034(19)
 C6 0.031(2) 0.039(2) 0.0170(19) -0.0009(17) 0.0043(16) 0.0036(19)
 C7 0.029(2) 0.037(2) 0.0195(19) 0.0000(17) 0.0051(16) 0.0035(18)
 C8 0.034(2) 0.047(3) 0.037(3) -0.008(2) 0.005(2) 0.007(2)
 C9 0.036(3) 0.050(3) 0.052(3) -0.017(3) 0.005(2) 0.010(2)
 C10 0.043(3) 0.037(3) 0.064(4) -0.002(3) 0.009(3) 0.010(2)
 C11 0.037(3) 0.039(3) 0.044(3) -0.001(2) 0.005(2) 0.001(2)
 C12 0.026(2) 0.038(3) 0.036(2) 0.000(2) 0.0030(18) 0.0009(19)
 C13 0.030(2) 0.036(2) 0.029(2) 0.0023(18) 0.0077(18) 0.0002(19)
 C14 0.023(2) 0.049(3) 0.022(2) 0.0013(19) 0.0029(16) 0.0057(19)
 C15 0.024(2) 0.052(3) 0.033(2) -0.006(2) 0.0042(18) 0.005(2)
 C16 0.027(2) 0.049(3) 0.037(3) -0.003(2) 0.0107(19) 0.005(2)
 C17 0.031(2) 0.041(3) 0.027(2) -0.0057(19) 0.0113(18) 0.0020(19)
 C18 0.027(2) 0.031(2) 0.023(2) -0.0004(17) 0.0032(16) 0.0051(17)
 C19 0.027(2) 0.037(2) 0.022(2) -0.0026(17) 0.0044(16) 0.0039(18)
 C20 0.0224(19) 0.041(3) 0.023(2) -0.0026(18) 0.0042(16) 0.0035(18)
 C21 0.031(2) 0.042(3) 0.022(2) 0.0013(18) 0.0014(17) 0.0054(19)
 C22 0.028(2) 0.056(3) 0.023(2) 0.001(2) 0.0005(17) 0.013(2)
 C23 0.0177(19) 0.062(3) 0.027(2) -0.006(2) -0.0043(16) 0.007(2)
 C24 0.024(2) 0.050(3) 0.026(2) -0.005(2) 0.0047(17) 0.0014(19)
 C25 0.0211(19) 0.044(3) 0.0198(19) 0.0004(18) -0.0006(15) 0.0097(18)
 C26 0.024(2) 0.102(5) 0.036(3) 0.004(3) 0.003(2) -0.010(3)
 C27 0.050(3) 0.062(4) 0.042(3) -0.011(3) 0.014(3) -0.018(3)
 C28 0.023(2) 0.044(3) 0.033(2) -0.001(2) 0.0088(18) 0.0001(19)
 C29 0.026(2) 0.032(2) 0.026(2) 0.0014(17) 0.0071(17) 0.0019(17)
 C30 0.024(2) 0.036(2) 0.027(2) 0.0041(18) 0.0058(17) 0.0034(17)
 C31 0.035(2) 0.045(3) 0.028(2) 0.004(2) 0.0097(19) 0.004(2)
 C32 0.038(3) 0.048(3) 0.043(3) 0.003(2) 0.021(2) -0.001(2)
 C33 0.028(2) 0.054(3) 0.039(3) 0.004(2) 0.010(2) -0.002(2)
 C34 0.069(4) 0.092(6) 0.071(5) -0.002(4) 0.040(4) 0.009(4)
 C35 0.053(4) 0.199(10) 0.039(3) -0.021(5) 0.023(3) -0.045(5)
 C36 0.046(3) 0.094(5) 0.042(3) 0.000(3) 0.015(3) -0.019(3)
 C37 0.060(4) 0.057(4) 0.042(3) 0.003(3) -0.007(3) 0.011(3)
 C38 0.061(4) 0.071(4) 0.033(3) -0.002(3) -0.014(3) 0.015(3)
 C39 0.047(4) 0.166(9) 0.043(4) 0.054(5) 0.006(3) 0.028(5)
 C40 0.0219(19) 0.046(3) 0.0152(18) -0.0036(17) -0.0028(15) -0.0013(18)
 C41 0.025(2) 0.049(3) 0.026(2) 0.002(2) -0.0035(17) 0.005(2)
 C42 0.038(3) 0.039(3) 0.029(2) -0.001(2) 0.0008(19) 0.009(2)
 C43 0.032(2) 0.032(2) 0.024(2) 0.0013(17) -0.0018(17) 0.0005(18)
 C44 0.0219(19) 0.035(2) 0.0171(18) 0.0035(16) 0.0014(15) 0.0020(17)
 C45 0.026(2) 0.032(2) 0.0159(18) -0.0010(16) 0.0018(15) 0.0001(17)
 C46 0.0214(18) 0.031(2) 0.0203(19) -0.0029(16) 0.0022(15) -0.0017(16)
 C47 0.021(2) 0.042(3) 0.031(2) -0.0020(19) 0.0019(17) 0.0002(18)
 C48 0.024(2) 0.041(3) 0.042(3) 0.006(2) 0.0055(19) -0.0001(19)
 C49 0.029(2) 0.039(3) 0.054(3) 0.008(2) 0.016(2) 0.001(2)
 C50 0.035(2) 0.036(2) 0.036(2) 0.0058(19) 0.015(2) -0.0005(19)
 C51 0.027(2) 0.026(2) 0.031(2) 0.0018(17) 0.0101(17) 0.0001(17)
 C52 0.032(2) 0.035(2) 0.029(2) 0.0006(18) 0.0100(18) -0.0036(19)
 C53 0.027(2) 0.035(2) 0.029(2) -0.0048(18) 0.0056(17) -0.0005(18)
 C54 0.025(2) 0.030(2) 0.033(2) -0.0005(18) -0.0004(18) -0.0013(17)
 C55 0.044(3) 0.038(3) 0.051(3) -0.004(2) 0.006(2) -0.007(2)
 C56 0.046(3) 0.038(3) 0.066(4) 0.002(3) 0.007(3) -0.013(2)
 C57 0.035(3) 0.047(3) 0.060(4) 0.018(3) 0.008(2) -0.007(2)
 C58 0.028(2) 0.041(3) 0.043(3) 0.010(2) 0.007(2) -0.002(2)
 C59 0.023(2) 0.035(2) 0.022(2) 0.0002(17) -0.0016(16) -0.0008(17)
 C60 0.039(3) 0.041(3) 0.026(2) -0.0060(19) 0.0006(19) 0.006(2)
 C61 0.039(3) 0.048(3) 0.031(2) -0.010(2) -0.011(2) 0.002(2)
 C62 0.029(2) 0.041(3) 0.032(2) -0.007(2) -0.0090(19) 0.000(2)
 C63 0.023(2) 0.039(2) 0.024(2) 0.0003(18) -0.0008(16) -0.0014(18)
 C64 0.0222(19) 0.035(2) 0.0211(19) -0.0036(17) -0.0009(15) -0.0049(17)
 C68 0.037(3) 0.049(3) 0.031(2) 0.000(2) -0.003(2) 0.012(2)
 C69 0.019(2) 0.074(4) 0.037(3) -0.011(3) -0.0051(19) 0.005(2)
 C70 0.0199(19) 0.038(2) 0.028(2) -0.0041(18) 0.0001(16) 0.0024(17)
 C71 0.0178(18) 0.036(2) 0.027(2) -0.0053(17) 0.0026(16) 0.0010(16)
 C72 0.0181(18) 0.032(2) 0.024(2) -0.0030(16) 0.0006(15) -0.0005(16)
 C73 0.024(2) 0.047(3) 0.026(2) -0.0033(19) 0.0030(17) 0.0035(19)
 C74 0.026(2) 0.047(3) 0.033(2) -0.008(2) 0.0068(18) 0.004(2)
 C75 0.0177(19) 0.051(3) 0.036(2) -0.009(2) 0.0001(17) 0.0034(19)
 C76 0.048(3) 0.094(5) 0.047(3) 0.000(3) 0.023(3) 0.018(3)
 C77 0.047(3) 0.055(4) 0.064(4) -0.008(3) 0.029(3) 0.008(3)
 C78 0.050(3) 0.066(4) 0.069(4) 0.001(3) 0.033(3) 0.005(3)
 C110 0.025(2) 0.067(4) 0.040(3) -0.012(3) 0.009(2) 0.009(2)
 C111 0.021(2) 0.048(3) 0.029(2) -0.006(2) -0.0013(17) 0.0044(19)
 C113 0.034(3) 0.065(4) 0.028(2) 0.006(2) -0.004(2) 0.009(2)
 C114 0.023(2) 0.062(3) 0.031(2) 0.001(2) 0.0034(18) -0.005(2)
 C115 0.054(3) 0.067(4) 0.042(3) -0.004(3) 0.026(3) -0.012(3)
 C1A 0.029(7) 0.075(8) 0.024(7) -0.031(7) 0.002(5) -0.006(6)
 C2A 0.032(4) 0.053(5) 0.030(4) -0.011(4) -0.002(3) -0.003(4)
 C3A 0.041(5) 0.087(8) 0.030(5) -0.016(5) 0.000(4) 0.004(5)
 C4A 0.048(7) 0.052(7) 0.047(8) -0.017(6) -0.017(6) 0.004(5)
 C1B 0.029(4) 0.055(5) 0.032(5) -0.017(4) 0.001(4) -0.004(4)
 C2B 0.034(9) 0.070(8) 0.026(9) -0.009(8) 0.004(6) -0.002(7)
 C3B 0.052(7) 0.050(7) 0.037(6) -0.017(5) 0.020(5) -0.019(5)
 C4B 0.049(7) 0.071(9) 0.052(9) -0.034(7) -0.004(7) 0.003(7)
 Si1 0.0605(10) 0.0510(9) 0.0396(8) 0.0031(7) 0.0120(7) 0.0089(8)
 O12 0.084(3) 0.058(3) 0.040(2) 0.001(2) 0.002(2) 0.016(2)
 C79 0.053(4) 0.092(5) 0.055(4) -0.014(4) 0.019(3) -0.002(4)
 C80 0.068(5) 0.084(5) 0.074(5) -0.031(4) 0.017(4) -0.011(4)
 C81 0.110(7) 0.097(6) 0.066(5) -0.021(5) 0.045(5) -0.028(5)
 C82 0.157(9) 0.053(4) 0.065(5) -0.005(4) 0.062(6) 0.002(5)
 C83 0.125(7) 0.060(4) 0.061(4) 0.011(4) 0.040(5) 0.019(4)
 C84 0.056(5) 0.219(13) 0.073(6) -0.066(7) 0.009(4) 0.017(6)
 C85 0.042(4) 0.237(14) 0.077(6) -0.046(7) -0.008(4) 0.042(6)
 C86 0.056(4) 0.103(6) 0.073(5) 0.035(5) 0.013(4) 0.016(4)
 C87 0.086(6) 0.102(7) 0.131(9) -0.039(6) 0.048(6) -0.043(5)
 C88 0.114(8) 0.120(8) 0.131(9) -0.066(7) 0.081(7) -0.056(6)
 C89 0.054(3) 0.049(3) 0.053(3) 0.002(3) 0.011(3) 0.005(3)
 C90 0.050(3) 0.053(3) 0.060(4) 0.003(3) 0.019(3) 0.002(3)
 C91 0.048(3) 0.069(4) 0.055(4) 0.012(3) 0.015(3) 0.006(3)
 C92 0.059(4) 0.075(5) 0.046(3) 0.005(3) 0.016(3) -0.009(3)
 C93 0.057(4) 0.057(4) 0.051(3) 0.005(3) 0.008(3) 0.010(3)
 C101 0.074(4) 0.052(4) 0.051(3) 0.003(3) 0.029(3) 0.009(3)
 C102 0.062(4) 0.064(4) 0.047(3) 0.009(3) 0.018(3) 0.007(3)
 C103 0.043(3) 0.050(3) 0.043(3) 0.005(2) 0.005(2) 0.005(2)
 N11 0.201(11) 0.081(6) 0.161(9) 0.024(6) 0.132(9) 0.003(6)
 C99 0.061(4) 0.069(4) 0.053(4) -0.004(3) 0.023(3) 0.005(3)
 C109 0.076(5) 0.079(5) 0.056(4) -0.014(4) 0.037(4) -0.021(4)
 N13 0.193(11) 0.100(7) 0.121(8) -0.005(6) -0.049(7) -0.035(7)
 C95 0.111(7) 0.079(6) 0.129(8) -0.029(6) 0.078(7) -0.021(5)
 C106 0.072(5) 0.065(5) 0.098(6) -0.018(5) 0.003(4) 0.006(4)
 N12 0.126(8) 0.082(6) 0.172(10) -0.033(6) 0.043(7) 0.005(5)
 C97 0.115(7) 0.070(5) 0.102(6) -0.023(5) 0.075(6) -0.016(5)
 C107 0.094(6) 0.069(5) 0.070(5) -0.001(4) 0.031(4) 0.006(4)
 N9 0.088(5) 0.105(6) 0.063(4) 0.010(4) 0.002(4) -0.034(4)
 C94 0.060(4) 0.107(7) 0.076(5) -0.018(5) -0.005(4) -0.013(4)
 C104 0.059(4) 0.065(4) 0.066(5) 0.008(4) -0.009(4) -0.018(3)
 N14 0.124(6) 0.085(5) 0.057(4) 0.001(4) 0.023(4) 0.004(5)
 C96 0.230(16) 0.125(10) 0.095(8) 0.019(7) 0.066(10) 0.072(10)
 C105 0.086(5) 0.072(5) 0.044(4) 0.007(3) 0.015(4) -0.006(4)
 N10 0.271(14) 0.123(8) 0.072(5) 0.018(5) 0.079(7) 0.065(8)
 C98 0.154(10) 0.078(6) 0.076(6) -0.011(5) 0.040(6) -0.004(6)
 C108 0.138(9) 0.088(6) 0.056(5) -0.007(4) 0.014(5) 0.040(6)

_geom_special_details
;
 All esds (except the esd in the dihedral angle between two l.s. planes)
 are estimated using the full covariance matrix.  The cell esds are taken
 into account individually in the estimation of esds in distances, angles
 and torsion angles; correlations between esds in cell parameters are only
 used when they are defined by crystal symmetry.  An approximate (isotropic)
 treatment of cell esds is used for estimating esds involving l.s. planes.
;
loop_
  _geom_bond_atom_site_label_1
  _geom_bond_atom_site_label_2
  _geom_bond_distance
  _geom_bond_site_symmetry_2
  _geom_bond_publ_flag
 Mo1 Mo2 3.1558(10) . ?
 Mo1 O1 1.711(3) . ?
 Mo1 O2 1.706(4) . ?
 Mo1 O5 1.920(4) . ?
 Mo1 O6 1.990(3) . ?
 Mo1 O7 2.179(3) . ?
 Mo1 O8 2.452(3) . ?
 Mo2 O3 1.696(4) . ?
 Mo2 O4 1.721(3) . ?
 Mo2 O5 1.919(4) . ?
 Mo2 O7 2.445(3) . ?
 Mo2 O8 2.183(3) . ?
 Mo2 O9 1.975(4) . ?
 Cu1 N1 2.001(4) . ?
 Cu1 N3 2.036(4) . ?
 Cu1 N4 2.036(4) . ?
 Cu1 N5 2.477(4) . ?
 Cu2 N2 2.020(4) . ?
 Cu2 N6 2.050(4) . ?
 Cu2 N7 2.059(4) . ?
 Cu2 N8 2.433(4) . ?
 O6 C1 1.366(5) . ?
 O7 C6 1.333(6) . ?
 O8 C45 1.330(5) . ?
 O9 C40 1.356(5) . ?
 O10 C25 1.396(5) . ?
 O10 C29 1.380(5) . ?
 O11 C64 1.393(5) . ?
 O11 C71 1.385(5) . ?
 N1 C7 1.296(5) . ?
 N1 C30 1.430(6) . ?
 N2 C46 1.295(5) . ?
 N2 C72 1.432(5) . ?
 N3 C8 1.339(6) . ?
 N3 C12 1.359(6) . ?
 N4 C14 1.346(5) . ?
 N4 C18 1.349(6) . ?
 N5 C13 1.464(6) . ?
 N5 C19 1.458(6) . ?
 N5 C20 1.440(5) . ?
 N6 C47 1.355(5) . ?
 N6 C51 1.331(6) . ?
 N7 C54 1.354(6) . ?
 N7 C58 1.341(6) . ?
 N8 C52 1.463(6) . ?
 N8 C53 1.460(6) . ?
 N8 C59 1.439(5) . ?
 C1 C2 1.365(7) . ?
 C1 C6 1.409(6) . ?
 C2 H2 0.9500 . ?
 C2 C3 1.402(7) . ?
 C3 H3 0.9500 . ?
 C3 C4 1.381(7) . ?
 C4 H4 0.9500 . ?
 C4 C5 1.402(7) . ?
 C5 C6 1.399(6) . ?
 C5 C7 1.456(6) . ?
 C7 H7 0.9500 . ?
 C8 H8 0.9500 . ?
 C8 C9 1.380(8) . ?
 C9 H9 0.9500 . ?
 C9 C10 1.379(9) . ?
 C10 H10 0.9500 . ?
 C10 C11 1.391(8) . ?
 C11 H11 0.9500 . ?
 C11 C12 1.375(7) . ?
 C12 C13 1.506(7) . ?
 C13 H13A 0.9900 . ?
 C13 H13B 0.9900 . ?
 C14 H14 0.9500 . ?
 C14 C15 1.382(6) . ?
 C15 H15 0.9500 . ?
 C15 C16 1.379(7) . ?
 C16 H16 0.9500 . ?
 C16 C17 1.375(6) . ?
 C17 H17 0.9500 . ?
 C17 C18 1.398(6) . ?
 C18 C19 1.519(6) . ?
 C19 H19A 0.9900 . ?
 C19 H19B 0.9900 . ?
 C20 C21 1.387(6) . ?
 C20 C25 1.382(7) . ?
 C21 H21 0.9500 . ?
 C21 C22 1.385(6) . ?
 C22 C23 1.383(8) . ?
 C22 C113 1.540(6) . ?
 C23 H23 0.9500 . ?
 C23 C24 1.401(7) . ?
 C24 C25 1.398(6) . ?
 C24 C114 1.512(7) . ?
 C26 H26A 0.9800 . ?
 C26 H26B 0.9800 . ?
 C26 H26C 0.9800 . ?
 C26 C114 1.552(7) . ?
 C27 H27A 0.9800 . ?
 C27 H27B 0.9800 . ?
 C27 H27C 0.9800 . ?
 C27 C114 1.533(8) . ?
 C28 C29 1.402(6) . ?
 C28 C33 1.393(7) . ?
 C28 C114 1.540(7) . ?
 C29 C30 1.391(6) . ?
 C30 C31 1.398(6) . ?
 C31 H31 0.9500 . ?
 C31 C32 1.406(7) . ?
 C32 C33 1.384(7) . ?
 C32 C115 1.543(7) . ?
 C33 H33 0.9500 . ?
 C34 H34A 0.9800 . ?
 C34 H34B 0.9800 . ?
 C34 H34C 0.9800 . ?
 C34 C115 1.584(10) . ?
 C35 H35A 0.9800 . ?
 C35 H35B 0.9800 . ?
 C35 H35C 0.9800 . ?
 C35 C115 1.470(9) . ?
 C36 H36A 0.9800 . ?
 C36 H36B 0.9800 . ?
 C36 H36C 0.9800 . ?
 C36 C115 1.510(9) . ?
 C37 H37A 0.9800 . ?
 C37 H37B 0.9800 . ?
 C37 H37C 0.9800 . ?
 C37 C113 1.528(9) . ?
 C38 H38A 0.9800 . ?
 C38 H38B 0.9800 . ?
 C38 H38C 0.9800 . ?
 C38 C113 1.549(8) . ?
 C39 H39A 0.9800 . ?
 C39 H39B 0.9800 . ?
 C39 H39C 0.9800 . ?
 C39 C113 1.502(9) . ?
 C40 C41 1.366(7) . ?
 C40 C45 1.419(6) . ?
 C41 H41 0.9500 . ?
 C41 C42 1.401(7) . ?
 C42 H42 0.9500 . ?
 C42 C43 1.378(6) . ?
 C43 H43 0.9500 . ?
 C43 C44 1.411(6) . ?
 C44 C45 1.397(6) . ?
 C44 C46 1.450(5) . ?
 C46 H46 0.9500 . ?
 C47 H47 0.9500 . ?
 C47 C48 1.372(6) . ?
 C48 H48 0.9500 . ?
 C48 C49 1.383(7) . ?
 C49 H49 0.9500 . ?
 C49 C50 1.388(7) . ?
 C50 H50 0.9500 . ?
 C50 C51 1.386(6) . ?
 C51 C52 1.510(6) . ?
 C52 H52A 0.9900 . ?
 C52 H52B 0.9900 . ?
 C53 H53A 0.9900 . ?
 C53 H53B 0.9900 . ?
 C53 C54 1.502(7) . ?
 C54 C55 1.382(7) . ?
 C55 H55 0.9500 . ?
 C55 C56 1.380(8) . ?
 C56 H56 0.9500 . ?
 C56 C57 1.371(9) . ?
 C57 H57 0.9500 . ?
 C57 C58 1.378(8) . ?
 C58 H58 0.9500 . ?
 C59 C60 1.389(6) . ?
 C59 C64 1.383(6) . ?
 C60 H60 0.9500 . ?
 C60 C61 1.391(7) . ?
 C61 C62 1.393(8) . ?
 C61 C2A 1.561(11) . ?
 C61 C1B 1.583(13) . ?
 C62 H62 0.9500 . ?
 C62 C63 1.393(6) . ?
 C63 C64 1.390(6) . ?
 C63 C111 1.533(7) . ?
 C68 H68A 0.9800 . ?
 C68 H68B 0.9800 . ?
 C68 H68C 0.9800 . ?
 C68 C111 1.521(8) . ?
 C69 H69A 0.9800 . ?
 C69 H69B 0.9800 . ?
 C69 H69C 0.9800 . ?
 C69 C111 1.531(6) . ?
 C70 C71 1.391(6) . ?
 C70 C75 1.390(7) . ?
 C70 C111 1.532(6) . ?
 C71 C72 1.398(6) . ?
 C72 C73 1.395(6) . ?
 C73 H73 0.9500 . ?
 C73 C74 1.396(6) . ?
 C74 C75 1.410(7) . ?
 C74 C110 1.533(7) . ?
 C75 H75 0.9500 . ?
 C76 H76A 0.9800 . ?
 C76 H76B 0.9800 . ?
 C76 H76C 0.9800 . ?
 C76 C110 1.514(8) . ?
 C77 H77A 0.9800 . ?
 C77 H77B 0.9800 . ?
 C77 H77C 0.9800 . ?
 C77 C110 1.529(8) . ?
 C78 H78A 0.9800 . ?
 C78 H78B 0.9800 . ?
 C78 H78C 0.9800 . ?
 C78 C110 1.537(9) . ?
 C1A H1AA 0.9800 . ?
 C1A H1AB 0.9800 . ?
 C1A H1AC 0.9800 . ?
 C1A C2A 1.58(3) . ?
 C2A C3A 1.519(17) . ?
 C2A C4A 1.52(2) . ?
 C3A H3AA 0.9800 . ?
 C3A H3AB 0.9800 . ?
 C3A H3AC 0.9800 . ?
 C4A H4AA 0.9800 . ?
 C4A H4AB 0.9800 . ?
 C4A H4AC 0.9800 . ?
 C1B C2B 1.48(4) . ?
 C1B C3B 1.52(2) . ?
 C1B C4B 1.50(3) . ?
 C2B H2BA 0.9800 . ?
 C2B H2BB 0.9800 . ?
 C2B H2BC 0.9800 . ?
 C3B H3BA 0.9800 . ?
 C3B H3BB 0.9800 . ?
 C3B H3BC 0.9800 . ?
 C4B H4BA 0.9800 . ?
 C4B H4BB 0.9800 . ?
 C4B H4BC 0.9800 . ?
 Si1 O12 1.638(5) . ?
 Si1 C101 1.876(7) . ?
 Si1 C102 1.868(7) . ?
 Si1 C103 1.875(6) . ?
 O12 H12 0.8400 . ?
 C79 H79 0.9500 . ?
 C79 C80 1.368(9) . ?
 C79 C101 1.403(9) . ?
 C80 H80 0.9500 . ?
 C80 C81 1.394(12) . ?
 C81 H81 0.9500 . ?
 C81 C82 1.425(13) . ?
 C82 H82 0.9500 . ?
 C82 C83 1.390(11) . ?
 C83 H83 0.9500 . ?
 C83 C101 1.391(10) . ?
 C84 H84 0.9500 . ?
 C84 C85 1.387(12) . ?
 C84 C102 1.376(10) . ?
 C85 H85 0.9500 . ?
 C85 C86 1.333(13) . ?
 C86 H86 0.9500 . ?
 C86 C87 1.347(12) . ?
 C87 H87 0.9500 . ?
 C87 C88 1.426(12) . ?
 C88 H88 0.9500 . ?
 C88 C102 1.376(11) . ?
 C89 H89 0.9500 . ?
 C89 C90 1.373(9) . ?
 C89 C103 1.394(8) . ?
 C90 H90 0.9500 . ?
 C90 C91 1.374(9) . ?
 C91 H91 0.9500 . ?
 C91 C92 1.348(10) . ?
 C92 H92 0.9500 . ?
 C92 C93 1.398(9) . ?
 C93 H93 0.9500 . ?
 C93 C103 1.409(9) . ?
 N11 C109 1.149(10) . ?
 C99 H99A 0.9800 . ?
 C99 H99B 0.9800 . ?
 C99 H99C 0.9800 . ?
 C99 C109 1.392(10) . ?
 N13 C106 1.106(11) . ?
 C95 H95A 0.9800 . ?
 C95 H95B 0.9800 . ?
 C95 H95C 0.9800 . ?
 C95 C106 1.378(11) . ?
 N12 C107 1.157(11) . ?
 C97 H97A 0.9800 . ?
 C97 H97B 0.9800 . ?
 C97 H97C 0.9800 . ?
 C97 C107 1.425(11) . ?
 N9 C104 1.113(10) . ?
 C94 H94A 0.9800 . ?
 C94 H94B 0.9800 . ?
 C94 H94C 0.9800 . ?
 C94 C104 1.461(12) . ?
 N14 C105 1.137(10) . ?
 C96 H96A 0.9800 . ?
 C96 H96B 0.9800 . ?
 C96 H96C 0.9800 . ?
 C96 C105 1.421(14) . ?
 N10 C108 1.141(12) . ?
 C98 H98A 0.9800 . ?
 C98 H98B 0.9800 . ?
 C98 H98C 0.9800 . ?
 C98 C108 1.443(13) . ?

loop_
  _geom_angle_atom_site_label_1
  _geom_angle_atom_site_label_2
  _geom_angle_atom_site_label_3
  _geom_angle
  _geom_angle_site_symmetry_1
  _geom_angle_site_symmetry_3
  _geom_angle_publ_flag
 O1 Mo1 Mo2 116.15(13) . . ?
 O1 Mo1 O5 103.94(16) . . ?
 O1 Mo1 O6 94.03(15) . . ?
 O1 Mo1 O7 155.87(15) . . ?
 O1 Mo1 O8 85.91(14) . . ?
 O2 Mo1 Mo2 123.88(13) . . ?
 O2 Mo1 O1 105.35(17) . . ?
 O2 Mo1 O5 101.58(18) . . ?
 O2 Mo1 O6 101.82(17) . . ?
 O2 Mo1 O7 98.30(15) . . ?
 O2 Mo1 O8 167.10(14) . . ?
 O5 Mo1 Mo2 34.69(11) . . ?
 O5 Mo1 O6 145.37(14) . . ?
 O5 Mo1 O7 75.43(13) . . ?
 O5 Mo1 O8 69.00(13) . . ?
 O6 Mo1 Mo2 110.71(9) . . ?
 O6 Mo1 O7 76.23(12) . . ?
 O6 Mo1 O8 83.31(12) . . ?
 O7 Mo1 Mo2 50.60(9) . . ?
 O7 Mo1 O8 71.21(11) . . ?
 O8 Mo1 Mo2 43.61(7) . . ?
 O3 Mo2 Mo1 123.63(13) . . ?
 O3 Mo2 O4 105.38(17) . . ?
 O3 Mo2 O5 100.47(18) . . ?
 O3 Mo2 O7 167.00(14) . . ?
 O3 Mo2 O8 98.90(14) . . ?
 O3 Mo2 O9 102.98(18) . . ?
 O4 Mo2 Mo1 115.57(13) . . ?
 O4 Mo2 O5 104.04(16) . . ?
 O4 Mo2 O7 85.29(14) . . ?
 O4 Mo2 O8 155.33(15) . . ?
 O4 Mo2 O9 94.11(15) . . ?
 O5 Mo2 Mo1 34.72(11) . . ?
 O5 Mo2 O7 69.21(13) . . ?
 O5 Mo2 O8 75.33(13) . . ?
 O5 Mo2 O9 145.22(14) . . ?
 O7 Mo2 Mo1 43.53(7) . . ?
 O8 Mo2 Mo1 50.78(8) . . ?
 O8 Mo2 O7 71.29(11) . . ?
 O9 Mo2 Mo1 110.56(9) . . ?
 O9 Mo2 O7 83.28(13) . . ?
 O9 Mo2 O8 75.95(12) . . ?
 N1 Cu1 N3 117.41(16) . . ?
 N1 Cu1 N4 124.08(15) . . ?
 N1 Cu1 N5 134.19(14) . . ?
 N3 Cu1 N5 75.35(14) . . ?
 N4 Cu1 N3 115.36(16) . . ?
 N4 Cu1 N5 76.24(13) . . ?
 N2 Cu2 N6 121.52(14) . . ?
 N2 Cu2 N7 116.70(15) . . ?
 N2 Cu2 N8 134.48(13) . . ?
 N6 Cu2 N7 118.83(15) . . ?
 N6 Cu2 N8 76.64(13) . . ?
 N7 Cu2 N8 76.17(14) . . ?
 Mo2 O5 Mo1 110.59(17) . . ?
 C1 O6 Mo1 118.8(3) . . ?
 Mo1 O7 Mo2 85.87(10) . . ?
 C6 O7 Mo1 113.5(3) . . ?
 C6 O7 Mo2 132.2(3) . . ?
 Mo2 O8 Mo1 85.61(10) . . ?
 C45 O8 Mo1 128.2(3) . . ?
 C45 O8 Mo2 113.6(2) . . ?
 C40 O9 Mo2 120.0(3) . . ?
 C29 O10 C25 114.1(3) . . ?
 C71 O11 C64 113.5(3) . . ?
 C7 N1 Cu1 124.6(3) . . ?
 C7 N1 C30 114.8(4) . . ?
 C30 N1 Cu1 119.9(3) . . ?
 C46 N2 Cu2 123.4(3) . . ?
 C46 N2 C72 115.0(4) . . ?
 C72 N2 Cu2 120.7(3) . . ?
 C8 N3 Cu1 123.1(4) . . ?
 C8 N3 C12 117.9(4) . . ?
 C12 N3 Cu1 119.0(3) . . ?
 C14 N4 Cu1 122.5(3) . . ?
 C14 N4 C18 117.7(4) . . ?
 C18 N4 Cu1 118.7(3) . . ?
 C13 N5 Cu1 97.2(3) . . ?
 C19 N5 Cu1 99.2(2) . . ?
 C19 N5 C13 114.5(4) . . ?
 C20 N5 Cu1 115.8(3) . . ?
 C20 N5 C13 114.4(4) . . ?
 C20 N5 C19 113.6(4) . . ?
 C47 N6 Cu2 122.8(3) . . ?
 C51 N6 Cu2 118.7(3) . . ?
 C51 N6 C47 117.8(4) . . ?
 C54 N7 Cu2 116.8(3) . . ?
 C58 N7 Cu2 124.7(3) . . ?
 C58 N7 C54 117.8(4) . . ?
 C52 N8 Cu2 101.2(3) . . ?
 C53 N8 Cu2 96.7(2) . . ?
 C53 N8 C52 113.6(4) . . ?
 C59 N8 Cu2 114.9(3) . . ?
 C59 N8 C52 113.6(4) . . ?
 C59 N8 C53 115.0(3) . . ?
 O6 C1 C6 115.6(4) . . ?
 C2 C1 O6 123.4(4) . . ?
 C2 C1 C6 121.0(4) . . ?
 C1 C2 H2 120.2 . . ?
 C1 C2 C3 119.5(4) . . ?
 C3 C2 H2 120.3 . . ?
 C2 C3 H3 119.9 . . ?
 C4 C3 C2 120.1(5) . . ?
 C4 C3 H3 119.9 . . ?
 C3 C4 H4 119.5 . . ?
 C3 C4 C5 121.0(4) . . ?
 C5 C4 H4 119.5 . . ?
 C4 C5 C7 123.0(4) . . ?
 C6 C5 C4 118.5(4) . . ?
 C6 C5 C7 118.1(4) . . ?
 O7 C6 C1 115.7(4) . . ?
 O7 C6 C5 124.5(4) . . ?
 C5 C6 C1 119.8(4) . . ?
 N1 C7 C5 125.2(4) . . ?
 N1 C7 H7 117.4 . . ?
 C5 C7 H7 117.4 . . ?
 N3 C8 H8 118.3 . . ?
 N3 C8 C9 123.3(5) . . ?
 C9 C8 H8 118.3 . . ?
 C8 C9 H9 120.8 . . ?
 C10 C9 C8 118.3(5) . . ?
 C10 C9 H9 120.8 . . ?
 C9 C10 H10 120.3 . . ?
 C9 C10 C11 119.5(5) . . ?
 C11 C10 H10 120.3 . . ?
 C10 C11 H11 120.6 . . ?
 C12 C11 C10 118.8(5) . . ?
 C12 C11 H11 120.6 . . ?
 N3 C12 C11 122.2(5) . . ?
 N3 C12 C13 115.7(4) . . ?
 C11 C12 C13 122.0(5) . . ?
 N5 C13 C12 110.8(4) . . ?
 N5 C13 H13A 109.5 . . ?
 N5 C13 H13B 109.5 . . ?
 C12 C13 H13A 109.5 . . ?
 C12 C13 H13B 109.5 . . ?
 H13A C13 H13B 108.1 . . ?
 N4 C14 H14 118.5 . . ?
 N4 C14 C15 123.0(4) . . ?
 C15 C14 H14 118.5 . . ?
 C14 C15 H15 120.5 . . ?
 C16 C15 C14 119.0(4) . . ?
 C16 C15 H15 120.5 . . ?
 C15 C16 H16 120.5 . . ?
 C17 C16 C15 119.0(4) . . ?
 C17 C16 H16 120.5 . . ?
 C16 C17 H17 120.4 . . ?
 C16 C17 C18 119.2(4) . . ?
 C18 C17 H17 120.4 . . ?
 N4 C18 C17 122.0(4) . . ?
 N4 C18 C19 117.1(4) . . ?
 C17 C18 C19 120.9(4) . . ?
 N5 C19 C18 110.3(4) . . ?
 N5 C19 H19A 109.6 . . ?
 N5 C19 H19B 109.6 . . ?
 C18 C19 H19A 109.6 . . ?
 C18 C19 H19B 109.6 . . ?
 H19A C19 H19B 108.1 . . ?
 C21 C20 N5 124.4(4) . . ?
 C25 C20 N5 117.5(4) . . ?
 C25 C20 C21 118.1(4) . . ?
 C20 C21 H21 118.8 . . ?
 C22 C21 C20 122.4(5) . . ?
 C22 C21 H21 118.8 . . ?
 C21 C22 C113 122.3(5) . . ?
 C23 C22 C21 117.5(4) . . ?
 C23 C22 C113 120.2(4) . . ?
 C22 C23 H23 118.5 . . ?
 C22 C23 C24 123.0(4) . . ?
 C24 C23 H23 118.5 . . ?
 C23 C24 C114 124.7(4) . . ?
 C25 C24 C23 116.5(5) . . ?
 C25 C24 C114 118.8(4) . . ?
 O10 C25 C24 120.2(4) . . ?
 C20 C25 O10 117.3(4) . . ?
 C20 C25 C24 122.5(4) . . ?
 H26A C26 H26B 109.5 . . ?
 H26A C26 H26C 109.5 . . ?
 H26B C26 H26C 109.5 . . ?
 C114 C26 H26A 109.5 . . ?
 C114 C26 H26B 109.5 . . ?
 C114 C26 H26C 109.5 . . ?
 H27A C27 H27B 109.5 . . ?
 H27A C27 H27C 109.5 . . ?
 H27B C27 H27C 109.5 . . ?
 C114 C27 H27A 109.5 . . ?
 C114 C27 H27B 109.5 . . ?
 C114 C27 H27C 109.5 . . ?
 C29 C28 C114 117.8(4) . . ?
 C33 C28 C29 118.0(4) . . ?
 C33 C28 C114 124.1(4) . . ?
 O10 C29 C28 120.8(4) . . ?
 O10 C29 C30 117.5(4) . . ?
 C30 C29 C28 121.8(4) . . ?
 C29 C30 N1 119.9(4) . . ?
 C29 C30 C31 118.3(4) . . ?
 C31 C30 N1 121.5(4) . . ?
 C30 C31 H31 119.3 . . ?
 C30 C31 C32 121.4(4) . . ?
 C32 C31 H31 119.3 . . ?
 C31 C32 C115 122.0(5) . . ?
 C33 C32 C31 118.3(5) . . ?
 C33 C32 C115 119.7(5) . . ?
 C28 C33 H33 118.9 . . ?
 C32 C33 C28 122.2(5) . . ?
 C32 C33 H33 118.9 . . ?
 H34A C34 H34B 109.5 . . ?
 H34A C34 H34C 109.5 . . ?
 H34B C34 H34C 109.5 . . ?
 C115 C34 H34A 109.5 . . ?
 C115 C34 H34B 109.5 . . ?
 C115 C34 H34C 109.5 . . ?
 H35A C35 H35B 109.5 . . ?
 H35A C35 H35C 109.5 . . ?
 H35B C35 H35C 109.5 . . ?
 C115 C35 H35A 109.5 . . ?
 C115 C35 H35B 109.5 . . ?
 C115 C35 H35C 109.5 . . ?
 H36A C36 H36B 109.5 . . ?
 H36A C36 H36C 109.5 . . ?
 H36B C36 H36C 109.5 . . ?
 C115 C36 H36A 109.5 . . ?
 C115 C36 H36B 109.5 . . ?
 C115 C36 H36C 109.5 . . ?
 H37A C37 H37B 109.5 . . ?
 H37A C37 H37C 109.5 . . ?
 H37B C37 H37C 109.5 . . ?
 C113 C37 H37A 109.5 . . ?
 C113 C37 H37B 109.5 . . ?
 C113 C37 H37C 109.5 . . ?
 H38A C38 H38B 109.5 . . ?
 H38A C38 H38C 109.5 . . ?
 H38B C38 H38C 109.5 . . ?
 C113 C38 H38A 109.5 . . ?
 C113 C38 H38B 109.5 . . ?
 C113 C38 H38C 109.5 . . ?
 H39A C39 H39B 109.5 . . ?
 H39A C39 H39C 109.5 . . ?
 H39B C39 H39C 109.5 . . ?
 C113 C39 H39A 109.5 . . ?
 C113 C39 H39B 109.5 . . ?
 C113 C39 H39C 109.5 . . ?
 O9 C40 C41 124.3(4) . . ?
 O9 C40 C45 115.1(4) . . ?
 C41 C40 C45 120.5(4) . . ?
 C40 C41 H41 120.2 . . ?
 C40 C41 C42 119.5(4) . . ?
 C42 C41 H41 120.2 . . ?
 C41 C42 H42 119.6 . . ?
 C43 C42 C41 120.8(5) . . ?
 C43 C42 H42 119.6 . . ?
 C42 C43 H43 119.6 . . ?
 C42 C43 C44 120.8(4) . . ?
 C44 C43 H43 119.6 . . ?
 C43 C44 C46 123.3(4) . . ?
 C45 C44 C43 118.2(4) . . ?
 C45 C44 C46 118.4(4) . . ?
 O8 C45 C40 115.3(4) . . ?
 O8 C45 C44 124.4(4) . . ?
 C44 C45 C40 120.3(4) . . ?
 N2 C46 C44 124.0(4) . . ?
 N2 C46 H46 118.0 . . ?
 C44 C46 H46 118.0 . . ?
 N6 C47 H47 118.6 . . ?
 N6 C47 C48 122.8(5) . . ?
 C48 C47 H47 118.6 . . ?
 C47 C48 H48 120.3 . . ?
 C47 C48 C49 119.4(4) . . ?
 C49 C48 H48 120.3 . . ?
 C48 C49 H49 121.1 . . ?
 C48 C49 C50 117.9(4) . . ?
 C50 C49 H49 121.1 . . ?
 C49 C50 H50 120.2 . . ?
 C51 C50 C49 119.6(5) . . ?
 C51 C50 H50 120.2 . . ?
 N6 C51 C50 122.4(4) . . ?
 N6 C51 C52 117.8(4) . . ?
 C50 C51 C52 119.8(4) . . ?
 N8 C52 C51 111.2(4) . . ?
 N8 C52 H52A 109.4 . . ?
 N8 C52 H52B 109.4 . . ?
 C51 C52 H52A 109.4 . . ?
 C51 C52 H52B 109.4 . . ?
 H52A C52 H52B 108.0 . . ?
 N8 C53 H53A 109.8 . . ?
 N8 C53 H53B 109.8 . . ?
 N8 C53 C54 109.3(4) . . ?
 H53A C53 H53B 108.3 . . ?
 C54 C53 H53A 109.8 . . ?
 C54 C53 H53B 109.8 . . ?
 N7 C54 C53 115.1(4) . . ?
 N7 C54 C55 121.7(5) . . ?
 C55 C54 C53 123.2(5) . . ?
 C54 C55 H55 120.2 . . ?
 C56 C55 C54 119.5(6) . . ?
 C56 C55 H55 120.2 . . ?
 C55 C56 H56 120.6 . . ?
 C57 C56 C55 118.9(5) . . ?
 C57 C56 H56 120.6 . . ?
 C56 C57 H57 120.5 . . ?
 C56 C57 C58 119.0(5) . . ?
 C58 C57 H57 120.5 . . ?
 N7 C58 C57 123.0(5) . . ?
 N7 C58 H58 118.5 . . ?
 C57 C58 H58 118.5 . . ?
 C60 C59 N8 123.3(4) . . ?
 C64 C59 N8 118.5(4) . . ?
 C64 C59 C60 118.2(4) . . ?
 C59 C60 H60 119.2 . . ?
 C59 C60 C61 121.6(5) . . ?
 C61 C60 H60 119.2 . . ?
 C60 C61 C62 118.3(4) . . ?
 C60 C61 C2A 113.5(6) . . ?
 C60 C61 C1B 126.8(7) . . ?
 C62 C61 C2A 127.0(6) . . ?
 C62 C61 C1B 112.9(6) . . ?
 C61 C62 H62 119.1 . . ?
 C63 C62 C61 121.7(4) . . ?
 C63 C62 H62 119.1 . . ?
 C62 C63 C111 124.6(4) . . ?
 C64 C63 C62 117.7(4) . . ?
 C64 C63 C111 117.8(4) . . ?
 C59 C64 O11 116.6(4) . . ?
 C59 C64 C63 122.5(4) . . ?
 C63 C64 O11 120.9(4) . . ?
 H68A C68 H68B 109.5 . . ?
 H68A C68 H68C 109.5 . . ?
 H68B C68 H68C 109.5 . . ?
 C111 C68 H68A 109.5 . . ?
 C111 C68 H68B 109.5 . . ?
 C111 C68 H68C 109.5 . . ?
 H69A C69 H69B 109.5 . . ?
 H69A C69 H69C 109.5 . . ?
 H69B C69 H69C 109.5 . . ?
 C111 C69 H69A 109.5 . . ?
 C111 C69 H69B 109.5 . . ?
 C111 C69 H69C 109.5 . . ?
 C71 C70 C111 117.6(4) . . ?
 C75 C70 C71 118.0(4) . . ?
 C75 C70 C111 124.4(4) . . ?
 O11 C71 C70 121.3(4) . . ?
 O11 C71 C72 116.9(3) . . ?
 C70 C71 C72 121.8(4) . . ?
 C71 C72 N2 119.6(4) . . ?
 C73 C72 N2 121.6(4) . . ?
 C73 C72 C71 118.6(4) . . ?
 C72 C73 H73 119.1 . . ?
 C72 C73 C74 121.8(4) . . ?
 C74 C73 H73 119.1 . . ?
 C73 C74 C75 117.5(4) . . ?
 C73 C74 C110 122.5(4) . . ?
 C75 C74 C110 119.9(4) . . ?
 C70 C75 C74 122.4(4) . . ?
 C70 C75 H75 118.8 . . ?
 C74 C75 H75 118.8 . . ?
 H76A C76 H76B 109.5 . . ?
 H76A C76 H76C 109.5 . . ?
 H76B C76 H76C 109.5 . . ?
 C110 C76 H76A 109.5 . . ?
 C110 C76 H76B 109.5 . . ?
 C110 C76 H76C 109.5 . . ?
 H77A C77 H77B 109.5 . . ?
 H77A C77 H77C 109.5 . . ?
 H77B C77 H77C 109.5 . . ?
 C110 C77 H77A 109.5 . . ?
 C110 C77 H77B 109.5 . . ?
 C110 C77 H77C 109.5 . . ?
 H78A C78 H78B 109.5 . . ?
 H78A C78 H78C 109.5 . . ?
 H78B C78 H78C 109.5 . . ?
 C110 C78 H78A 109.5 . . ?
 C110 C78 H78B 109.5 . . ?
 C110 C78 H78C 109.5 . . ?
 C74 C110 C78 109.1(5) . . ?
 C76 C110 C74 111.9(4) . . ?
 C76 C110 C77 110.3(5) . . ?
 C76 C110 C78 107.7(6) . . ?
 C77 C110 C74 108.9(5) . . ?
 C77 C110 C78 109.0(4) . . ?
 C68 C111 C63 108.5(4) . . ?
 C68 C111 C69 109.7(4) . . ?
 C68 C111 C70 108.9(4) . . ?
 C69 C111 C63 111.5(4) . . ?
 C70 C111 C63 106.9(4) . . ?
 C70 C111 C69 111.3(4) . . ?
 C22 C113 C38 111.1(5) . . ?
 C37 C113 C22 107.6(4) . . ?
 C37 C113 C38 107.0(5) . . ?
 C39 C113 C22 111.8(4) . . ?
 C39 C113 C37 110.5(6) . . ?
 C39 C113 C38 108.7(6) . . ?
 C24 C114 C26 112.4(4) . . ?
 C24 C114 C27 109.2(4) . . ?
 C24 C114 C28 107.0(4) . . ?
 C27 C114 C26 108.4(5) . . ?
 C27 C114 C28 108.6(4) . . ?
 C28 C114 C26 111.2(4) . . ?
 C32 C115 C34 108.3(5) . . ?
 C35 C115 C32 112.8(5) . . ?
 C35 C115 C34 108.8(6) . . ?
 C35 C115 C36 111.7(6) . . ?
 C36 C115 C32 110.8(5) . . ?
 C36 C115 C34 103.9(5) . . ?
 H1AA C1A H1AB 109.5 . . ?
 H1AA C1A H1AC 109.5 . . ?
 H1AB C1A H1AC 109.5 . . ?
 C2A C1A H1AA 109.5 . . ?
 C2A C1A H1AB 109.5 . . ?
 C2A C1A H1AC 109.5 . . ?
 C61 C2A C1A 105.3(12) . . ?
 C3A C2A C61 113.8(9) . . ?
 C3A C2A C1A 109.9(12) . . ?
 C4A C2A C61 106.9(9) . . ?
 C4A C2A C1A 111.9(16) . . ?
 C4A C2A C3A 109.0(12) . . ?
 C2A C3A H3AA 109.5 . . ?
 C2A C3A H3AB 109.5 . . ?
 C2A C3A H3AC 109.5 . . ?
 H3AA C3A H3AB 109.5 . . ?
 H3AA C3A H3AC 109.5 . . ?
 H3AB C3A H3AC 109.5 . . ?
 C2A C4A H4AA 109.5 . . ?
 C2A C4A H4AB 109.5 . . ?
 C2A C4A H4AC 109.5 . . ?
 H4AA C4A H4AB 109.5 . . ?
 H4AA C4A H4AC 109.5 . . ?
 H4AB C4A H4AC 109.5 . . ?
 C2B C1B C61 112.1(19) . . ?
 C2B C1B C3B 106.5(16) . . ?
 C2B C1B C4B 104.6(19) . . ?
 C3B C1B C61 116.6(10) . . ?
 C4B C1B C61 107.0(12) . . ?
 C4B C1B C3B 109.4(15) . . ?
 C1B C2B H2BA 109.5 . . ?
 C1B C2B H2BB 109.5 . . ?
 C1B C2B H2BC 109.5 . . ?
 H2BA C2B H2BB 109.5 . . ?
 H2BA C2B H2BC 109.5 . . ?
 H2BB C2B H2BC 109.5 . . ?
 C1B C3B H3BA 109.5 . . ?
 C1B C3B H3BB 109.5 . . ?
 C1B C3B H3BC 109.5 . . ?
 H3BA C3B H3BB 109.5 . . ?
 H3BA C3B H3BC 109.5 . . ?
 H3BB C3B H3BC 109.5 . . ?
 C1B C4B H4BA 109.5 . . ?
 C1B C4B H4BB 109.5 . . ?
 C1B C4B H4BC 109.5 . . ?
 H4BA C4B H4BB 109.5 . . ?
 H4BA C4B H4BC 109.5 . . ?
 H4BB C4B H4BC 109.5 . . ?
 O12 Si1 C101 112.4(3) . . ?
 O12 Si1 C102 110.2(3) . . ?
 O12 Si1 C103 103.8(3) . . ?
 C102 Si1 C101 110.4(3) . . ?
 C102 Si1 C103 107.0(3) . . ?
 C103 Si1 C101 112.8(3) . . ?
 Si1 O12 H12 109.5 . . ?
 C80 C79 H79 118.1 . . ?
 C80 C79 C101 123.7(8) . . ?
 C101 C79 H79 118.1 . . ?
 C79 C80 H80 121.1 . . ?
 C79 C80 C81 117.9(8) . . ?
 C81 C80 H80 121.1 . . ?
 C80 C81 H81 119.4 . . ?
 C80 C81 C82 121.3(8) . . ?
 C82 C81 H81 119.4 . . ?
 C81 C82 H82 121.2 . . ?
 C83 C82 C81 117.7(8) . . ?
 C83 C82 H82 121.2 . . ?
 C82 C83 H83 118.8 . . ?
 C82 C83 C101 122.4(8) . . ?
 C101 C83 H83 118.8 . . ?
 C85 C84 H84 119.5 . . ?
 C102 C84 H84 119.5 . . ?
 C102 C84 C85 121.0(8) . . ?
 C84 C85 H85 119.1 . . ?
 C86 C85 C84 121.9(9) . . ?
 C86 C85 H85 119.1 . . ?
 C85 C86 H86 120.0 . . ?
 C85 C86 C87 120.0(9) . . ?
 C87 C86 H86 120.0 . . ?
 C86 C87 H87 121.0 . . ?
 C86 C87 C88 118.0(9) . . ?
 C88 C87 H87 121.0 . . ?
 C87 C88 H88 118.7 . . ?
 C102 C88 C87 122.6(8) . . ?
 C102 C88 H88 118.7 . . ?
 C90 C89 H89 118.9 . . ?
 C90 C89 C103 122.2(6) . . ?
 C103 C89 H89 118.9 . . ?
 C89 C90 H90 119.7 . . ?
 C89 C90 C91 120.5(6) . . ?
 C91 C90 H90 119.7 . . ?
 C90 C91 H91 120.4 . . ?
 C92 C91 C90 119.3(6) . . ?
 C92 C91 H91 120.4 . . ?
 C91 C92 H92 119.3 . . ?
 C91 C92 C93 121.5(7) . . ?
 C93 C92 H92 119.3 . . ?
 C92 C93 H93 119.8 . . ?
 C92 C93 C103 120.3(6) . . ?
 C103 C93 H93 119.8 . . ?
 C79 C101 Si1 120.7(5) . . ?
 C83 C101 Si1 122.3(6) . . ?
 C83 C101 C79 117.0(7) . . ?
 C84 C102 Si1 125.2(6) . . ?
 C88 C102 Si1 118.9(6) . . ?
 C88 C102 C84 115.8(7) . . ?
 C89 C103 Si1 124.2(5) . . ?
 C89 C103 C93 116.2(6) . . ?
 C93 C103 Si1 119.2(5) . . ?
 H99A C99 H99B 109.5 . . ?
 H99A C99 H99C 109.5 . . ?
 H99B C99 H99C 109.5 . . ?
 C109 C99 H99A 109.5 . . ?
 C109 C99 H99B 109.5 . . ?
 C109 C99 H99C 109.5 . . ?
 N11 C109 C99 176.8(9) . . ?
 H95A C95 H95B 109.5 . . ?
 H95A C95 H95C 109.5 . . ?
 H95B C95 H95C 109.5 . . ?
 C106 C95 H95A 109.5 . . ?
 C106 C95 H95B 109.5 . . ?
 C106 C95 H95C 109.5 . . ?
 N13 C106 C95 177.2(13) . . ?
 H97A C97 H97B 109.5 . . ?
 H97A C97 H97C 109.5 . . ?
 H97B C97 H97C 109.5 . . ?
 C107 C97 H97A 109.5 . . ?
 C107 C97 H97B 109.5 . . ?
 C107 C97 H97C 109.5 . . ?
 N12 C107 C97 178.0(12) . . ?
 H94A C94 H94B 109.5 . . ?
 H94A C94 H94C 109.5 . . ?
 H94B C94 H94C 109.5 . . ?
 C104 C94 H94A 109.5 . . ?
 C104 C94 H94B 109.5 . . ?
 C104 C94 H94C 109.5 . . ?
 N9 C104 C94 177.3(10) . . ?
 H96A C96 H96B 109.5 . . ?
 H96A C96 H96C 109.5 . . ?
 H96B C96 H96C 109.5 . . ?
 C105 C96 H96A 109.5 . . ?
 C105 C96 H96B 109.5 . . ?
 C105 C96 H96C 109.5 . . ?
 N14 C105 C96 177.3(11) . . ?
 H98A C98 H98B 109.5 . . ?
 H98A C98 H98C 109.5 . . ?
 H98B C98 H98C 109.5 . . ?
 C108 C98 H98A 109.5 . . ?
 C108 C98 H98B 109.5 . . ?
 C108 C98 H98C 109.5 . . ?
 N10 C108 C98 178.6(13) . . ?

loop_
  _geom_torsion_atom_site_label_1
  _geom_torsion_atom_site_label_2
  _geom_torsion_atom_site_label_3
  _geom_torsion_atom_site_label_4
  _geom_torsion
  _geom_torsion_site_symmetry_1
  _geom_torsion_site_symmetry_2
  _geom_torsion_site_symmetry_3
  _geom_torsion_site_symmetry_4
  _geom_torsion_publ_flag
 Mo1 O6 C1 C2 -176.7(4) . . . . ?
 Mo1 O6 C1 C6 5.0(5) . . . . ?
 Mo1 O7 C6 C1 -0.5(5) . . . . ?
 Mo1 O7 C6 C5 178.5(3) . . . . ?
 Mo1 O8 C45 C40 107.0(4) . . . . ?
 Mo1 O8 C45 C44 -74.5(5) . . . . ?
 Mo2 O7 C6 C1 106.2(4) . . . . ?
 Mo2 O7 C6 C5 -74.8(5) . . . . ?
 Mo2 O8 C45 C40 3.4(5) . . . . ?
 Mo2 O8 C45 C44 -178.2(3) . . . . ?
 Mo2 O9 C40 C41 177.7(4) . . . . ?
 Mo2 O9 C40 C45 1.0(5) . . . . ?
 Cu1 N1 C7 C5 24.5(6) . . . . ?
 Cu1 N1 C30 C29 25.1(6) . . . . ?
 Cu1 N1 C30 C31 -149.5(4) . . . . ?
 Cu1 N3 C8 C9 -178.3(4) . . . . ?
 Cu1 N3 C12 C11 177.6(4) . . . . ?
 Cu1 N3 C12 C13 -5.7(5) . . . . ?
 Cu1 N4 C14 C15 -165.6(4) . . . . ?
 Cu1 N4 C18 C17 166.7(4) . . . . ?
 Cu1 N4 C18 C19 -12.7(5) . . . . ?
 Cu1 N5 C13 C12 -47.4(4) . . . . ?
 Cu1 N5 C19 C18 -43.3(4) . . . . ?
 Cu1 N5 C20 C21 148.9(4) . . . . ?
 Cu1 N5 C20 C25 -29.6(5) . . . . ?
 Cu2 N2 C46 C44 22.3(6) . . . . ?
 Cu2 N2 C72 C71 23.2(5) . . . . ?
 Cu2 N2 C72 C73 -151.4(4) . . . . ?
 Cu2 N6 C47 C48 -167.5(4) . . . . ?
 Cu2 N6 C51 C50 167.4(4) . . . . ?
 Cu2 N6 C51 C52 -12.3(5) . . . . ?
 Cu2 N7 C54 C53 -13.1(5) . . . . ?
 Cu2 N7 C54 C55 168.8(4) . . . . ?
 Cu2 N7 C58 C57 -170.0(4) . . . . ?
 Cu2 N8 C52 C51 -38.8(4) . . . . ?
 Cu2 N8 C53 C54 -51.4(3) . . . . ?
 Cu2 N8 C59 C60 146.3(4) . . . . ?
 Cu2 N8 C59 C64 -31.7(5) . . . . ?
 O6 C1 C2 C3 -179.1(4) . . . . ?
 O6 C1 C6 O7 -2.7(6) . . . . ?
 O6 C1 C6 C5 178.2(4) . . . . ?
 O9 C40 C41 C42 -176.5(5) . . . . ?
 O9 C40 C45 O8 -2.9(6) . . . . ?
 O9 C40 C45 C44 178.6(4) . . . . ?
 O10 C29 C30 N1 3.7(6) . . . . ?
 O10 C29 C30 C31 178.4(4) . . . . ?
 O11 C71 C72 N2 4.7(6) . . . . ?
 O11 C71 C72 C73 179.5(4) . . . . ?
 N1 C30 C31 C32 174.4(5) . . . . ?
 N2 C72 C73 C74 174.4(4) . . . . ?
 N3 C8 C9 C10 1.0(8) . . . . ?
 N3 C12 C13 N5 42.3(5) . . . . ?
 N4 C14 C15 C16 -1.8(8) . . . . ?
 N4 C18 C19 N5 43.2(6) . . . . ?
 N5 C20 C21 C22 -176.8(4) . . . . ?
 N5 C20 C25 O10 -0.9(6) . . . . ?
 N5 C20 C25 C24 178.1(4) . . . . ?
 N6 C47 C48 C49 -0.8(8) . . . . ?
 N6 C51 C52 N8 38.8(6) . . . . ?
 N7 C54 C55 C56 1.5(8) . . . . ?
 N8 C53 C54 N7 49.7(5) . . . . ?
 N8 C53 C54 C55 -132.2(5) . . . . ?
 N8 C59 C60 C61 -176.8(5) . . . . ?
 N8 C59 C64 O11 0.6(6) . . . . ?
 N8 C59 C64 C63 178.2(4) . . . . ?
 C1 C2 C3 C4 1.5(7) . . . . ?
 C2 C1 C6 O7 179.0(4) . . . . ?
 C2 C1 C6 C5 -0.1(7) . . . . ?
 C2 C3 C4 C5 -1.1(7) . . . . ?
 C3 C4 C5 C6 0.0(7) . . . . ?
 C3 C4 C5 C7 173.5(4) . . . . ?
 C4 C5 C6 O7 -178.5(4) . . . . ?
 C4 C5 C6 C1 0.6(6) . . . . ?
 C4 C5 C7 N1 25.9(7) . . . . ?
 C6 C1 C2 C3 -0.9(7) . . . . ?
 C6 C5 C7 N1 -160.7(4) . . . . ?
 C7 N1 C30 C29 -145.4(4) . . . . ?
 C7 N1 C30 C31 40.1(6) . . . . ?
 C7 C5 C6 O7 7.8(7) . . . . ?
 C7 C5 C6 C1 -173.2(4) . . . . ?
 C8 N3 C12 C11 0.5(7) . . . . ?
 C8 N3 C12 C13 177.2(4) . . . . ?
 C8 C9 C10 C11 0.0(8) . . . . ?
 C9 C10 C11 C12 -0.7(8) . . . . ?
 C10 C11 C12 N3 0.4(8) . . . . ?
 C10 C11 C12 C13 -176.0(5) . . . . ?
 C11 C12 C13 N5 -141.0(4) . . . . ?
 C12 N3 C8 C9 -1.3(7) . . . . ?
 C13 N5 C19 C18 59.1(5) . . . . ?
 C13 N5 C20 C21 37.0(6) . . . . ?
 C13 N5 C20 C25 -141.5(4) . . . . ?
 C14 N4 C18 C17 -1.6(7) . . . . ?
 C14 N4 C18 C19 179.0(4) . . . . ?
 C14 C15 C16 C17 0.6(8) . . . . ?
 C15 C16 C17 C18 0.0(8) . . . . ?
 C16 C17 C18 N4 0.6(7) . . . . ?
 C16 C17 C18 C19 179.9(4) . . . . ?
 C17 C18 C19 N5 -136.2(4) . . . . ?
 C18 N4 C14 C15 2.3(7) . . . . ?
 C19 N5 C13 C12 -151.0(4) . . . . ?
 C19 N5 C20 C21 -97.2(5) . . . . ?
 C19 N5 C20 C25 84.4(5) . . . . ?
 C20 N5 C13 C12 75.2(5) . . . . ?
 C20 N5 C19 C18 -166.8(4) . . . . ?
 C20 C21 C22 C23 -1.2(7) . . . . ?
 C20 C21 C22 C113 176.9(5) . . . . ?
 C21 C20 C25 O10 -179.5(4) . . . . ?
 C21 C20 C25 C24 -0.5(7) . . . . ?
 C21 C22 C23 C24 -0.5(8) . . . . ?
 C21 C22 C113 C37 -98.9(6) . . . . ?
 C21 C22 C113 C38 144.3(5) . . . . ?
 C21 C22 C113 C39 22.6(8) . . . . ?
 C22 C23 C24 C25 1.6(7) . . . . ?
 C22 C23 C24 C114 -178.0(5) . . . . ?
 C23 C22 C113 C37 79.2(6) . . . . ?
 C23 C22 C113 C38 -37.6(7) . . . . ?
 C23 C22 C113 C39 -159.3(6) . . . . ?
 C23 C24 C25 O10 177.9(4) . . . . ?
 C23 C24 C25 C20 -1.1(7) . . . . ?
 C23 C24 C114 C26 -22.2(7) . . . . ?
 C23 C24 C114 C27 98.2(6) . . . . ?
 C23 C24 C114 C28 -144.4(5) . . . . ?
 C25 O10 C29 C28 35.6(6) . . . . ?
 C25 O10 C29 C30 -142.1(4) . . . . ?
 C25 C20 C21 C22 1.7(7) . . . . ?
 C25 C24 C114 C26 158.3(5) . . . . ?
 C25 C24 C114 C27 -81.3(5) . . . . ?
 C25 C24 C114 C28 36.0(6) . . . . ?
 C28 C29 C30 N1 -174.0(4) . . . . ?
 C28 C29 C30 C31 0.8(7) . . . . ?
 C29 O10 C25 C20 143.8(4) . . . . ?
 C29 O10 C25 C24 -35.3(6) . . . . ?
 C29 C28 C33 C32 -0.6(8) . . . . ?
 C29 C28 C114 C24 -35.6(6) . . . . ?
 C29 C28 C114 C26 -158.6(5) . . . . ?
 C29 C28 C114 C27 82.2(6) . . . . ?
 C29 C30 C31 C32 -0.2(7) . . . . ?
 C30 N1 C7 C5 -165.5(4) . . . . ?
 C30 C31 C32 C33 -0.7(8) . . . . ?
 C30 C31 C32 C115 -177.0(5) . . . . ?
 C31 C32 C33 C28 1.1(8) . . . . ?
 C31 C32 C115 C34 110.1(6) . . . . ?
 C31 C32 C115 C35 -10.4(9) . . . . ?
 C31 C32 C115 C36 -136.5(6) . . . . ?
 C33 C28 C29 O10 -177.9(4) . . . . ?
 C33 C28 C29 C30 -0.4(7) . . . . ?
 C33 C28 C114 C24 143.8(5) . . . . ?
 C33 C28 C114 C26 20.8(8) . . . . ?
 C33 C28 C114 C27 -98.5(6) . . . . ?
 C33 C32 C115 C34 -66.1(7) . . . . ?
 C33 C32 C115 C35 173.4(7) . . . . ?
 C33 C32 C115 C36 47.2(8) . . . . ?
 C40 C41 C42 C43 -0.6(8) . . . . ?
 C41 C40 C45 O8 -179.9(4) . . . . ?
 C41 C40 C45 C44 1.7(7) . . . . ?
 C41 C42 C43 C44 -0.7(8) . . . . ?
 C42 C43 C44 C45 2.4(7) . . . . ?
 C42 C43 C44 C46 177.9(4) . . . . ?
 C43 C44 C45 O8 178.8(4) . . . . ?
 C43 C44 C45 C40 -2.8(6) . . . . ?
 C43 C44 C46 N2 26.7(7) . . . . ?
 C45 C40 C41 C42 0.1(7) . . . . ?
 C45 C44 C46 N2 -157.8(4) . . . . ?
 C46 N2 C72 C71 -146.2(4) . . . . ?
 C46 N2 C72 C73 39.2(6) . . . . ?
 C46 C44 C45 O8 3.1(6) . . . . ?
 C46 C44 C45 C40 -178.6(4) . . . . ?
 C47 N6 C51 C50 -3.0(7) . . . . ?
 C47 N6 C51 C52 177.3(4) . . . . ?
 C47 C48 C49 C50 -0.4(8) . . . . ?
 C48 C49 C50 C51 -0.1(7) . . . . ?
 C49 C50 C51 N6 1.9(7) . . . . ?
 C49 C50 C51 C52 -178.4(4) . . . . ?
 C50 C51 C52 N8 -140.9(4) . . . . ?
 C51 N6 C47 C48 2.5(7) . . . . ?
 C52 N8 C53 C54 -156.7(4) . . . . ?
 C52 N8 C59 C60 -97.9(5) . . . . ?
 C52 N8 C59 C64 84.1(5) . . . . ?
 C53 N8 C52 C51 63.6(5) . . . . ?
 C53 N8 C59 C60 35.3(6) . . . . ?
 C53 N8 C59 C64 -142.7(4) . . . . ?
 C53 C54 C55 C56 -176.4(5) . . . . ?
 C54 N7 C58 C57 -0.1(7) . . . . ?
 C54 C55 C56 C57 0.8(9) . . . . ?
 C55 C56 C57 C58 -2.7(9) . . . . ?
 C56 C57 C58 N7 2.4(8) . . . . ?
 C58 N7 C54 C53 176.2(4) . . . . ?
 C58 N7 C54 C55 -1.9(7) . . . . ?
 C59 N8 C52 C51 -162.5(4) . . . . ?
 C59 N8 C53 C54 70.1(5) . . . . ?
 C59 C60 C61 C62 -2.1(9) . . . . ?
 C59 C60 C61 C2A -170.7(7) . . . . ?
 C59 C60 C61 C1B 160.5(9) . . . . ?
 C60 C59 C64 O11 -177.5(4) . . . . ?
 C60 C59 C64 C63 0.1(7) . . . . ?
 C60 C61 C62 C63 1.7(9) . . . . ?
 C60 C61 C2A C1A 177.9(13) . . . . ?
 C60 C61 C2A C3A 57.4(10) . . . . ?
 C60 C61 C2A C4A -63.0(12) . . . . ?
 C60 C61 C1B C2B 135.4(15) . . . . ?
 C60 C61 C1B C3B -101.4(12) . . . . ?
 C60 C61 C1B C4B 21.4(18) . . . . ?
 C61 C62 C63 C64 -0.4(8) . . . . ?
 C61 C62 C63 C111 -178.8(5) . . . . ?
 C62 C61 C2A C1A 10.5(17) . . . . ?
 C62 C61 C2A C3A -110.0(10) . . . . ?
 C62 C61 C2A C4A 129.6(11) . . . . ?
 C62 C61 C1B C2B -61.1(17) . . . . ?
 C62 C61 C1B C3B 62.0(12) . . . . ?
 C62 C61 C1B C4B -175.2(12) . . . . ?
 C62 C63 C64 O11 177.0(4) . . . . ?
 C62 C63 C64 C59 -0.5(7) . . . . ?
 C62 C63 C111 C68 98.8(5) . . . . ?
 C62 C63 C111 C69 -22.1(7) . . . . ?
 C62 C63 C111 C70 -143.9(5) . . . . ?
 C64 O11 C71 C70 36.6(6) . . . . ?
 C64 O11 C71 C72 -141.7(4) . . . . ?
 C64 C59 C60 C61 1.2(8) . . . . ?
 C64 C63 C111 C68 -79.6(5) . . . . ?
 C64 C63 C111 C69 159.5(5) . . . . ?
 C64 C63 C111 C70 37.7(6) . . . . ?
 C70 C71 C72 N2 -173.6(4) . . . . ?
 C70 C71 C72 C73 1.2(7) . . . . ?
 C71 O11 C64 C59 143.4(4) . . . . ?
 C71 O11 C64 C63 -34.2(6) . . . . ?
 C71 C70 C75 C74 1.0(8) . . . . ?
 C71 C70 C111 C63 -35.6(6) . . . . ?
 C71 C70 C111 C68 81.5(5) . . . . ?
 C71 C70 C111 C69 -157.5(5) . . . . ?
 C71 C72 C73 C74 -0.3(7) . . . . ?
 C72 N2 C46 C44 -168.6(4) . . . . ?
 C72 C73 C74 C75 -0.3(8) . . . . ?
 C72 C73 C74 C110 -177.4(5) . . . . ?
 C73 C74 C75 C70 -0.1(8) . . . . ?
 C73 C74 C110 C76 -4.7(8) . . . . ?
 C73 C74 C110 C77 -126.8(5) . . . . ?
 C73 C74 C110 C78 114.4(6) . . . . ?
 C75 C70 C71 O11 -179.8(4) . . . . ?
 C75 C70 C71 C72 -1.5(7) . . . . ?
 C75 C70 C111 C63 144.3(5) . . . . ?
 C75 C70 C111 C68 -98.6(6) . . . . ?
 C75 C70 C111 C69 22.4(7) . . . . ?
 C75 C74 C110 C76 178.3(5) . . . . ?
 C75 C74 C110 C77 56.2(7) . . . . ?
 C75 C74 C110 C78 -62.6(7) . . . . ?
 C110 C74 C75 C70 177.1(5) . . . . ?
 C111 C63 C64 O11 -4.5(7) . . . . ?
 C111 C63 C64 C59 178.0(4) . . . . ?
 C111 C70 C71 O11 0.1(7) . . . . ?
 C111 C70 C71 C72 178.4(4) . . . . ?
 C111 C70 C75 C74 -178.9(5) . . . . ?
 C113 C22 C23 C24 -178.7(5) . . . . ?
 C114 C24 C25 O10 -2.5(7) . . . . ?
 C114 C24 C25 C20 178.5(4) . . . . ?
 C114 C28 C29 O10 1.5(7) . . . . ?
 C114 C28 C29 C30 179.0(4) . . . . ?
 C114 C28 C33 C32 -180.0(5) . . . . ?
 C115 C32 C33 C28 177.5(5) . . . . ?
 C2A C61 C62 C63 168.6(8) . . . . ?
 C1B C61 C62 C63 -163.3(8) . . . . ?
 O12 Si1 C101 C79 -5.2(7) . . . . ?
 O12 Si1 C101 C83 173.9(6) . . . . ?
 O12 Si1 C102 C84 -126.8(8) . . . . ?
 O12 Si1 C102 C88 56.2(8) . . . . ?
 O12 Si1 C103 C89 155.9(5) . . . . ?
 O12 Si1 C103 C93 -30.6(5) . . . . ?
 C79 C80 C81 C82 -0.4(13) . . . . ?
 C80 C79 C101 Si1 -177.9(6) . . . . ?
 C80 C79 C101 C83 2.9(11) . . . . ?
 C80 C81 C82 C83 2.9(13) . . . . ?
 C81 C82 C83 C101 -2.7(13) . . . . ?
 C82 C83 C101 Si1 -179.3(6) . . . . ?
 C82 C83 C101 C79 -0.1(12) . . . . ?
 C84 C85 C86 C87 7.8(18) . . . . ?
 C85 C84 C102 Si1 178.1(9) . . . . ?
 C85 C84 C102 C88 -4.8(17) . . . . ?
 C85 C86 C87 C88 -8.6(16) . . . . ?
 C86 C87 C88 C102 2.8(17) . . . . ?
 C87 C88 C102 Si1 -178.9(9) . . . . ?
 C87 C88 C102 C84 3.8(16) . . . . ?
 C89 C90 C91 C92 -0.5(10) . . . . ?
 C90 C89 C103 Si1 173.0(5) . . . . ?
 C90 C89 C103 C93 -0.7(9) . . . . ?
 C90 C91 C92 C93 -0.2(10) . . . . ?
 C91 C92 C93 C103 0.5(10) . . . . ?
 C92 C93 C103 Si1 -174.1(5) . . . . ?
 C92 C93 C103 C89 -0.1(9) . . . . ?
 C101 Si1 C102 C84 -2.1(9) . . . . ?
 C101 Si1 C102 C88 -179.1(7) . . . . ?
 C101 Si1 C103 C89 34.0(6) . . . . ?
 C101 Si1 C103 C93 -152.5(5) . . . . ?
 C101 C79 C80 C81 -2.6(12) . . . . ?
 C102 Si1 C101 C79 -128.7(6) . . . . ?
 C102 Si1 C101 C83 50.5(7) . . . . ?
 C102 Si1 C103 C89 -87.6(6) . . . . ?
 C102 Si1 C103 C93 85.9(5) . . . . ?
 C102 C84 C85 C86 -1(2) . . . . ?
 C103 Si1 C101 C79 111.7(6) . . . . ?
 C103 Si1 C101 C83 -69.1(7) . . . . ?
 C103 Si1 C102 C84 120.9(8) . . . . ?
 C103 Si1 C102 C88 -56.0(8) . . . . ?
 C103 C89 C90 C91 1.0(10) . . . . ?

_shelx_res_file
;
TITL mo_sg982_01_a.res in P2(1)/n
    sg982_final.res
    created by SHELXL-2019/2 at 14:08:34 on 13-Mar-2023
CELL 0.71073 20.5457 21.5913 25.6789 90 109.253 90
ZERR 4 0.0049 0.0074 0.0067 0 0.006 0
LATT 1
SYMM 0.5-X,0.5+Y,0.5-Z
SFAC C H Cu Mo N O Si
UNIT 456 488 8 8 56 48 4
SIMU 0.01 0.02 2 C61 C1B C2A C3B C4A C3A C4B C2B C1A

L.S. 12
PLAN  50
SIZE 0.15 0.1 0.05
TEMP -173.15
CONF
BOND
LIST 4
MORE -1
BOND $H
fmap 2
acta
REM <olex2.extras>
REM <HklSrc "%.\\sg982_final.hkl">
REM </olex2.extras>

WGHT    0.079400   46.757900
FVAR       0.05178   0.55488
MO1   4    0.595809    0.415466    0.265381    11.00000    0.03408    0.03868 =
         0.01998   -0.00021    0.00130    0.00753
MO2   4    0.435626    0.407338    0.243531    11.00000    0.03493    0.04078 =
         0.01983   -0.00330   -0.00150   -0.00755
CU1   3    0.400702    0.607910    0.027203    11.00000    0.02447    0.03903 =
         0.02054    0.00057    0.00424    0.00225
CU2   3    0.602133    0.613331    0.477246    11.00000    0.02111    0.03228 =
         0.02150   -0.00190    0.00267    0.00055
O1    6    0.647937    0.399252    0.331144    11.00000    0.03916    0.04766 =
         0.02821    0.00103    0.00189    0.00996
O2    6    0.635904    0.383222    0.223388    11.00000    0.04943    0.05497 =
         0.02994   -0.00124    0.00757    0.01486
O3    6    0.400083    0.366279    0.283633    11.00000    0.04803    0.05170 =
         0.02960   -0.00250    0.00158   -0.01831
O4    6    0.385757    0.391037    0.176653    11.00000    0.04450    0.04295 =
         0.02902   -0.00467   -0.00230   -0.00895
O5    6    0.518597    0.360878    0.254056    11.00000    0.05025    0.03264 =
         0.02650   -0.00200    0.00304   -0.00099
O6    6    0.626038    0.503355    0.268468    11.00000    0.02790    0.04300 =
         0.02063    0.00204   -0.00105    0.00457
O7    6    0.511382    0.460873    0.202155    11.00000    0.03083    0.03413 =
         0.01740    0.00087   -0.00098    0.00359
O8    6    0.514587    0.456958    0.308281    11.00000    0.02825    0.03485 =
         0.01844   -0.00361   -0.00156   -0.00110
O9    6    0.396231    0.490895    0.242950    11.00000    0.02591    0.05080 =
         0.02298   -0.00553   -0.00382   -0.00589
O10   6    0.295724    0.537950   -0.028956    11.00000    0.02095    0.04066 =
         0.02327    0.00167    0.00291    0.00305
O11   6    0.706308    0.549150    0.542491    11.00000    0.01887    0.03398 =
         0.02251   -0.00561    0.00039   -0.00386
N1    5    0.368835    0.558408    0.080110    11.00000    0.02478    0.03659 =
         0.02047   -0.00104    0.00331    0.00311
N2    5    0.644845    0.562146    0.431107    11.00000    0.01609    0.02959 =
         0.02080    0.00164    0.00131    0.00015
N3    5    0.367677    0.697225    0.013274    11.00000    0.02958    0.04189 =
         0.03151   -0.00626    0.00543    0.00108
N4    5    0.485602    0.587030    0.006401    11.00000    0.02138    0.03585 =
         0.02385   -0.00184    0.00331    0.00403
N5    5    0.360427    0.619006   -0.074469    11.00000    0.01975    0.04016 =
         0.02478    0.00004    0.00085    0.00276
N6    5    0.514474    0.585137    0.491856    11.00000    0.02029    0.02986 =
         0.02869   -0.00084    0.00572   -0.00220
N7    5    0.629213    0.705471    0.487173    11.00000    0.02328    0.03262 =
         0.03101    0.00336    0.00323   -0.00080
N8    5    0.629105    0.630896    0.575689    11.00000    0.02226    0.03342 =
         0.02244   -0.00146    0.00139    0.00029
C1    1    0.585859    0.544352    0.231066    11.00000    0.02985    0.03913 =
         0.01933    0.00081    0.00517    0.00583
C2    1    0.603606    0.604839    0.227966    11.00000    0.03187    0.04798 =
         0.02603   -0.00476    0.00507   -0.00302
AFIX  43
H2    2    0.646078    0.620326    0.252205    11.00000   -1.20000
AFIX   0
C3    1    0.558682    0.643920    0.188746    11.00000    0.04220    0.03773 =
         0.02588    0.00018    0.00873    0.00027
AFIX  43
H3    2    0.571196    0.685801    0.185786    11.00000   -1.20000
AFIX   0
C4    1    0.496263    0.621657    0.154400    11.00000    0.03877    0.03902 =
         0.02155    0.00045    0.00726    0.00547
AFIX  43
H4    2    0.465846    0.648697    0.128380    11.00000   -1.20000
AFIX   0
C5    1    0.477088    0.559757    0.157339    11.00000    0.03329    0.03743 =
         0.01561   -0.00160    0.00616    0.00335
C6    1    0.522660    0.520781    0.195978    11.00000    0.03132    0.03867 =
         0.01704   -0.00086    0.00435    0.00358
C7    1    0.409197    0.535730    0.126174    11.00000    0.02907    0.03689 =
         0.01952   -0.00003    0.00511    0.00352
AFIX  43
H7    2    0.393213    0.500657    0.140751    11.00000   -1.20000
AFIX   0
C8    1    0.351076    0.731482    0.050492    11.00000    0.03413    0.04656 =
         0.03709   -0.00770    0.00537    0.00673
AFIX  43
H8    2    0.356143    0.713594    0.085412    11.00000   -1.20000
AFIX   0
C9    1    0.326975    0.791470    0.040689    11.00000    0.03585    0.05017 =
         0.05191   -0.01692    0.00515    0.00968
AFIX  43
H9    2    0.316411    0.814547    0.068373    11.00000   -1.20000
AFIX   0
C10   1    0.318609    0.817078   -0.010306    11.00000    0.04286    0.03736 =
         0.06393   -0.00229    0.00852    0.01019
AFIX  43
H10   2    0.302131    0.858289   -0.018263    11.00000   -1.20000
AFIX   0
C11   1    0.334481    0.782111   -0.050007    11.00000    0.03701    0.03865 =
         0.04358   -0.00067    0.00528    0.00126
AFIX  43
H11   2    0.328537    0.798855   -0.085491    11.00000   -1.20000
AFIX   0
C12   1    0.358942    0.722841   -0.036929    11.00000    0.02639    0.03771 =
         0.03555    0.00014    0.00297    0.00095
C13   1    0.381540    0.683503   -0.076281    11.00000    0.03043    0.03633 =
         0.02866    0.00234    0.00766    0.00017
AFIX  23
H13A  2    0.360899    0.699771   -0.114225    11.00000   -1.20000
H13B  2    0.432318    0.685601   -0.066363    11.00000   -1.20000
AFIX   0
C14   1    0.550069    0.591284    0.042483    11.00000    0.02334    0.04882 =
         0.02228    0.00130    0.00294    0.00566
AFIX  43
H14   2    0.555933    0.595074    0.080621    11.00000   -1.20000
AFIX   0
C15   1    0.608125    0.590393    0.026598    11.00000    0.02375    0.05224 =
         0.03343   -0.00578    0.00416    0.00535
AFIX  43
H15   2    0.652722    0.594672    0.053228    11.00000   -1.20000
AFIX   0
C16   1    0.600327    0.583196   -0.028506    11.00000    0.02745    0.04869 =
         0.03737   -0.00281    0.01067    0.00492
AFIX  43
H16   2    0.639497    0.582060   -0.040360    11.00000   -1.20000
AFIX   0
C17   1    0.534986    0.577688   -0.066033    11.00000    0.03064    0.04060 =
         0.02750   -0.00568    0.01134    0.00203
AFIX  43
H17   2    0.528444    0.572708   -0.104183    11.00000   -1.20000
AFIX   0
C18   1    0.478329    0.579504   -0.047391    11.00000    0.02687    0.03149 =
         0.02299   -0.00038    0.00322    0.00509
C19   1    0.405320    0.573661   -0.087508    11.00000    0.02717    0.03691 =
         0.02239   -0.00256    0.00445    0.00391
AFIX  23
H19A  2    0.405375    0.580402   -0.125628    11.00000   -1.20000
H19B  2    0.387721    0.531395   -0.085319    11.00000   -1.20000
AFIX   0
C20   1    0.288151    0.607716   -0.102103    11.00000    0.02244    0.04145 =
         0.02307   -0.00265    0.00416    0.00353
C21   1    0.248977    0.636657   -0.150513    11.00000    0.03075    0.04183 =
         0.02176    0.00135    0.00140    0.00544
AFIX  43
H21   2    0.271091    0.664387   -0.168046    11.00000   -1.20000
AFIX   0
C22   1    0.178795    0.626600   -0.174221    11.00000    0.02765    0.05551 =
         0.02256    0.00144    0.00046    0.01260
C23   1    0.148308    0.585056   -0.148321    11.00000    0.01774    0.06164 =
         0.02651   -0.00577   -0.00428    0.00686
AFIX  43
H23   2    0.100136    0.577881   -0.163912    11.00000   -1.20000
AFIX   0
C24   1    0.185210    0.553086   -0.100160    11.00000    0.02367    0.04969 =
         0.02593   -0.00515    0.00470    0.00139
C25   1    0.255583    0.566270   -0.077899    11.00000    0.02107    0.04406 =
         0.01980    0.00045   -0.00059    0.00968
C26   1    0.075248    0.513771   -0.086284    11.00000    0.02432    0.10185 =
         0.03619    0.00350    0.00330   -0.01032
AFIX 137
H26A  2    0.065215    0.555212   -0.075332    11.00000   -1.50000
H26B  2    0.057652    0.482502   -0.066665    11.00000   -1.50000
H26C  2    0.052925    0.508601   -0.126133    11.00000   -1.50000
AFIX   0
C27   1    0.168660    0.440621   -0.088754    11.00000    0.04991    0.06160 =
         0.04183   -0.01134    0.01441   -0.01809
AFIX 137
H27A  2    0.148425    0.436364   -0.128878    11.00000   -1.50000
H27B  2    0.148154    0.409884   -0.070742    11.00000   -1.50000
H27C  2    0.218558    0.433914   -0.077614    11.00000   -1.50000
AFIX   0
C28   1    0.191452    0.513291   -0.009168    11.00000    0.02326    0.04448 =
         0.03336   -0.00081    0.00884    0.00009
C29   1    0.261697    0.528541    0.008606    11.00000    0.02624    0.03224 =
         0.02622    0.00138    0.00707    0.00187
C30   1    0.299093    0.537066    0.064132    11.00000    0.02397    0.03623 =
         0.02729    0.00409    0.00582    0.00345
C31   1    0.265112    0.529330    0.102724    11.00000    0.03525    0.04515 =
         0.02821    0.00418    0.00969    0.00425
AFIX  43
H31   2    0.290017    0.534857    0.140809    11.00000   -1.20000
AFIX   0
C32   1    0.194869    0.513544    0.086371    11.00000    0.03764    0.04827 =
         0.04300    0.00271    0.02126   -0.00105
C33   1    0.159483    0.506409    0.030632    11.00000    0.02793    0.05411 =
         0.03922    0.00382    0.00980   -0.00217
AFIX  43
H33   2    0.111788    0.496484    0.019119    11.00000   -1.20000
AFIX   0
C34   1    0.103162    0.563796    0.118361    11.00000    0.06874    0.09233 =
         0.07077   -0.00191    0.04037    0.00880
AFIX 137
H34A  2    0.128546    0.602361    0.131172    11.00000   -1.50000
H34B  2    0.071283    0.556431    0.138904    11.00000   -1.50000
H34C  2    0.077067    0.567153    0.078919    11.00000   -1.50000
AFIX   0
C35   1    0.201918    0.509560    0.185790    11.00000    0.05319    0.19873 =
         0.03884   -0.02133    0.02306   -0.04476
AFIX 137
H35A  2    0.233901    0.474476    0.192625    11.00000   -1.50000
H35B  2    0.174493    0.506889    0.210528    11.00000   -1.50000
H35C  2    0.228082    0.548389    0.192607    11.00000   -1.50000
AFIX   0
C36   1    0.110335    0.451208    0.116495    11.00000    0.04606    0.09385 =
         0.04195    0.00023    0.01527   -0.01863
AFIX 137
H36A  2    0.075353    0.454994    0.079914    11.00000   -1.50000
H36B  2    0.087635    0.447502    0.144458    11.00000   -1.50000
H36C  2    0.138490    0.414298    0.117515    11.00000   -1.50000
AFIX   0
C37   1    0.098701    0.714617   -0.207958    11.00000    0.05955    0.05750 =
         0.04181    0.00337   -0.00662    0.01074
AFIX 137
H37A  2    0.071558    0.698338   -0.185986    11.00000   -1.50000
H37B  2    0.068122    0.736068   -0.240471    11.00000   -1.50000
H37C  2    0.133296    0.743719   -0.185608    11.00000   -1.50000
AFIX   0
C38   1    0.077561    0.618663   -0.263719    11.00000    0.06149    0.07125 =
         0.03328   -0.00190   -0.01354    0.01523
AFIX 137
H38A  2    0.098707    0.582506   -0.274786    11.00000   -1.50000
H38B  2    0.050453    0.641639   -0.296639    11.00000   -1.50000
H38C  2    0.047347    0.604947   -0.243361    11.00000   -1.50000
AFIX   0
C39   1    0.177743    0.685073   -0.259353    11.00000    0.04728    0.16606 =
         0.04303    0.05430    0.00647    0.02842
AFIX 137
H39A  2    0.210532    0.715895   -0.237609    11.00000   -1.50000
H39B  2    0.147703    0.704267   -0.293377    11.00000   -1.50000
H39C  2    0.203037    0.650639   -0.268592    11.00000   -1.50000
AFIX   0
C40   1    0.432672    0.534811    0.278405    11.00000    0.02188    0.04587 =
         0.01521   -0.00356   -0.00278   -0.00134
C41   1    0.410906    0.594375    0.279938    11.00000    0.02469    0.04921 =
         0.02596    0.00156   -0.00347    0.00534
AFIX  43
H41   2    0.366581    0.606862    0.256521    11.00000   -1.20000
AFIX   0
C42   1    0.454391    0.636892    0.316270    11.00000    0.03818    0.03920 =
         0.02880   -0.00088    0.00078    0.00878
AFIX  43
H42   2    0.439492    0.678418    0.317122    11.00000   -1.20000
AFIX   0
C43   1    0.518551    0.619170    0.350801    11.00000    0.03157    0.03153 =
         0.02420    0.00129   -0.00176    0.00053
AFIX  43
H43   2    0.547563    0.648729    0.374908    11.00000   -1.20000
AFIX   0
C44   1    0.541652    0.557612    0.350761    11.00000    0.02191    0.03491 =
         0.01712    0.00353    0.00144    0.00196
C45   1    0.498783    0.515884    0.313355    11.00000    0.02581    0.03176 =
         0.01595   -0.00102    0.00181    0.00013
C46   1    0.609425    0.536711    0.384764    11.00000    0.02144    0.03107 =
         0.02025   -0.00295    0.00216   -0.00172
AFIX  43
H46   2    0.629012    0.502278    0.372281    11.00000   -1.20000
AFIX   0
C47   1    0.452896    0.579008    0.451215    11.00000    0.02099    0.04156 =
         0.03110   -0.00203    0.00189    0.00018
AFIX  43
H47   2    0.451864    0.579944    0.413964    11.00000   -1.20000
AFIX   0
C48   1    0.391989    0.571512    0.461557    11.00000    0.02410    0.04063 =
         0.04166    0.00594    0.00546   -0.00009
AFIX  43
H48   2    0.349783    0.567902    0.431900    11.00000   -1.20000
AFIX   0
C49   1    0.392554    0.569256    0.515513    11.00000    0.02860    0.03859 =
         0.05421    0.00846    0.01561    0.00057
AFIX  43
H49   2    0.351049    0.564353    0.523765    11.00000   -1.20000
AFIX   0
C50   1    0.455694    0.574384    0.557237    11.00000    0.03501    0.03572 =
         0.03581    0.00581    0.01517   -0.00045
AFIX  43
H50   2    0.458036    0.573109    0.594793    11.00000   -1.20000
AFIX   0
C51   1    0.515294    0.581375    0.543795    11.00000    0.02696    0.02635 =
         0.03149    0.00177    0.01010    0.00009
C52   1    0.584300    0.585334    0.589055    11.00000    0.03188    0.03524 =
         0.02910    0.00056    0.01000   -0.00364
AFIX  23
H52A  2    0.577254    0.597106    0.624075    11.00000   -1.20000
H52B  2    0.606854    0.544211    0.594281    11.00000   -1.20000
AFIX   0
C53   1    0.602757    0.694156    0.571458    11.00000    0.02683    0.03490 =
         0.02922   -0.00484    0.00561   -0.00050
AFIX  23
H53A  2    0.615047    0.712845    0.608660    11.00000   -1.20000
H53B  2    0.551883    0.693868    0.554937    11.00000   -1.20000
AFIX   0
C54   1    0.633481    0.731652    0.536110    11.00000    0.02549    0.03039 =
         0.03341   -0.00055   -0.00035   -0.00131
C55   1    0.662249    0.789548    0.550999    11.00000    0.04369    0.03802 =
         0.05067   -0.00434    0.00645   -0.00724
AFIX  43
H55   2    0.665721    0.806575    0.585927    11.00000   -1.20000
AFIX   0
C56   1    0.685912    0.822480    0.514770    11.00000    0.04603    0.03820 =
         0.06592    0.00217    0.00690   -0.01324
AFIX  43
H56   2    0.706345    0.862121    0.524576    11.00000   -1.20000
AFIX   0
C57   1    0.679427    0.797015    0.464417    11.00000    0.03461    0.04711 =
         0.06043    0.01777    0.00787   -0.00721
AFIX  43
H57   2    0.693533    0.819466    0.438159    11.00000   -1.20000
AFIX   0
C58   1    0.652146    0.738371    0.452446    11.00000    0.02756    0.04051 =
         0.04326    0.01017    0.00704   -0.00224
AFIX  43
H58   2    0.649456    0.720418    0.418022    11.00000   -1.20000
AFIX   0
C59   1    0.700788    0.624066    0.607890    11.00000    0.02315    0.03525 =
         0.02176    0.00024   -0.00164   -0.00082
C60   1    0.733216    0.659217    0.654563    11.00000    0.03921    0.04064 =
         0.02580   -0.00598    0.00058    0.00618
AFIX  43
H60   2    0.706830    0.687906    0.667338    11.00000   -1.20000
AFIX   0
C61   1    0.803386    0.653400    0.683023    11.00000    0.03896    0.04834 =
         0.03137   -0.01049   -0.01079    0.00169
C62   1    0.840730    0.609601    0.664723    11.00000    0.02863    0.04135 =
         0.03199   -0.00670   -0.00904   -0.00010
AFIX  43
H62   2    0.888444    0.604401    0.684421    11.00000   -1.20000
AFIX   0
C63   1    0.809929    0.573248    0.618306    11.00000    0.02350    0.03932 =
         0.02421    0.00026   -0.00080   -0.00135
C64   1    0.739943    0.581750    0.590675    11.00000    0.02221    0.03491 =
         0.02109   -0.00361   -0.00088   -0.00486
C68   1    0.832170    0.460578    0.616487    11.00000    0.03654    0.04938 =
         0.03101    0.00004   -0.00257    0.01199
AFIX 137
H68A  2    0.854040    0.428040    0.601398    11.00000   -1.50000
H68B  2    0.782215    0.453849    0.604118    11.00000   -1.50000
H68C  2    0.850423    0.459332    0.656873    11.00000   -1.50000
AFIX   0
C69   1    0.925399    0.534500    0.616239    11.00000    0.01900    0.07393 =
         0.03653   -0.01121   -0.00507    0.00478
AFIX 137
H69A  2    0.942949    0.535123    0.656653    11.00000   -1.50000
H69B  2    0.935173    0.574302    0.602025    11.00000   -1.50000
H69C  2    0.947979    0.501150    0.602721    11.00000   -1.50000
AFIX   0
C70   1    0.817125    0.525317    0.533377    11.00000    0.01990    0.03834 =
         0.02837   -0.00411    0.00009    0.00242
C71   1    0.747182    0.538242    0.510012    11.00000    0.01776    0.03551 =
         0.02670   -0.00533    0.00257    0.00096
C72   1    0.715241    0.542496    0.452922    11.00000    0.01809    0.03196 =
         0.02365   -0.00298    0.00062   -0.00053
C73   1    0.754839    0.532284    0.418843    11.00000    0.02441    0.04669 =
         0.02599   -0.00331    0.00299    0.00349
AFIX  43
H73   2    0.733492    0.534918    0.379988    11.00000   -1.20000
AFIX   0
C74   1    0.824982    0.518298    0.440300    11.00000    0.02590    0.04696 =
         0.03318   -0.00791    0.00681    0.00418
C75   1    0.854891    0.515086    0.498143    11.00000    0.01770    0.05146 =
         0.03645   -0.00865    0.00013    0.00337
AFIX  43
H75   2    0.902561    0.505589    0.513602    11.00000   -1.20000
AFIX   0
C76   1    0.828134    0.512805    0.342970    11.00000    0.04838    0.09370 =
         0.04655   -0.00031    0.02255    0.01822
AFIX 137
H76A  2    0.793882    0.479439    0.333796    11.00000   -1.50000
H76B  2    0.858809    0.508149    0.320993    11.00000   -1.50000
H76C  2    0.804593    0.552899    0.334813    11.00000   -1.50000
AFIX   0
C77   1    0.907036    0.447258    0.417265    11.00000    0.04747    0.05486 =
         0.06356   -0.00787    0.02889    0.00808
AFIX 137
H77A  2    0.931930    0.444870    0.456981    11.00000   -1.50000
H77B  2    0.939772    0.443266    0.397026    11.00000   -1.50000
H77C  2    0.873137    0.413674    0.406490    11.00000   -1.50000
AFIX   0
C78   1    0.924061    0.561599    0.415903    11.00000    0.05008    0.06635 =
         0.06949    0.00059    0.03273    0.00519
AFIX 137
H78A  2    0.900752    0.601683    0.406508    11.00000   -1.50000
H78B  2    0.954346    0.555235    0.393817    11.00000   -1.50000
H78C  2    0.951547    0.561033    0.455173    11.00000   -1.50000
AFIX   0
C110  1    0.870018    0.509606    0.403687    11.00000    0.02548    0.06718 =
         0.04039   -0.01164    0.00883    0.00855
C111  1    0.847423    0.523444    0.596423    11.00000    0.02140    0.04757 =
         0.02875   -0.00607   -0.00135    0.00439
C113  1    0.134756    0.661187   -0.226365    11.00000    0.03351    0.06464 =
         0.02846    0.00575   -0.00402    0.00911
C114  1    0.154339    0.505851   -0.071591    11.00000    0.02330    0.06177 =
         0.03068    0.00097    0.00337   -0.00462
C115  1    0.155828    0.507951    0.128200    11.00000    0.05385    0.06735 =
         0.04223   -0.00391    0.02615   -0.01202
PART 1
C1A   1    0.907017    0.674194    0.765496    21.00000    0.02914    0.07468 =
         0.02439   -0.03114    0.00188   -0.00564
AFIX 137
H1AA  2    0.926923    0.700033    0.798287    21.00000   -1.50000
H1AB  2    0.930159    0.683110    0.738515    21.00000   -1.50000
H1AC  2    0.913291    0.630399    0.775985    21.00000   -1.50000
AFIX   0
C2A   1    0.827402    0.688789    0.739187    21.00000    0.03205    0.05289 =
         0.02979   -0.01116   -0.00195   -0.00257
C3A   1    0.789872    0.669246    0.778513    21.00000    0.04084    0.08711 =
         0.03044   -0.01583    0.00023    0.00364
AFIX 137
H3AA  2    0.795448    0.624554    0.785147    21.00000   -1.50000
H3AB  2    0.740754    0.679124    0.762243    21.00000   -1.50000
H3AC  2    0.809193    0.691446    0.813528    21.00000   -1.50000
AFIX   0
C4A   1    0.814188    0.756996    0.725979    21.00000    0.04839    0.05207 =
         0.04749   -0.01667   -0.01651    0.00376
AFIX 137
H4AA  2    0.830548    0.781144    0.760153    21.00000   -1.50000
H4AB  2    0.764636    0.763870    0.708205    21.00000   -1.50000
H4AC  2    0.838837    0.770079    0.701036    21.00000   -1.50000
AFIX   0
PART 2
C1B   1    0.851115    0.701951    0.724505   -21.00000    0.02947    0.05488 =
         0.03170   -0.01718    0.00138   -0.00438
C2B   1    0.897345    0.671916    0.775125   -21.00000    0.03380    0.07011 =
         0.02567   -0.00926    0.00385   -0.00211
AFIX 137
H2BA  2    0.927315    0.642201    0.765151   -21.00000   -1.50000
H2BB  2    0.869608    0.650191    0.793958   -21.00000   -1.50000
H2BC  2    0.925670    0.703503    0.799725   -21.00000   -1.50000
AFIX   0
C3B   1    0.896701    0.742374    0.702198   -21.00000    0.05152    0.05025 =
         0.03680   -0.01660    0.02005   -0.01887
AFIX 137
H3BA  2    0.924602    0.769765    0.731511   -21.00000   -1.50000
H3BB  2    0.867713    0.767366    0.671410   -21.00000   -1.50000
H3BC  2    0.927114    0.715995    0.689322   -21.00000   -1.50000
AFIX   0
C4B   1    0.804733    0.742471    0.744414   -21.00000    0.04942    0.07082 =
         0.05193   -0.03390   -0.00403    0.00305
AFIX 137
H4BA  2    0.777357    0.716657    0.760808   -21.00000   -1.50000
H4BB  2    0.773843    0.765733    0.713253   -21.00000   -1.50000
H4BC  2    0.832736    0.771462    0.772170   -21.00000   -1.50000
AFIX   0

PART 0
SI1   7    0.252599    0.774560    0.422061    11.00000    0.06049    0.05104 =
         0.03958    0.00312    0.01196    0.00890
O12   6    0.211395    0.840562    0.415614    11.00000    0.08416    0.05770 =
         0.03961    0.00055    0.00186    0.01564
AFIX 147
H12   2    0.198723    0.851907    0.382481    11.00000   -1.50000
AFIX   0
C79   1    0.164156    0.744654    0.313235    11.00000    0.05280    0.09190 =
         0.05539   -0.01441    0.01943   -0.00184
AFIX  43
H79   2    0.143141    0.783234    0.315718    11.00000   -1.20000
AFIX   0
C80   1    0.137251    0.710514    0.266124    11.00000    0.06795    0.08354 =
         0.07370   -0.03068    0.01726   -0.01054
AFIX  43
H80   2    0.097480    0.724073    0.237295    11.00000   -1.20000
AFIX   0
C81   1    0.170056    0.655197    0.261773    11.00000    0.11027    0.09688 =
         0.06611   -0.02092    0.04542   -0.02767
AFIX  43
H81   2    0.152145    0.630595    0.229520    11.00000   -1.20000
AFIX   0
C82   1    0.229956    0.634839    0.304784    11.00000    0.15687    0.05298 =
         0.06471   -0.00465    0.06198    0.00171
AFIX  43
H82   2    0.253476    0.598099    0.301053    11.00000   -1.20000
AFIX   0
C83   1    0.252773    0.670614    0.352389    11.00000    0.12524    0.05959 =
         0.06088    0.01076    0.04015    0.01898
AFIX  43
H83   2    0.291441    0.656792    0.382097    11.00000   -1.20000
AFIX   0
C84   1    0.388923    0.764910    0.413394    11.00000    0.05601    0.21879 =
         0.07328   -0.06644    0.00910    0.01659
AFIX  43
H84   2    0.369665    0.738284    0.382704    11.00000   -1.20000
AFIX   0
C85   1    0.458551    0.779374    0.429669    11.00000    0.04199    0.23719 =
         0.07720   -0.04586   -0.00784    0.04157
AFIX  43
H85   2    0.486066    0.761942    0.410061    11.00000   -1.20000
AFIX   0
C86   1    0.487932    0.817033    0.472037    11.00000    0.05602    0.10275 =
         0.07327    0.03457    0.01293    0.01593
AFIX  43
H86   2    0.534229    0.830195    0.479425    11.00000   -1.20000
AFIX   0
C87   1    0.452025    0.836446    0.504389    11.00000    0.08594    0.10226 =
         0.13114   -0.03890    0.04812   -0.04303
AFIX  43
H87   2    0.473928    0.858618    0.537506    11.00000   -1.20000
AFIX   0
C88   1    0.380176    0.822734    0.487464    11.00000    0.11387    0.11978 =
         0.13131   -0.06620    0.08138   -0.05575
AFIX  43
H88   2    0.353962    0.837807    0.509112    11.00000   -1.20000
AFIX   0
C89   1    0.240898    0.673509    0.492764    11.00000    0.05378    0.04926 =
         0.05285    0.00159    0.01080    0.00488
AFIX  43
H89   2    0.245852    0.646443    0.465144    11.00000   -1.20000
AFIX   0
C90   1    0.236930    0.648654    0.540832    11.00000    0.04951    0.05267 =
         0.05977    0.00314    0.01929    0.00214
AFIX  43
H90   2    0.239908    0.605066    0.546132    11.00000   -1.20000
AFIX   0
C91   1    0.228687    0.686316    0.581340    11.00000    0.04836    0.06928 =
         0.05546    0.01216    0.01490    0.00554
AFIX  43
H91   2    0.225564    0.668964    0.614431    11.00000   -1.20000
AFIX   0
C92   1    0.225079    0.748128    0.573630    11.00000    0.05850    0.07494 =
         0.04589    0.00497    0.01629   -0.00852
AFIX  43
H92   2    0.219211    0.774136    0.601591    11.00000   -1.20000
AFIX   0
C93   1    0.229778    0.774820    0.525413    11.00000    0.05731    0.05684 =
         0.05075    0.00460    0.00842    0.00959
AFIX  43
H93   2    0.227489    0.818551    0.521111    11.00000   -1.20000
AFIX   0
C101  1    0.221050    0.725906    0.358107    11.00000    0.07355    0.05177 =
         0.05132    0.00269    0.02902    0.00940
C102  1    0.347309    0.788534    0.441016    11.00000    0.06165    0.06370 =
         0.04703    0.00902    0.01813    0.00724
C103  1    0.237895    0.737172    0.483147    11.00000    0.04341    0.04974 =
         0.04296    0.00472    0.00490    0.00457

N11   5    0.734260    0.626880    0.165714    11.00000    0.20055    0.08063 =
         0.16122    0.02379    0.13215    0.00336
C99   1    0.738726    0.516575    0.201127    11.00000    0.06119    0.06925 =
         0.05325   -0.00425    0.02268    0.00458
AFIX 137
H99A  2    0.705473    0.491734    0.172623    11.00000   -1.50000
H99B  2    0.726843    0.515400    0.235071    11.00000   -1.50000
H99C  2    0.785148    0.499668    0.208390    11.00000   -1.50000
AFIX   0
C109  1    0.736900    0.577565    0.183075    11.00000    0.07556    0.07914 =
         0.05569   -0.01387    0.03749   -0.02089

N13   5    0.523685    0.184082    0.348806    11.00000    0.19289    0.09952 =
         0.12075   -0.00538   -0.04887   -0.03469
C95   1    0.574175    0.284921    0.388821    11.00000    0.11135    0.07905 =
         0.12875   -0.02872    0.07767   -0.02122
AFIX 137
H95A  2    0.567201    0.315499    0.359274    11.00000   -1.50000
H95B  2    0.623608    0.280448    0.408796    11.00000   -1.50000
H95C  2    0.550721    0.298806    0.414356    11.00000   -1.50000
AFIX   0
C106  1    0.547446    0.228686    0.366374    11.00000    0.07235    0.06507 =
         0.09829   -0.01793    0.00286    0.00551

N12   5    0.456394    0.164912    0.105850    11.00000    0.12587    0.08168 =
         0.17176   -0.03294    0.04262    0.00503
C97   1    0.479050    0.276195    0.144378    11.00000    0.11524    0.07022 =
         0.10179   -0.02343    0.07529   -0.01573
AFIX 137
H97A  2    0.436867    0.300582    0.128691    11.00000   -1.50000
H97B  2    0.516456    0.294893    0.133975    11.00000   -1.50000
H97C  2    0.491772    0.275560    0.184664    11.00000   -1.50000
AFIX   0
C107  1    0.467495    0.214471    0.123736    11.00000    0.09401    0.06920 =
         0.07048   -0.00098    0.03150    0.00605

N9    5    0.520285    0.782979    0.109527    11.00000    0.08811    0.10460 =
         0.06293    0.00982    0.00172   -0.03388
C94   1    0.539935    0.783536    0.015601    11.00000    0.05971    0.10717 =
         0.07630   -0.01761   -0.00465   -0.01304
AFIX 137
H94A  2    0.577875    0.811740    0.017077    11.00000   -1.50000
H94B  2    0.497576    0.797936   -0.012489    11.00000   -1.50000
H94C  2    0.551091    0.741783    0.006177    11.00000   -1.50000
AFIX   0
C104  1    0.529892    0.782269    0.069326    11.00000    0.05850    0.06503 =
         0.06635    0.00795   -0.00934   -0.01766

N14   5    1.031738    0.499333    0.231469    11.00000    0.12382    0.08511 =
         0.05703    0.00128    0.02350    0.00437
C96   1    0.983556    0.595614    0.263886    11.00000    0.22968    0.12475 =
         0.09520    0.01928    0.06618    0.07220
AFIX 137
H96A  2    0.991898    0.631849    0.243983    11.00000   -1.50000
H96B  2    1.007342    0.601028    0.303522    11.00000   -1.50000
H96C  2    0.933935    0.591181    0.256937    11.00000   -1.50000
AFIX   0
C105  1    1.008920    0.541656    0.245349    11.00000    0.08578    0.07163 =
         0.04374    0.00668    0.01541   -0.00580

N10   5    0.833205    0.698186    0.312461    11.00000    0.27132    0.12324 =
         0.07168    0.01800    0.07871    0.06530
C98   1    0.847820    0.740644    0.222899    11.00000    0.15447    0.07847 =
         0.07647   -0.01098    0.03997   -0.00383
AFIX 137
H98A  2    0.807832    0.728430    0.191405    11.00000   -1.50000
H98B  2    0.889893    0.723875    0.218261    11.00000   -1.50000
H98C  2    0.850793    0.785929    0.224955    11.00000   -1.50000
AFIX   0
C108  1    0.840371    0.716640    0.273075    11.00000    0.13801    0.08788 =
         0.05636   -0.00683    0.01422    0.04014
HKLF 4


REM  mo_sg982_01_a.res in P2(1)/n
REM wR2 = 0.1977, GooF = S = 1.022, Restrained GooF = 1.021 for all data
REM R1 = 0.0682 for 18373 Fo > 4sig(Fo) and 0.0996 for all 25749 data
REM 1369 parameters refined using 96 restraints

END

WGHT      0.0794     46.7486

REM Highest difference peak  1.809,  deepest hole -1.303,  1-sigma level  0.110
Q1    1   0.6294  0.4299  0.2569  11.00000  0.05    1.81
Q2    1   0.4697  0.4028  0.2341  11.00000  0.05    1.59
Q3    1   0.2021  0.7747  0.4264  11.00000  0.05    1.41
Q4    1   0.2169  0.4498  0.1783  11.00000  0.05    1.35
Q5    1   0.1672  0.5532  0.1602  11.00000  0.05    0.80
Q6    1   0.1239  0.7119  0.2175  11.00000  0.05    0.72
Q7    1   0.5767  0.6101  0.5034  11.00000  0.05    0.72
Q8    1   0.3766  0.6230  0.0506  11.00000  0.05    0.68
Q9    1   0.5546  0.3702  0.2381  11.00000  0.05    0.68
Q10   1   0.1904  0.5769  0.1858  11.00000  0.05    0.66
Q11   1   0.4382  0.3689  0.2464  11.00000  0.05    0.65
Q12   1   0.1396  0.7005  0.1851  11.00000  0.05    0.65
Q13   1   0.6011  0.5575  0.4733  11.00000  0.05    0.64
Q14   1   0.1018  0.5013  0.1321  11.00000  0.05    0.64
Q15   1   0.9224  0.5685  0.2492  11.00000  0.05    0.60
Q16   1   0.4233  0.4703  0.2336  11.00000  0.05    0.60
Q17   1   0.4213  0.4212  0.1924  11.00000  0.05    0.60
Q18   1   0.3782  0.4201  0.2597  11.00000  0.05    0.56
Q19   1   1.0588  0.6642  0.2820  11.00000  0.05    0.56
Q20   1   0.3965  0.3607  0.2329  11.00000  0.05    0.54
Q21   1   0.5907  0.7817 -0.0308  11.00000  0.05    0.53
Q22   1   0.8172  0.4335  0.3654  11.00000  0.05    0.50
Q23   1   0.3940  0.4594  0.2421  11.00000  0.05    0.50
Q24   1   0.5413  0.4010  0.2817  11.00000  0.05    0.50
Q25   1   0.4264  0.4637  0.2650  11.00000  0.05    0.49
Q26   1   0.5909  0.3589  0.2645  11.00000  0.05    0.49
Q27   1   0.8621  0.4672  0.4120  11.00000  0.05    0.48
Q28   1   0.6197  0.5752  0.4476  11.00000  0.05    0.48
Q29   1   0.2578  0.8398  0.4437  11.00000  0.05    0.47
Q30   1   0.4609  0.5963  0.0161  11.00000  0.05    0.47
Q31   1   0.4812  0.1729  0.3845  11.00000  0.05    0.47
Q32   1   0.4406  0.8635  0.4567  11.00000  0.05    0.46
Q33   1   0.0541  0.5886 -0.2489  11.00000  0.05    0.46
Q34   1   0.9340  0.7396  0.7401  11.00000  0.05    0.46
Q35   1   0.5496  0.3694  0.2669  11.00000  0.05    0.46
Q36   1   0.4194  0.3917  0.2005  11.00000  0.05    0.46
Q37   1   0.3899  0.3910  0.2655  11.00000  0.05    0.45
Q38   1   0.3996  0.6596  0.0094  11.00000  0.05    0.44
Q39   1   0.5733  0.5482  0.3645  11.00000  0.05    0.44
Q40   1   0.5859  0.2597  0.4231  11.00000  0.05    0.44
Q41   1   0.8017  0.4666  0.3376  11.00000  0.05    0.44
Q42   1   0.4308  0.3480  0.2702  11.00000  0.05    0.43
Q43   1   0.8319  0.5678  0.2154  11.00000  0.05    0.43
Q44   1   0.3990  0.6611  0.0408  11.00000  0.05    0.43
Q45   1   0.7763  0.5769  0.6036  11.00000  0.05    0.43
Q46   1   0.5198  0.1814  0.1183  11.00000  0.05    0.43
Q47   1   0.3085  0.7698  0.4290  11.00000  0.05    0.42
Q48   1   0.4065  0.1889  0.1264  11.00000  0.05    0.42
Q49   1   0.3905  0.3687  0.2111  11.00000  0.05    0.42
Q50   1   0.1877  0.4809  0.1447  11.00000  0.05    0.42
;
_shelx_res_checksum                97471
_shelx_hkl_file
;
   2   0   0   11.90    0.77
   2   0   0   12.38    0.79
   2   0   0   11.62    0.76
  -2   0   0   12.78    0.81
  -2   0   0   11.60    0.79
  -3   0   0   -0.17    0.15
   3   0   0   -0.02    0.15
   3   0   0   -0.37    0.22
  -3   0   0    0.00    0.26
   3   0   0   -0.18    0.23
  -3   0   0    0.00    0.25
  -3   0   0    0.17    0.17
  -3   0   0   -0.08    0.22
   3   0   0    0.07    0.19
   3   0   0    0.15    0.15
  -4   0   0  442.92   25.33
  -4   0   0  427.52   25.35
  -4   0   0  423.10   25.35
  -4   0   0  419.48   25.35
   4   0   0  417.81   25.35
   4   0   0  436.95   25.38
   4   0   0  429.84   25.35
  -4   0   0  438.40   25.37
  -5   0   0   -0.24    0.34
  -5   0   0   -0.62    0.36
  -5   0   0    0.39    0.29
   5   0   0   -0.52    0.25
   5   0   0   -0.13    0.24
   5   0   0   -0.04    0.25
  -5   0   0    0.33    0.43
  -5   0   0   -0.18    0.25
  -5   0   0   -0.07    0.29
   5   0   0    0.34    0.38
   5   0   0    0.20    0.26
   5   0   0    0.28    0.36
  -6   0   0  123.59    7.48
  -6   0   0  124.44    7.47
   6   0   0  123.49    7.46
   6   0   0  121.83    7.46
   6   0   0  123.34    7.51
  -6   0   0  117.22    7.45
   6   0   0  127.25    7.45
   6   0   0  124.33    7.45
  -6   0   0  126.51    7.41
  -6   0   0  126.82    7.43
  -6   0   0  122.48    7.49
   6   0   0  122.81    7.38
  -7   0   0    0.06    0.31
  -7   0   0   -0.40    0.33
   7   0   0   -0.30    0.30
   7   0   0    0.19    0.39
  -7   0   0    0.20    0.42
  -7   0   0    0.16    0.45
   7   0   0   -0.10    0.41
   7   0   0    0.01    0.32
  -7   0   0   -0.20    0.27
   7   0   0    0.08    0.27
  -7   0   0   -0.53    0.26
   8   0   0   92.61    5.81
   8   0   0   95.03    5.72
  -8   0   0   97.17    5.85
  -8   0   0   89.92    5.80
  -8   0   0   83.04    5.72
   8   0   0   94.21    5.82
   8   0   0   95.20    5.80
   8   0   0   98.56    5.90
   8   0   0  100.00    5.85
  -8   0   0  103.32    5.78
  -8   0   0   95.66    5.85
  -8   0   0   92.28    5.83
   9   0   0    0.41    0.46
  -9   0   0    0.40    0.37
  -9   0   0    0.22    0.38
   9   0   0   -0.63    0.45
   9   0   0    0.12    0.36
   9   0   0    0.43    0.40
  -9   0   0    0.39    0.55
   9   0   0   -0.45    0.36
  -9   0   0    0.02    0.47
  -9   0   0    0.39    0.36
   9   0   0   -0.09    0.50
  -9   0   0    0.35    0.48
 -10   0   0   57.77    3.69
 -10   0   0   58.51    3.78
 -10   0   0   62.69    3.83
  10   0   0   58.05    3.81
  10   0   0   62.15    3.68
 -10   0   0   58.59    3.70
 -10   0   0   61.18    3.85
  10   0   0   57.71    3.78
  10   0   0   52.54    3.75
  10   0   0   60.39    3.78
  10   0   0   57.04    3.89
 -10   0   0   58.14    3.83
  11   0   0    0.35    0.47
 -11   0   0    0.36    0.47
  11   0   0    0.58    0.55
  11   0   0    0.55    0.48
  11   0   0   -0.05    0.41
 -11   0   0    0.24    0.34
  11   0   0    1.24    0.44
 -11   0   0   -0.12    0.49
 -11   0   0   -0.03    0.38
 -11   0   0    0.69    0.55
  11   0   0    0.92    0.47
 -11   0   0    0.27    0.40
 -12   0   0   46.48    3.29
 -12   0   0   50.17    3.19
 -12   0   0   51.82    3.37
  12   0   0   46.93    3.29
  12   0   0   48.40    3.18
  12   0   0   51.23    3.31
 -12   0   0   52.28    3.40
  12   0   0   49.24    3.43
  12   0   0   48.64    3.35
 -12   0   0   49.47    3.34
  12   0   0   48.74    3.29
 -12   0   0   49.29    3.20
 -13   0   0    0.41    0.45
  13   0   0    0.23    0.52
 -13   0   0   -0.29    0.40
  13   0   0    1.32    0.60
  13   0   0    0.87    0.49
 -13   0   0    0.63    0.43
  13   0   0    0.65    0.57
 -13   0   0   -0.29    0.52
  13   0   0    0.75    0.58
 -13   0   0    1.26    0.63
 -13   0   0    0.90    0.66
  13   0   0   -0.33    0.56
 -14   0   0   53.78    3.49
 -14   0   0   42.18    3.45
  14   0   0   49.64    3.47
  14   0   0   46.76    3.61
 -14   0   0   49.63    3.56
  14   0   0   52.08    3.35
  14   0   0   53.30    3.48
  14   0   0   51.74    3.47
 -14   0   0   51.63    3.32
 -14   0   0   55.03    3.58
  14   0   0   54.37    3.57
 -14   0   0   52.29    3.35
 -15   0   0    1.08    0.77
  15   0   0    0.35    0.58
 -15   0   0   -0.70    0.41
  15   0   0    0.70    0.64
  15   0   0    0.25    0.57
  15   0   0    0.03    0.56
 -15   0   0    0.85    0.43
  15   0   0    0.47    0.62
 -15   0   0    0.17    0.62
 -15   0   0    0.86    0.68
  15   0   0   -0.27    0.49
  16   0   0   18.42    1.67
 -16   0   0   15.63    1.66
 -16   0   0   15.00    1.38
 -16   0   0   15.25    1.74
  16   0   0   19.14    1.80
  16   0   0   14.78    1.56
 -16   0   0   17.81    1.71
  16   0   0   17.06    1.83
  16   0   0   19.26    1.51
  16   0   0   17.34    1.62
 -16   0   0   13.78    1.36
  17   0   0    0.18    0.59
  17   0   0   -0.27    0.55
 -17   0   0    0.02    0.72
 -17   0   0   -0.10    0.44
  17   0   0    0.23    0.66
  17   0   0    0.08    0.58
  17   0   0    0.92    0.76
 -17   0   0   -0.09    0.66
 -17   0   0   -0.63    0.64
  17   0   0   -0.76    0.68
  18   0   0    0.98    0.67
 -18   0   0    0.31    0.81
 -18   0   0    1.09    0.56
  18   0   0   -0.94    0.53
  18   0   0    2.25    0.84
 -18   0   0    0.82    0.73
  18   0   0    0.85    0.78
  18   0   0    0.97    0.87
  18   0   0    1.60    0.81
 -18   0   0    0.36    0.76
  19   0   0   -0.02    0.77
  19   0   0   -0.58    0.67
 -19   0   0    2.89    1.05
  19   0   0    0.34    0.90
  19   0   0    0.39    0.74
 -19   0   0    0.23    0.82
 -19   0   0    0.29    0.79
  19   0   0   -0.50    0.65
 -19   0   0    0.80    0.58
  20   0   0   51.30    3.53
 -20   0   0   48.19    3.76
  20   0   0   54.87    3.91
 -20   0   0   49.69    3.79
  20   0   0   51.69    3.61
  20   0   0   51.33    3.76
 -20   0   0   45.79    3.68
 -20   0   0   47.44    3.36
  20   0   0   50.22    3.60
 -21   0   0   -0.77    0.68
  21   0   0    1.19    1.10
  21   0   0   -0.19    0.74
  21   0   0    0.86    0.82
 -21   0   0    0.06    0.89
 -21   0   0    0.62    0.90
  21   0   0   -0.17    0.86
  21   0   0    1.05    0.97
  21   0   0   -0.04    0.74
 -22   0   0   -0.21    0.95
  22   0   0    0.04    0.92
 -22   0   0    1.56    1.00
  22   0   0   -0.32    0.80
  22   0   0    1.12    0.81
 -22   0   0    0.13    0.80
  22   0   0    0.58    1.06
  22   0   0    2.22    1.02
 -22   0   0   -0.71    0.75
  22   0   0   -0.07    0.90
  23   0   0   -1.18    0.93
 -23   0   0    0.38    0.97
 -23   0   0    0.15    0.86
  23   0   0   -1.15    0.82
 -23   0   0    0.68    1.06
  23   0   0    0.21    1.00
  23   0   0   -0.02    0.80
  23   0   0   -0.28    1.02
  24   0   0   20.61    2.01
 -24   0   0   16.24    2.03
  24   0   0   20.82    2.02
 -24   0   0   18.57    2.22
  24   0   0   14.64    2.02
  24   0   0   17.41    2.34
  25   0   0    0.10    1.14
 -25   0   0   -0.17    1.15
 -25   0   0    1.12    1.20
 -25   0   0    0.18    1.13
  25   0   0    1.23    1.03
  25   0   0    1.25    1.05
   2  -1   0    2.52    0.21
  -2  -1   0    2.36    0.31
   2  -1   0    2.10    0.24
   2  -1   0    1.94    0.20
  -2  -1   0    2.37    0.34
   2  -1   0    2.60    0.26
   2  -1   0    1.83    0.22
   2  -1   0    1.42    0.23
  -2  -1   0    1.54    0.21
  -2  -1   0    2.01    0.22
   2  -1   0    1.96    0.24
  -2   1   0    2.20    0.22
  -2   1   0    2.03    0.24
   2   1   0    1.85    0.26
   2   1   0    2.03    0.22
   2   1   0    1.24    0.29
  -2   1   0    2.17    0.20
  -2   1   0    1.35    0.20
  -2   1   0    1.74    0.24
   3  -1   0  281.88   17.21
   3  -1   0  291.37   17.26
   3  -1   0  297.07   17.22
  -3  -1   0  291.96   17.29
   3  -1   0  296.90   17.25
  -3  -1   0  295.07   17.27
   3  -1   0  286.94   17.23
   3  -1   0  292.52   17.24
  -3  -1   0  287.60   17.23
  -3  -1   0  286.14   17.28
  -3  -1   0  285.98   17.24
  -3   1   0  288.68   17.23
  -3   1   0  284.57   17.24
   3   1   0  291.89   17.28
  -3   1   0  294.79   17.22
   3   1   0  292.38   17.23
  -3   1   0  323.94   17.27
  -3   1   0  293.45   17.23
   3   1   0  294.26   17.28
  -3   1   0  287.94   17.25
  -3   1   0  288.88   17.22
   3   1   0  292.41   17.24
   4  -1   0    5.86    0.58
   4  -1   0    5.45    0.57
  -4  -1   0    5.56    0.54
   4  -1   0    5.32    0.53
  -4  -1   0    4.25    0.58
   4  -1   0    5.57    0.60
  -4  -1   0    4.98    0.60
   4  -1   0    5.78    0.57
   4  -1   0    5.93    0.56
  -4  -1   0    4.32    0.59
   4   1   0    4.56    0.62
  -4   1   0    5.65    0.61
   4   1   0    5.84    0.55
  -4   1   0    6.61    0.64
   4   1   0    6.80    0.69
  -4   1   0    5.20    0.58
  -4   1   0    5.35    0.54
   4   1   0    4.78    0.56
  -4   1   0    4.83    0.51
  -4   1   0    5.46    0.54
  -4   1   0    4.85    0.50
   5  -1   0  535.01   31.64
  -5  -1   0  522.21   31.60
  -5  -1   0  523.07   31.65
   5  -1   0  551.81   31.61
   5  -1   0  533.42   31.58
  -5  -1   0  534.92   31.65
  -5  -1   0  544.66   31.65
  -5  -1   0  533.32   31.57
   5  -1   0  518.37   31.57
  -5   1   0  542.43   31.60
  -5   1   0  537.52   31.59
  -5   1   0  535.70   31.59
  -5   1   0  544.51   31.62
  -5   1   0  537.51   31.58
   5   1   0  531.62   31.66
  -5   1   0  522.43   31.57
   5   1   0  552.34   31.57
   5   1   0  527.87   31.64
  -5   1   0  549.51   31.63
  -6  -1   0   62.86    3.80
  -6  -1   0   60.86    3.67
   6  -1   0   59.59    3.70
   6  -1   0   65.10    3.69
   6  -1   0   59.75    3.75
   6  -1   0   65.85    3.71
  -6  -1   0   55.48    3.71
   6  -1   0   58.62    3.72
  -6  -1   0   59.47    3.78
   6  -1   0   56.43    3.77
  -6  -1   0   60.59    3.79
  -6   1   0   56.20    3.72
  -6   1   0   61.55    3.72
  -6   1   0   58.16    3.68
   6   1   0   60.51    3.73
   6   1   0   60.36    3.78
  -6   1   0   63.30    3.77
   6   1   0   58.01    3.79
   6   1   0   59.00    3.64
  -6   1   0   60.83    3.71
  -6   1   0   58.35    3.72
   7  -1   0   66.54    4.18
   7  -1   0   65.13    4.21
   7  -1   0   67.41    4.15
  -7  -1   0   68.84    4.24
  -7  -1   0   66.99    4.15
   7  -1   0   68.82    4.10
   7  -1   0   69.28    4.13
  -7  -1   0   65.47    4.21
   7  -1   0   67.86    4.13
  -7  -1   0   65.95    4.09
  -7  -1   0   65.26    4.20
   7   1   0   65.20    4.05
   7   1   0   68.33    4.21
  -7   1   0   69.03    4.16
  -7   1   0   66.63    4.16
  -7   1   0   65.25    4.19
  -7   1   0   68.56    4.15
  -7   1   0   65.21    4.10
   7   1   0   64.90    4.23
   8  -1   0   20.97    1.53
   8  -1   0   18.08    1.40
   8  -1   0   17.26    1.33
   8  -1   0   21.44    1.41
  -8  -1   0   19.73    1.55
  -8  -1   0   19.55    1.41
  -8  -1   0   17.74    1.51
   8  -1   0   16.85    1.39
  -8  -1   0   17.96    1.47
  -8  -1   0   18.49    1.33
   8  -1   0   17.97    1.44
   8   1   0   18.32    1.43
  -8   1   0   20.25    1.44
  -8   1   0   19.68    1.48
   8   1   0   20.39    1.55
   8   1   0   19.02    1.40
  -8   1   0   18.77    1.44
   8   1   0   17.33    1.49
  -8   1   0   18.37    1.33
  -8   1   0   17.16    1.41
   8   1   0   18.79    1.29
   9  -1   0  596.75   35.54
   9  -1   0  587.46   35.64
  -9  -1   0  605.25   35.54
  -9  -1   0  586.75   35.62
  -9  -1   0  600.38   35.64
   9  -1   0  606.35   35.58
   9  -1   0  600.89   35.61
  -9  -1   0  613.12   35.50
   9  -1   0  616.68   35.51
   9  -1   0  593.49   35.53
  -9  -1   0  624.85   35.64
  -9  -1   0  578.27   35.57
   9   1   0  588.06   35.66
   9   1   0  609.99   35.58
  -9   1   0  586.35   35.59
  -9   1   0  610.28   35.58
  -9   1   0  633.58   35.57
  -9   1   0  584.32   35.51
   9   1   0  604.83   35.60
   9   1   0  583.61   35.60
   9   1   0  608.61   35.47
  -9   1   0  606.57   35.62
  10  -1   0    7.63    0.78
 -10  -1   0    7.55    0.79
 -10  -1   0    7.85    0.78
  10  -1   0    6.96    0.82
  10  -1   0    7.24    0.82
 -10  -1   0    7.00    0.89
  10  -1   0    8.12    1.03
  10  -1   0    6.89    0.88
 -10  -1   0    7.78    0.88
 -10  -1   0    7.62    0.98
  10  -1   0    7.06    0.82
 -10  -1   0    7.96    0.98
 -10   1   0    5.71    0.78
  10   1   0    6.52    0.89
 -10   1   0    5.49    0.80
  10   1   0    6.60    0.71
 -10   1   0    6.68    0.78
  10   1   0    4.84    0.80
  10   1   0    6.06    0.94
  10   1   0    5.94    0.78
 -10   1   0    7.59    0.79
  10   1   0    5.89    0.82
 -10   1   0    5.53    0.82
 -10   1   0    6.25    0.87
  11  -1   0    2.73    0.56
 -11  -1   0    4.14    0.58
 -11  -1   0    3.17    0.70
  11  -1   0    3.11    0.61
 -11  -1   0    2.38    0.50
 -11  -1   0    3.78    0.69
  11  -1   0    1.82    0.53
 -11  -1   0    3.28    0.62
  11  -1   0    2.59    0.60
 -11  -1   0    2.74    0.73
  11  -1   0    3.06    0.63
  11  -1   0    2.46    0.70
 -11   1   0    2.20    0.59
 -11   1   0    3.70    0.70
 -11   1   0    4.24    0.75
  11   1   0    2.17    0.68
  11   1   0    4.24    0.71
  11   1   0    2.61    0.52
  11   1   0    3.13    0.64
 -11   1   0    2.95    0.56
 -11   1   0    4.18    0.59
 -11   1   0    4.01    0.69
  11   1   0    2.17    0.55
  11   1   0    2.55    0.65
  12  -1   0   15.03    1.37
  12  -1   0   17.23    1.36
  12  -1   0   14.27    1.28
 -12  -1   0   13.69    1.22
 -12  -1   0   18.09    1.51
 -12  -1   0   14.75    1.25
  12  -1   0   14.39    1.34
  12  -1   0   13.25    1.49
 -12  -1   0   17.00    1.50
 -12  -1   0   18.15    1.39
 -12  -1   0   16.87    1.55
  12  -1   0   15.64    1.46
 -12   1   0   16.73    1.29
 -12   1   0   16.39    1.47
  12   1   0   14.70    1.44
 -12   1   0   11.62    1.35
 -12   1   0   15.48    1.24
 -12   1   0   16.59    1.47
  12   1   0   14.88    1.36
  12   1   0   13.29    1.39
  12   1   0   15.51    1.22
  12   1   0   13.74    1.38
  12   1   0   15.72    1.55
 -12   1   0   15.06    1.36
 -13  -1   0    7.24    0.85
  13  -1   0    6.92    0.88
  13  -1   0    7.32    0.86
 -13  -1   0    6.82    1.00
  13  -1   0    6.22    0.97
  13  -1   0    6.26    0.88
 -13  -1   0    8.30    1.03
 -13  -1   0    7.36    0.99
 -13  -1   0    5.87    0.78
  13  -1   0    4.95    0.83
 -13  -1   0    8.49    1.09
  13  -1   0    6.37    1.03
 -13   1   0    7.50    1.00
  13   1   0    6.64    0.97
 -13   1   0    8.13    1.06
  13   1   0    7.06    0.98
 -13   1   0    5.78    0.91
  13   1   0    6.37    0.99
 -13   1   0    6.54    0.83
 -13   1   0    7.24    0.83
  13   1   0    6.61    0.94
  13   1   0    5.84    0.93
 -13   1   0    6.61    0.89
  13   1   0    8.34    0.86
 -14  -1   0    2.74    0.60
  14  -1   0    2.65    0.65
 -14  -1   0    2.24    0.76
 -14  -1   0    3.42    0.64
 -14  -1   0    3.16    0.86
  14  -1   0    3.96    0.94
 -14  -1   0    2.07    0.63
  14  -1   0    3.36    0.84
  14  -1   0    3.61    0.72
  14  -1   0    3.59    0.69
  14  -1   0    2.12    0.67
 -14  -1   0    3.95    0.92
  14   1   0    1.38    0.68
  14   1   0    2.41    0.75
  14   1   0    2.08    0.61
 -14   1   0    4.05    0.80
  14   1   0    3.20    0.74
  14   1   0    3.17    0.79
 -14   1   0    2.70    0.78
  14   1   0    2.18    0.79
 -14   1   0    2.27    0.60
 -14   1   0    1.39    0.69
 -14   1   0    3.22    0.61
 -15  -1   0   15.14    1.53
  15  -1   0   13.22    1.46
 -15  -1   0   15.17    1.62
 -15  -1   0   13.95    1.63
  15  -1   0   14.18    1.57
  15  -1   0   14.17    1.39
  15  -1   0   13.50    1.37
 -15  -1   0   14.28    1.27
  15  -1   0   14.56    1.34
  15  -1   0   11.61    1.53
 -15  -1   0   12.02    1.22
  15   1   0   15.44    1.57
  15   1   0   14.70    1.45
 -15   1   0   16.35    1.56
  15   1   0   12.84    1.47
 -15   1   0   15.67    1.54
  15   1   0   13.78    1.26
 -15   1   0   14.04    1.24
  15   1   0   14.79    1.45
  15   1   0   15.51    1.76
 -15   1   0   12.32    1.43
 -15   1   0   12.31    1.24
 -16  -1   0    3.00    0.91
  16  -1   0    4.22    0.80
 -16  -1   0    3.08    0.88
  16  -1   0    2.08    0.80
  16  -1   0    5.08    0.84
 -16  -1   0    2.92    0.66
  16  -1   0    4.36    0.88
  16  -1   0    3.20    0.94
 -16  -1   0    3.39    0.99
  16  -1   0    4.00    0.81
  16   1   0    2.97    0.86
  16   1   0    3.11    0.89
 -16   1   0    4.95    0.77
  16   1   0    1.97    0.86
  16   1   0    5.42    0.93
  16   1   0    3.49    0.73
 -16   1   0    4.81    0.73
 -16   1   0    2.82    0.90
 -16   1   0    4.12    0.92
  16   1   0    3.19    0.92
 -16   1   0    4.79    0.95
 -17  -1   0    3.66    0.70
 -17  -1   0    1.82    0.85
  17  -1   0    2.35    0.97
  17  -1   0    2.50    0.76
 -17  -1   0    2.16    0.81
  17  -1   0    4.71    1.01
 -17  -1   0    2.81    1.00
  17  -1   0    3.17    0.78
  17  -1   0    2.70    0.79
  17  -1   0    2.96    0.80
 -17   1   0    4.76    1.00
 -17   1   0    4.71    1.01
  17   1   0    2.47    0.85
  17   1   0    3.05    0.95
 -17   1   0    3.58    0.72
  17   1   0    4.72    0.90
 -17   1   0    2.39    0.62
  17   1   0    3.44    0.82
  17   1   0    4.95    0.83
 -17   1   0    4.20    0.92
  17   1   0    2.90    0.90
 -18  -1   0    9.66    1.40
 -18  -1   0    7.56    1.04
 -18  -1   0   10.37    1.41
  18  -1   0    8.71    1.49
  18  -1   0    8.59    1.37
 -18  -1   0    7.76    1.38
  18  -1   0    7.59    1.15
  18  -1   0    9.66    1.28
  18  -1   0   10.05    1.25
  18   1   0    9.67    1.49
  18   1   0   11.51    1.50
 -18   1   0    9.60    1.36
 -18   1   0    8.67    1.29
  18   1   0   10.00    1.34
  18   1   0   11.23    1.25
 -18   1   0    8.68    1.07
 -18   1   0    7.35    1.29
  18   1   0   10.40    1.32
  18   1   0    8.86    1.44
  19  -1   0   25.55    2.07
 -19  -1   0   26.05    2.30
 -19  -1   0   20.91    2.23
  19  -1   0   23.30    2.24
  19  -1   0   21.87    2.04
 -19  -1   0   22.20    1.87
 -19  -1   0   24.09    2.36
  19  -1   0   25.99    2.42
  19   1   0   24.14    2.23
  19   1   0   18.98    2.18
 -19   1   0   22.12    2.16
  19   1   0   25.07    2.38
 -19   1   0   21.64    2.22
  19   1   0   26.27    2.22
 -19   1   0   24.87    2.28
 -19   1   0   24.58    1.90
  19   1   0   24.07    1.97
 -20  -1   0    2.09    0.69
 -20  -1   0    2.28    1.12
  20  -1   0    2.59    0.89
 -20  -1   0    0.69    0.97
 -20  -1   0    3.21    0.97
  20  -1   0    1.57    1.15
  20  -1   0    2.62    1.09
  20  -1   0    2.08    0.94
  20  -1   0    1.62    0.88
  20  -1   0    3.26    0.94
 -20   1   0    1.78    1.01
  20   1   0    1.57    0.94
  20   1   0    2.16    0.97
 -20   1   0    1.76    0.99
  20   1   0    2.33    0.86
 -20   1   0    2.42    0.99
 -20   1   0    0.61    0.57
 -20   1   0    1.74    0.96
  20   1   0    2.46    0.91
  20   1   0    2.53    1.04
 -21  -1   0    7.29    1.49
  21  -1   0    9.08    1.50
  21  -1   0   10.30    1.36
  21  -1   0    9.74    1.59
  21  -1   0   11.19    1.45
  21  -1   0   10.34    1.31
 -21  -1   0   10.67    1.60
 -21  -1   0    9.78    1.56
 -21   1   0    7.14    1.36
  21   1   0    9.17    1.47
  21   1   0    9.38    1.58
 -21   1   0   11.06    1.49
  21   1   0    9.55    1.66
 -21   1   0   11.00    1.52
 -21   1   0    8.23    1.47
  21   1   0    9.70    1.52
  21   1   0   10.60    1.36
  21   1   0    9.95    1.42
  22  -1   0   -0.05    0.77
 -22  -1   0   -0.16    0.82
  22  -1   0   -0.19    0.76
 -22  -1   0    0.64    0.99
 -22  -1   0    0.15    0.94
  22  -1   0   -0.21    0.82
  22  -1   0    0.71    0.83
  22  -1   0   -0.70    0.88
  22  -1   0    0.79    1.11
 -22   1   0   -0.15    0.75
 -22   1   0    0.41    0.87
 -22   1   0    0.29    0.80
  22   1   0    0.83    0.87
  22   1   0   -0.22    1.03
 -22   1   0    0.09    0.95
  22   1   0    0.81    0.89
  22   1   0   -1.25    0.84
  22   1   0   -0.21    0.70
 -23  -1   0    4.24    1.27
  23  -1   0    1.55    1.29
  23  -1   0    7.80    1.25
  23  -1   0    2.86    1.05
 -23  -1   0    5.11    1.37
  23  -1   0    6.71    1.52
  23  -1   0    3.99    1.21
 -23  -1   0    3.02    1.30
  23   1   0    1.38    1.06
 -23   1   0    3.22    1.12
  23   1   0    5.46    1.17
  23   1   0    2.68    1.25
 -23   1   0    3.75    1.16
  23   1   0    4.71    1.09
 -23   1   0    1.03    1.10
 -24  -1   0    0.97    0.95
 -24  -1   0    1.57    1.26
 -24  -1   0    2.05    1.21
  24  -1   0    0.30    0.93
  24  -1   0   -0.37    0.97
  24  -1   0    2.62    1.10
  24   1   0    1.47    1.15
 -24   1   0    1.24    1.06
  24   1   0   -0.47    1.08
 -24   1   0    0.72    1.06
  24   1   0    2.31    0.98
  24   1   0    2.08    1.00
 -24   1   0    2.14    1.15
 -25  -1   0    8.39    1.71
  25  -1   0   11.75    1.67
  25  -1   0   13.58    1.57
  25  -1   0   11.97    1.94
 -25  -1   0   12.59    1.97
 -25  -1   0   10.26    1.80
 -25   1   0   12.37    1.78
  25   1   0   13.97    1.66
 -25   1   0   10.45    1.82
 -25   1   0    9.50    1.63
  25   1   0   11.13    1.95
   1  -2   0    0.20    0.11
   1  -2   0    0.24    0.13
  -1  -2   0    0.37    0.25
   1  -2   0    0.28    0.15
  -1  -2   0    0.15    0.15
   1  -2   0    0.07    0.13
   1  -2   0    0.43    0.16
  -1  -2   0    0.08    0.17
   1  -2   0    0.14    0.19
  -1  -2   0   -0.23    0.13
   1  -2   0   -0.05    0.10
   1  -2   0    0.41    0.13
   1   2   0   -0.14    0.10
   1   2   0   -0.04    0.15
  -1   2   0    0.49    0.22
  -1   2   0    0.42    0.14
   1   2   0    0.30    0.20
  -1   2   0    0.34    0.16
  -1   2   0    0.00    0.11
   1   2   0    0.44    0.24
  -1   2   0   -0.04    0.07
  -1   2   0   -0.05    0.11
   1   2   0    0.09    0.23
   2  -2   0   90.19    5.40
  -2  -2   0   80.22    5.45
  -2  -2   0   92.88    5.45
   2  -2   0   93.27    5.41
   2  -2   0   91.63    5.39
   2  -2   0   91.52    5.41
   2  -2   0   90.97    5.41
  -2  -2   0  102.25    5.44
  -2  -2   0   88.59    5.37
  -2  -2   0   90.72    5.42
  -2   2   0   89.33    5.40
   2   2   0   90.83    5.46
   2   2   0   93.63    5.43
   2   2   0   90.60    5.45
  -2   2   0   89.47    5.39
   2   2   0   91.20    5.42
  -2   2   0   93.29    5.39
   2   2   0   90.15    5.37
  -2   2   0   86.96    5.40
  -2   2   0   90.84    5.41
  -2   2   0   87.54    5.39
   2   2   0   88.03    5.47
   3  -2   0    0.83    0.28
  -3  -2   0    1.20    0.24
  -3  -2   0    1.30    0.40
   3  -2   0    1.29    0.33
  -3  -2   0    1.42    0.36
   3  -2   0    1.26    0.29
   3  -2   0    1.85    0.28
  -3  -2   0    1.89    0.43
   3  -2   0    0.49    0.25
  -3  -2   0    1.13    0.40
   3  -2   0    1.47    0.28
  -3  -2   0    1.07    0.32
   3   2   0    1.75    0.27
  -3   2   0    1.30    0.27
  -3   2   0    0.97    0.25
   3   2   0    1.31    0.40
   3   2   0    1.66    0.44
   3   2   0    0.94    0.35
  -3   2   0    1.95    0.26
  -3   2   0    1.31    0.27
   3   2   0    1.51    0.34
  -3   2   0    0.92    0.26
  -3   2   0    1.21    0.28
  -4  -2   0    9.22    0.91
   4  -2   0    7.23    0.70
   4  -2   0    9.05    0.73
   4  -2   0    7.36    0.69
  -4  -2   0    8.33    0.73
   4  -2   0    7.94    0.61
  -4  -2   0    8.21    0.68
  -4  -2   0    8.79    0.80
   4  -2   0    8.26    0.77
   4  -2   0    7.55    0.74
  -4  -2   0    9.01    0.94
  -4   2   0    7.48    0.75
  -4   2   0    6.64    0.66
  -4   2   0    8.00    0.69
   4   2   0    8.14    0.81
   4   2   0    9.86    0.87
  -4   2   0    7.51    0.70
  -4   2   0    8.05    0.72
   4   2   0    7.60    0.68
  -4   2   0    8.65    0.67
  -4   2   0    8.48    0.64
   4   2   0    9.22    0.74
   4   2   0    8.56    0.84
  -4   2   0    8.15    0.66
   5  -2   0   34.67    2.20
   5  -2   0   39.94    2.28
   5  -2   0   37.80    2.22
  -5  -2   0   32.91    2.40
   5  -2   0   35.48    2.31
  -5  -2   0   36.50    2.34
   5  -2   0   37.79    2.28
  -5  -2   0   34.20    2.39
   5  -2   0   36.70    2.29
   5  -2   0   34.26    2.32
  -5  -2   0   34.29    2.26
  -5  -2   0   32.80    2.26
  -5   2   0   35.95    2.31
  -5   2   0   36.92    2.25
   5   2   0   34.46    2.25
  -5   2   0   38.54    2.24
   5   2   0   34.25    2.27
  -5   2   0   34.40    2.24
  -5   2   0   39.04    2.28
   5   2   0   31.66    2.37
  -5   2   0   35.64    2.29
   5   2   0   36.02    2.40
   5   2   0   35.47    2.36
  -5   2   0   35.94    2.30
   6  -2   0   91.37    5.58
   6  -2   0   96.70    5.52
  -6  -2   0   93.00    5.57
   6  -2   0   96.23    5.62
   6  -2   0   89.03    5.55
   6  -2   0   89.93    5.50
   6  -2   0   92.03    5.58
   6  -2   0   93.27    5.62
  -6  -2   0   91.83    5.64
  -6  -2   0   90.08    5.68
  -6  -2   0   85.56    5.66
  -6  -2   0   89.55    5.54
  -6   2   0   94.76    5.54
   6   2   0   91.18    5.54
   6   2   0   88.06    5.57
  -6   2   0   89.39    5.60
   6   2   0   88.37    5.66
   6   2   0   93.28    5.66
  -6   2   0  101.47    5.53
   6   2   0   88.75    5.66
  -6   2   0   94.72    5.54
  -6   2   0   90.14    5.57
  -6   2   0   89.36    5.54
  -6   2   0   92.71    5.61
   7  -2   0   14.07    1.13
  -7  -2   0   16.77    1.32
  -7  -2   0   14.57    1.09
   7  -2   0   13.48    1.07
   7  -2   0   12.93    1.07
  -7  -2   0   11.85    1.19
   7  -2   0   13.19    1.20
  -7  -2   0   14.28    1.11
  -7  -2   0   10.72    1.25
   7  -2   0   15.27    1.13
   7  -2   0   14.41    1.10
   7  -2   0   14.69    1.19
  -7   2   0   14.77    1.16
  -7   2   0   14.49    1.06
  -7   2   0   13.78    1.18
   7   2   0   15.78    1.30
   7   2   0   15.39    1.09
   7   2   0   14.33    1.28
  -7   2   0   15.39    1.07
  -7   2   0   14.23    1.13
  -7   2   0   15.03    1.11
  -7   2   0   14.04    1.10
   7   2   0   16.90    1.16
   7   2   0   12.23    1.22
  -8  -2   0    2.72    0.52
   8  -2   0    3.18    0.61
  -8  -2   0    3.28    0.64
   8  -2   0    2.28    0.50
   8  -2   0    2.96    0.56
  -8  -2   0    5.43    0.79
   8  -2   0    3.03    0.49
   8  -2   0    2.26    0.49
   8  -2   0    2.32    0.48
  -8  -2   0    3.18    0.51
  -8  -2   0    4.60    0.76
   8  -2   0    1.68    0.47
   8   2   0    3.74    0.71
  -8   2   0    3.64    0.60
   8   2   0    3.90    0.43
  -8   2   0    2.37    0.51
  -8   2   0    2.92    0.49
   8   2   0    3.13    0.53
  -8   2   0    2.44    0.50
   8   2   0    3.92    0.71
   8   2   0    3.50    0.69
  -8   2   0    2.52    0.49
  -8   2   0    3.66    0.53
   9  -2   0   14.02    1.17
  -9  -2   0   15.28    1.20
   9  -2   0   13.77    1.17
   9  -2   0   12.64    1.20
   9  -2   0   16.02    1.16
  -9  -2   0   16.01    1.34
  -9  -2   0   15.56    1.43
   9  -2   0   14.60    1.28
  -9  -2   0   14.33    1.40
  -9  -2   0   14.49    1.14
   9  -2   0   14.70    1.33
  -9   2   0   14.38    1.24
   9   2   0   12.90    1.35
  -9   2   0   13.90    1.12
  -9   2   0   14.01    1.24
   9   2   0   11.88    1.51
   9   2   0   12.91    1.36
   9   2   0   13.59    1.05
  -9   2   0   14.73    1.28
   9   2   0   14.41    1.24
  -9   2   0   17.23    1.23
  10  -2   0  104.24    6.06
  10  -2   0   98.18    6.14
 -10  -2   0   99.10    6.05
 -10  -2   0   97.03    6.12
 -10  -2   0  102.84    6.28
 -10  -2   0   97.24    6.23
  10  -2   0   91.50    6.17
  10  -2   0   97.37    6.06
  10  -2   0   95.55    6.21
 -10  -2   0  103.64    6.22
  10  -2   0  104.18    6.10
 -10   2   0  100.54    6.10
  10   2   0   99.50    6.22
 -10   2   0   98.41    6.12
  10   2   0  101.36    6.16
 -10   2   0   98.40    6.18
 -10   2   0   97.80    6.06
 -10   2   0   95.90    6.16
  10   2   0   97.30    6.25
  10   2   0  102.03    6.00
  11  -2   0    8.48    1.01
 -11  -2   0    8.34    1.01
  11  -2   0    8.28    0.96
  11  -2   0    9.45    0.93
 -11  -2   0    8.29    0.87
 -11  -2   0    8.39    0.93
 -11  -2   0    9.74    1.16
  11  -2   0    8.70    0.94
  11  -2   0    8.84    1.12
  11  -2   0    8.26    0.89
 -11  -2   0    7.84    0.90
 -11  -2   0    9.49    1.18
 -11   2   0    9.42    1.04
 -11   2   0    9.14    1.01
  11   2   0    9.14    1.06
  11   2   0    7.71    1.07
  11   2   0    6.40    0.78
 -11   2   0    9.70    1.10
 -11   2   0    9.75    1.01
 -11   2   0    8.21    0.84
  11   2   0    8.44    0.99
  12  -2   0   11.92    1.08
  12  -2   0   11.78    1.18
 -12  -2   0   11.79    1.13
  12  -2   0   12.33    1.32
 -12  -2   0   14.55    1.50
  12  -2   0   11.30    1.09
 -12  -2   0   10.32    1.02
 -12  -2   0   10.75    1.06
  12  -2   0    9.21    1.08
  12  -2   0    9.84    1.18
 -12  -2   0   11.40    1.25
 -12  -2   0   13.26    1.40
 -12   2   0   11.51    1.24
  12   2   0   12.22    1.26
  12   2   0   12.66    1.36
 -12   2   0   11.11    1.02
  12   2   0   11.83    1.18
 -12   2   0   10.02    1.11
 -12   2   0   11.18    1.07
  12   2   0   10.27    1.19
 -12   2   0   10.89    1.20
 -12   2   0   11.54    1.15
  12   2   0   10.78    0.98
  13  -2   0   35.14    2.56
 -13  -2   0   36.57    2.66
 -13  -2   0   34.83    2.36
  13  -2   0   34.46    2.35
 -13  -2   0   33.85    2.53
  13  -2   0   37.04    2.63
  13  -2   0   31.98    2.35
 -13  -2   0   28.91    2.54
  13  -2   0   35.25    2.49
  13  -2   0   35.70    2.40
 -13  -2   0   32.91    2.29
 -13  -2   0   33.89    2.43
  13   2   0   31.93    2.61
 -13   2   0   33.59    2.36
  13   2   0   29.50    2.46
 -13   2   0   33.38    2.47
 -13   2   0   34.43    2.51
  13   2   0   33.95    2.27
 -13   2   0   34.57    2.43
  13   2   0   34.20    2.53
 -13   2   0   33.63    2.46
 -13   2   0   34.00    2.32
  13   2   0   36.65    2.48
  14  -2   0    2.28    0.60
 -14  -2   0    3.29    0.85
 -14  -2   0    1.48    0.52
  14  -2   0    2.20    0.66
  14  -2   0    1.44    0.56
 -14  -2   0    1.51    0.56
 -14  -2   0    1.16    0.50
  14  -2   0    3.51    0.85
  14  -2   0    2.68    0.78
 -14  -2   0    0.89    0.65
  14  -2   0    2.22    0.68
 -14  -2   0    0.40    0.70
  14   2   0    2.03    0.79
  14   2   0    1.48    0.50
  14   2   0    1.76    0.66
 -14   2   0    1.68    0.68
  14   2   0    2.16    0.62
 -14   2   0    1.36    0.68
 -14   2   0    3.07    0.72
  14   2   0    2.17    0.69
  14   2   0    1.20    0.66
 -14   2   0    2.14    0.51
 -14   2   0    2.57    0.62
 -15  -2   0   12.20    1.22
  15  -2   0   13.63    1.29
 -15  -2   0   13.96    1.65
  15  -2   0   11.89    1.49
 -15  -2   0   14.29    1.53
  15  -2   0   12.25    1.27
  15  -2   0   13.28    1.53
  15  -2   0   11.66    1.31
 -15  -2   0   13.54    1.62
  15  -2   0   11.35    1.49
  15   2   0   14.41    1.47
 -15   2   0   13.62    1.20
  15   2   0   14.04    1.51
  15   2   0   13.17    1.47
 -15   2   0   12.75    1.39
 -15   2   0   12.40    1.47
 -15   2   0   12.46    1.41
  15   2   0   13.20    1.42
 -15   2   0   14.07    1.30
  15   2   0   14.22    1.67
  15   2   0   13.38    1.21
 -16  -2   0    0.02    0.69
 -16  -2   0    0.94    0.52
 -16  -2   0    1.09    0.69
  16  -2   0    1.17    0.62
  16  -2   0    0.54    0.58
  16  -2   0    1.68    0.80
  16  -2   0    1.42    0.66
 -16  -2   0    1.25    0.85
  16  -2   0    0.56    0.61
  16  -2   0    1.18    0.70
  16   2   0    0.21    0.69
 -16   2   0    0.71    0.65
 -16   2   0    1.82    0.71
  16   2   0    0.92    0.78
  16   2   0   -0.39    0.44
 -16   2   0    1.44    0.62
  16   2   0    1.34    0.59
  16   2   0    1.85    0.75
 -16   2   0    0.32    0.69
 -16   2   0    1.48    0.53
  16   2   0    0.38    0.60
 -16   2   0    1.00    0.75
  17  -2   0    0.11    0.60
  17  -2   0    0.62    0.77
  17  -2   0    1.50    0.77
 -17  -2   0    1.00    0.78
  17  -2   0    0.39    0.75
  17  -2   0    0.88    0.62
  17  -2   0    0.73    0.60
 -17  -2   0    1.18    0.84
 -17  -2   0    0.98    0.55
 -17  -2   0    2.79    0.90
  17   2   0    1.45    0.87
 -17   2   0   -0.30    0.62
  17   2   0    0.72    0.54
 -17   2   0    1.18    0.61
  17   2   0    0.81    0.58
 -17   2   0    1.16    0.70
 -17   2   0   -0.50    0.65
  17   2   0    0.66    0.72
  17   2   0   -0.05    0.58
  17   2   0    0.48    0.68
 -17   2   0    0.93    0.55
 -17   2   0    0.96    0.65
 -18  -2   0    0.34    0.83
  18  -2   0    0.34    0.63
 -18  -2   0   -0.93    0.76
  18  -2   0   -0.40    0.72
 -18  -2   0    0.72    0.55
  18  -2   0   -0.73    0.73
  18  -2   0    0.06    0.69
  18  -2   0   -0.08    0.67
  18  -2   0   -0.76    0.48
 -18  -2   0   -0.14    0.78
  18   2   0   -0.40    0.57
  18   2   0   -0.38    0.61
 -18   2   0    0.31    0.78
  18   2   0    1.04    0.79
  18   2   0   -0.63    0.55
 -18   2   0    0.31    0.68
 -18   2   0    0.00    0.59
 -18   2   0   -0.24    0.61
 -18   2   0   -0.75    0.44
 -18   2   0    0.50    0.69
  18   2   0   -0.40    0.71
  18   2   0   -0.53    0.65
 -19  -2   0   20.65    2.19
 -19  -2   0   21.84    2.25
 -19  -2   0   24.57    2.38
  19  -2   0   22.54    2.18
  19  -2   0   19.68    1.97
 -19  -2   0   19.85    1.80
  19  -2   0   18.82    2.17
  19  -2   0   21.40    2.30
  19  -2   0   23.56    1.97
  19  -2   0   26.62    1.95
 -19   2   0   22.44    2.06
 -19   2   0   20.94    2.12
  19   2   0   22.51    2.27
  19   2   0   22.88    2.17
  19   2   0   22.86    2.39
  19   2   0   24.12    1.87
 -19   2   0   23.62    2.16
 -19   2   0   22.42    1.79
 -19   2   0   17.70    2.07
  20  -2   0    4.54    1.21
  20  -2   0    3.27    1.11
 -20  -2   0    2.95    1.19
 -20  -2   0    6.58    0.91
 -20  -2   0    6.79    1.38
 -20  -2   0    7.57    1.31
  20  -2   0    5.38    1.13
  20  -2   0    7.40    1.43
  20  -2   0    8.65    1.11
  20   2   0    6.68    1.27
 -20   2   0    4.87    1.17
  20   2   0    5.89    1.01
 -20   2   0    5.30    1.09
 -20   2   0    5.44    1.21
  20   2   0    4.96    1.27
  20   2   0    6.55    1.24
  20   2   0    6.41    1.30
  21  -2   0   10.05    1.23
 -21  -2   0    5.99    1.35
 -21  -2   0    8.17    1.46
  21  -2   0    9.70    1.19
  21  -2   0    7.19    1.27
  21  -2   0    8.54    1.38
  21  -2   0    7.37    1.47
 -21  -2   0    8.51    1.55
  21   2   0    6.05    1.28
  21   2   0    9.18    1.52
  21   2   0   10.03    1.23
 -21   2   0   11.41    1.56
  21   2   0    9.02    1.41
 -21   2   0    7.18    1.23
 -21   2   0    9.00    1.41
  21   2   0    8.14    1.51
  21   2   0    7.17    1.58
 -21   2   0    7.01    1.32
  22  -2   0    2.45    1.04
  22  -2   0    3.64    0.90
  22  -2   0    1.79    1.23
 -22  -2   0    2.59    1.12
 -22  -2   0    1.23    1.07
  22  -2   0    1.75    1.15
  22  -2   0    2.98    0.94
 -22  -2   0    1.33    1.17
  22  -2   0    0.60    0.86
  22   2   0    1.99    1.13
  22   2   0    1.69    0.96
 -22   2   0    2.08    1.05
 -22   2   0    2.43    1.01
  22   2   0    0.27    0.82
 -22   2   0    3.03    1.02
  22   2   0    2.48    0.89
  22   2   0    1.20    1.13
 -22   2   0    2.70    0.96
  23  -2   0    5.13    1.21
  23  -2   0    2.52    1.38
 -23  -2   0    3.07    1.30
 -23  -2   0    5.20    1.39
  23  -2   0    4.82    1.38
  23  -2   0    5.63    1.10
 -23  -2   0    4.47    1.20
  23  -2   0    6.26    1.48
 -23   2   0    3.58    1.13
  23   2   0    3.70    1.12
  23   2   0    3.50    1.24
 -23   2   0    6.84    1.32
  23   2   0    3.78    1.03
 -23   2   0    4.54    1.22
  23   2   0    3.53    1.17
 -24  -2   0    1.03    1.23
 -24  -2   0    1.65    1.12
  24  -2   0    0.95    0.90
 -24  -2   0    3.04    1.32
  24  -2   0    0.89    1.04
  24  -2   0    1.72    1.12
  24   2   0    1.62    0.91
 -24   2   0    2.19    1.07
 -24   2   0   -0.11    1.04
 -24   2   0    0.90    1.09
  24   2   0    1.14    1.10
  24   2   0    0.47    1.12
  24   2   0    0.81    0.89
  25  -2   0    7.35    1.57
 -25  -2   0    5.59    1.63
 -25  -2   0    7.57    1.57
 -25  -2   0    2.69    1.24
  25  -2   0    8.16    1.43
 -25   2   0    4.09    1.33
  25   2   0    5.55    1.20
 -25   2   0    3.36    1.27
 -25   2   0    4.67    1.43
  25   2   0    8.28    1.64
   0  -3   0    0.39    0.27
   0  -3   0    0.02    0.16
   0  -3   0    0.10    0.25
   0  -3   0   -0.03    0.17
   0  -3   0   -0.24    0.27
   0  -3   0    0.66    0.27
   0   3   0   -0.47    0.28
   0   3   0    0.14    0.27
   0   3   0    0.21    0.14
   0   3   0    0.09    0.25
   0   3   0    0.03    0.16
   0   3   0    0.23    0.23
  -1  -3   0    6.73    0.63
   1  -3   0    4.78    0.50
   1  -3   0    5.30    0.47
  -1  -3   0    6.67    0.61
  -1  -3   0    7.43    0.52
  -1  -3   0    6.43    0.65
   1  -3   0    5.63    0.54
  -1  -3   0    6.56    0.62
   1  -3   0    5.50    0.57
   1   3   0    5.71    0.49
  -1   3   0    5.93    0.56
   1   3   0    6.00    0.64
   1   3   0    5.62    0.47
  -1   3   0    5.08    0.45
  -1   3   0    6.85    0.65
  -1   3   0    5.65    0.54
   1   3   0    5.90    0.63
  -1   3   0    5.46    0.50
   1   3   0    6.81    0.63
  -1   3   0    6.13    0.58
   1   3   0    7.00    0.63
  -2  -3   0    1.03    0.38
   2  -3   0    0.98    0.23
   2  -3   0    0.18    0.23
  -2  -3   0    0.84    0.37
  -2  -3   0    0.22    0.37
  -2  -3   0    0.85    0.28
   2  -3   0    1.11    0.23
   2  -3   0    0.32    0.25
   2  -3   0    0.42    0.33
   2  -3   0    0.59    0.23
  -2  -3   0    0.09    0.32
   2  -3   0    0.65    0.26
   2  -3   0    0.63    0.22
  -2   3   0    0.67    0.25
  -2   3   0    0.60    0.33
  -2   3   0    0.50    0.23
  -2   3   0    0.57    0.22
  -2   3   0    0.82    0.23
   2   3   0    0.39    0.15
   2   3   0    0.70    0.39
  -2   3   0    0.69    0.21
   2   3   0    0.12    0.38
   2   3   0    0.89    0.35
   2   3   0    0.19    0.34
   2   3   0    0.62    0.26
  -2   3   0    0.61    0.21
  -2   3   0    1.07    0.26
   3  -3   0   66.27    4.00
  -3  -3   0   62.97    4.09
  -3  -3   0   60.95    4.02
  -3  -3   0   64.64    3.94
  -3  -3   0   60.55    4.09
   3  -3   0   66.85    4.00
   3  -3   0   67.82    3.98
   3  -3   0   71.99    3.99
  -3  -3   0   62.47    4.01
  -3  -3   0   67.11    4.08
   3  -3   0   67.07    4.01
   3   3   0   63.66    4.03
  -3   3   0   66.03    4.06
  -3   3   0   68.05    3.98
  -3   3   0   65.45    3.99
   3   3   0   65.12    4.03
   3   3   0   68.76    4.11
  -3   3   0   65.23    3.99
  -3   3   0   72.72    3.98
  -3   3   0   66.80    3.99
   3   3   0   65.75    3.95
  -3   3   0   62.94    3.96
   3   3   0   62.52    4.07
   4  -3   0    2.76    0.45
  -4  -3   0    2.80    0.61
  -4  -3   0    3.23    0.52
   4  -3   0    3.44    0.46
   4  -3   0    3.68    0.47
  -4  -3   0    3.71    0.49
   4  -3   0    3.80    0.47
  -4  -3   0    2.98    0.60
  -4  -3   0    2.55    0.37
  -4  -3   0    4.27    0.64
   4  -3   0    3.59    0.49
  -4   3   0    3.48    0.43
   4   3   0    3.56    0.40
   4   3   0    2.58    0.58
  -4   3   0    3.03    0.45
  -4   3   0    4.45    0.47
   4   3   0    3.65    0.54
  -4   3   0    4.73    0.51
  -4   3   0    3.89    0.45
  -4   3   0    4.17    0.44
   4   3   0    3.64    0.53
   4   3   0    2.85    0.66
  -5  -3   0  183.00   11.16
  -5  -3   0  190.08   11.24
   5  -3   0  195.15   11.23
  -5  -3   0  187.32   11.31
   5  -3   0  185.38   11.20
   5  -3   0  188.53   11.21
  -5  -3   0  175.12   11.29
   5  -3   0  192.86   11.21
   5  -3   0  184.71   11.19
  -5  -3   0  190.86   11.29
  -5  -3   0  186.12   11.20
  -5   3   0  186.42   11.19
  -5   3   0  178.55   11.20
   5   3   0  188.32   11.19
  -5   3   0  193.43   11.19
  -5   3   0  192.04   11.20
   5   3   0  188.60   11.17
  -5   3   0  190.92   11.17
  -5   3   0  192.16   11.20
   5   3   0  195.66   11.32
   5   3   0  185.59   11.30
   5   3   0  181.61   11.25
  -6  -3   0   19.54    1.32
  -6  -3   0   17.46    1.51
   6  -3   0   19.12    1.36
  -6  -3   0   19.33    1.37
  -6  -3   0   14.80    1.45
   6  -3   0   16.59    1.34
   6  -3   0   18.19    1.30
  -6  -3   0   14.62    1.23
   6   3   0   17.81    1.27
  -6   3   0   18.30    1.32
   6   3   0   17.15    1.40
  -6   3   0   18.66    1.26
  -6   3   0   19.90    1.25
  -6   3   0   19.47    1.29
   6   3   0   15.64    1.46
  -6   3   0   17.28    1.29
  -6   3   0   18.46    1.22
  -6   3   0   18.32    1.32
   6   3   0   14.93    1.45
   6   3   0   15.62    1.26
  -7  -3   0    0.25    0.36
  -7  -3   0    1.13    0.58
   7  -3   0    0.40    0.39
   7  -3   0   -0.35    0.34
   7  -3   0    0.20    0.42
  -7  -3   0    1.10    0.44
   7  -3   0   -0.37    0.28
   7  -3   0    0.07    0.28
  -7  -3   0    0.06    0.29
   7  -3   0    0.11    0.34
  -7  -3   0    0.35    0.53
  -7   3   0    0.74    0.35
   7   3   0    0.98    0.46
  -7   3   0    0.91    0.37
   7   3   0    0.73    0.36
  -7   3   0    0.35    0.36
  -7   3   0    0.03    0.31
  -7   3   0    0.18    0.27
   7   3   0   -0.07    0.48
  -7   3   0    0.33    0.36
   7   3   0    0.43    0.49
  -7   3   0    0.33    0.35
   7   3   0    0.48    0.36
  -7   3   0    0.50    0.30
  -8  -3   0    4.01    0.69
   8  -3   0    5.51    0.59
  -8  -3   0    6.20    0.69
   8  -3   0    7.15    0.77
   8  -3   0    6.58    0.78
   8  -3   0    5.17    0.78
   8  -3   0    4.86    0.71
  -8  -3   0    5.34    0.88
   8  -3   0    6.14    0.76
  -8  -3   0    5.13    0.87
   8  -3   0    5.55    0.62
  -8  -3   0    6.54    0.71
   8   3   0    5.32    0.83
  -8   3   0    7.39    0.65
   8   3   0    6.28    0.92
  -8   3   0    6.52    0.75
   8   3   0    4.00    0.76
  -8   3   0    6.67    0.66
  -8   3   0    5.44    0.72
   8   3   0    4.54    0.65
  -8   3   0    6.46    0.67
  -8   3   0    5.99    0.65
  -8   3   0    5.00    0.66
  -8   3   0    6.23    0.74
   8   3   0    6.81    0.70
   9  -3   0    4.08    0.63
   9  -3   0    3.16    0.59
   9  -3   0    3.61    0.68
  -9  -3   0    3.84    0.79
  -9  -3   0    2.68    0.54
   9  -3   0    3.15    0.56
   9  -3   0    4.24    0.64
   9  -3   0    2.81    0.50
   9  -3   0    4.17    0.51
  -9  -3   0    3.15    0.53
  -9  -3   0    2.67    0.72
  -9  -3   0    4.34    0.66
  -9   3   0    2.98    0.54
   9   3   0    2.60    0.55
  -9   3   0    4.84    0.68
   9   3   0    3.03    0.68
  -9   3   0    3.71    0.55
   9   3   0    4.16    0.59
   9   3   0    2.08    0.67
  -9   3   0    3.70    0.58
  -9   3   0    3.26    0.60
  -9   3   0    4.85    0.56
   9   3   0    2.50    0.74
  -9   3   0    4.49    0.61
  10  -3   0   31.16    2.01
  10  -3   0   29.17    2.05
 -10  -3   0   27.59    1.89
 -10  -3   0   26.16    2.15
 -10  -3   0   26.63    1.93
  10  -3   0   26.48    2.06
 -10  -3   0   28.61    2.16
  10  -3   0   26.53    1.97
 -10  -3   0   29.83    2.07
  10  -3   0   25.82    1.93
  10  -3   0   26.06    1.82
  10  -3   0   27.45    1.84
  10   3   0   28.95    2.13
  10   3   0   25.63    2.08
 -10   3   0   27.86    1.89
 -10   3   0   25.61    1.92
 -10   3   0   30.77    2.04
 -10   3   0   25.68    1.96
 -10   3   0   26.36    1.98
  10   3   0   23.67    2.08
 -10   3   0   26.48    1.86
  10   3   0   25.14    1.97
  10   3   0   27.65    1.79
 -10   3   0   28.27    1.92
  11  -3   0    1.69    0.46
  11  -3   0    1.65    0.56
 -11  -3   0    1.30    0.56
 -11  -3   0    1.42    0.73
 -11  -3   0    1.72    0.67
 -11  -3   0    1.51    0.49
  11  -3   0    1.24    0.53
 -11  -3   0    0.74    0.44
  11  -3   0    1.78    0.65
  11  -3   0    1.13    0.45
  11  -3   0    0.80    0.51
  11   3   0    1.53    0.63
  11   3   0    1.11    0.37
 -11   3   0    1.36    0.54
 -11   3   0    1.24    0.46
 -11   3   0    1.54    0.46
  11   3   0    0.62    0.55
  11   3   0    1.38    0.63
  11   3   0    0.65    0.47
 -11   3   0    1.77    0.55
 -11   3   0    1.63    0.52
 -11   3   0    1.62    0.52
 -12  -3   0   38.11    2.55
  12  -3   0   40.81    2.55
 -12  -3   0   36.99    2.82
  12  -3   0   36.81    2.74
 -12  -3   0   37.53    2.85
  12  -3   0   39.41    2.80
  12  -3   0   40.48    2.65
  12  -3   0   39.91    2.53
 -12  -3   0   40.56    2.77
 -12  -3   0   37.14    2.65
  12  -3   0   38.66    2.70
 -12   3   0   40.59    2.73
 -12   3   0   38.61    2.69
  12   3   0   38.38    2.69
 -12   3   0   35.67    2.57
  12   3   0   37.20    2.48
  12   3   0   38.97    2.79
 -12   3   0   39.00    2.56
 -12   3   0   39.05    2.63
  12   3   0   39.37    2.85
 -12   3   0   36.17    2.67
  12   3   0   35.03    2.78
  13  -3   0   -0.90    0.49
  13  -3   0    0.57    0.56
 -13  -3   0   -0.04    0.39
  13  -3   0   -0.51    0.42
  13  -3   0   -0.04    0.42
 -13  -3   0    0.45    0.67
 -13  -3   0   -0.83    0.46
  13  -3   0    0.04    0.52
 -13  -3   0   -0.85    0.57
 -13  -3   0    0.41    0.49
  13  -3   0    1.02    0.66
  13   3   0   -0.06    0.37
  13   3   0   -0.19    0.50
 -13   3   0   -0.65    0.49
 -13   3   0   -0.55    0.34
 -13   3   0    0.14    0.49
  13   3   0   -0.49    0.69
  13   3   0    0.90    0.62
  13   3   0    0.10    0.50
 -13   3   0    0.28    0.55
 -13   3   0   -0.06    0.50
  13   3   0   -0.44    0.51
 -13   3   0    0.26    0.48
  14  -3   0   36.24    2.83
 -14  -3   0   41.16    2.91
 -14  -3   0   35.62    2.58
  14  -3   0   40.64    2.67
  14  -3   0   37.20    2.51
 -14  -3   0   38.05    2.92
 -14  -3   0   35.84    2.77
  14  -3   0   37.32    2.72
  14  -3   0   38.94    2.54
  14  -3   0   35.15    2.78
 -14  -3   0   35.86    2.64
  14   3   0   31.93    2.83
 -14   3   0   39.10    2.72
 -14   3   0   38.07    2.61
  14   3   0   37.50    2.74
 -14   3   0   32.79    2.68
 -14   3   0   36.43    2.60
  14   3   0   39.04    2.72
  14   3   0   36.70    2.79
 -14   3   0   38.35    2.54
 -14   3   0   37.60    2.64
  14   3   0   37.92    2.48
  15  -3   0    1.21    0.65
 -15  -3   0    1.06    0.84
  15  -3   0    1.57    0.72
  15  -3   0    1.64    0.71
 -15  -3   0    0.34    0.61
  15  -3   0    1.85    0.78
 -15  -3   0    1.21    0.81
 -15  -3   0    0.54    0.52
  15  -3   0    0.43    0.53
  15  -3   0    0.84    0.54
  15   3   0    1.45    0.65
  15   3   0    1.53    0.67
  15   3   0    2.32    0.79
 -15   3   0    1.45    0.68
 -15   3   0    1.13    0.62
 -15   3   0    0.37    0.57
 -15   3   0    1.23    0.56
 -15   3   0    2.39    0.70
 -15   3   0    0.84    0.49
  15   3   0    0.81    0.75
  15   3   0    1.16    0.51
  16  -3   0    1.33    0.73
  16  -3   0    0.54    0.56
  16  -3   0    1.17    0.75
  16  -3   0    0.45    0.76
 -16  -3   0    0.76    0.50
  16  -3   0    0.74    0.62
 -16  -3   0    0.85    0.82
  16  -3   0    0.71    0.57
 -16  -3   0    0.07    0.61
 -16  -3   0   -0.46    0.73
 -16   3   0    0.52    0.66
 -16   3   0    0.60    0.61
 -16   3   0    1.58    0.74
  16   3   0    0.29    0.62
 -16   3   0   -0.11    0.44
  16   3   0    1.36    0.56
  16   3   0    0.35    0.70
  16   3   0    0.31    0.63
 -16   3   0    0.17    0.57
  16   3   0   -0.18    0.40
 -16   3   0    1.68    0.66
 -17  -3   0    3.08    0.92
  17  -3   0    0.79    0.79
  17  -3   0    2.08    0.66
  17  -3   0    1.52    0.79
 -17  -3   0    2.23    0.97
 -17  -3   0    0.79    0.90
 -17  -3   0    1.71    0.63
  17  -3   0    1.31    0.82
  17  -3   0    2.11    0.65
  17  -3   0    0.77    0.79
  17   3   0    0.88    0.79
 -17   3   0    1.46    0.69
 -17   3   0    1.67    0.78
  17   3   0    0.94    0.74
 -17   3   0    1.58    0.77
  17   3   0    1.46    0.75
 -17   3   0    1.05    0.69
  17   3   0    1.77    0.84
  17   3   0    0.82    0.55
 -17   3   0    0.41    0.71
 -17   3   0    0.66    0.53
  17   3   0    1.27    0.83
  18  -3   0   14.09    1.34
  18  -3   0   10.80    1.45
 -18  -3   0   14.82    1.84
  18  -3   0   12.49    1.64
 -18  -3   0   14.31    1.34
  18  -3   0   11.99    1.53
 -18  -3   0   15.06    1.80
  18  -3   0   12.13    1.70
 -18  -3   0   12.32    1.61
 -18   3   0   12.45    1.40
 -18   3   0   12.65    1.53
 -18   3   0   12.44    1.41
 -18   3   0   13.54    1.50
  18   3   0   15.39    1.74
  18   3   0   12.47    1.61
  18   3   0   11.08    1.48
 -18   3   0   12.97    1.29
  18   3   0   13.84    1.32
 -18   3   0   12.16    1.61
  19  -3   0    5.45    1.21
  19  -3   0    2.19    0.95
 -19  -3   0    2.43    1.12
  19  -3   0    2.96    0.75
  19  -3   0    2.21    0.76
 -19  -3   0    1.85    0.69
 -19  -3   0    1.17    0.83
  19  -3   0    1.98    1.03
 -19  -3   0    1.36    1.04
  19  -3   0    2.11    0.92
 -19   3   0    2.56    0.83
  19   3   0    2.85    1.03
 -19   3   0    3.39    0.92
 -19   3   0    1.72    0.62
 -19   3   0    2.09    0.95
  19   3   0    1.82    0.86
  19   3   0    2.37    1.01
  19   3   0    2.75    0.77
 -19   3   0    3.70    0.97
 -19   3   0    2.95    0.99
 -20  -3   0   11.99    1.83
 -20  -3   0   14.02    1.33
  20  -3   0   11.20    1.66
 -20  -3   0   14.50    1.88
  20  -3   0   13.74    1.61
  20  -3   0   13.95    1.38
 -20  -3   0    8.58    1.48
  20  -3   0   12.26    1.72
 -20   3   0    8.73    1.34
  20   3   0   10.62    1.88
  20   3   0   12.16    1.72
  20   3   0   12.28    1.36
  20   3   0   11.87    1.50
 -20   3   0    9.78    1.47
  20   3   0   14.24    1.73
 -20   3   0   10.83    1.50
 -20   3   0   12.42    1.64
  20   3   0   14.58    1.76
 -21  -3   0    0.01    0.52
 -21  -3   0   -0.51    0.92
 -21  -3   0    0.31    0.99
 -21  -3   0   -0.46    0.75
  21  -3   0   -0.21    0.66
  21  -3   0   -0.41    0.78
  21  -3   0   -0.57    0.69
  21  -3   0    0.11    0.90
  21  -3   0    1.35    0.97
 -21  -3   0   -0.58    0.91
  21   3   0    1.06    1.13
  21   3   0    0.31    0.79
 -21   3   0   -1.33    0.65
 -21   3   0   -0.31    0.72
  21   3   0   -0.77    0.86
 -21   3   0    1.75    0.92
  21   3   0    0.34    0.66
  21   3   0   -0.09    0.81
  21   3   0   -0.34    0.85
 -21   3   0    0.54    0.80
  22  -3   0   -0.58    0.86
 -22  -3   0    0.37    1.10
  22  -3   0    1.17    0.78
 -22  -3   0   -1.15    0.77
  22  -3   0    0.36    1.07
  22  -3   0    1.58    1.07
 -22  -3   0   -0.12    0.82
  22  -3   0    0.37    0.90
  22  -3   0   -0.40    0.66
 -22  -3   0   -0.47    0.93
 -22   3   0    0.15    0.78
 -22   3   0   -0.68    0.79
 -22   3   0   -0.57    0.80
  22   3   0    0.54    0.69
 -22   3   0    0.71    0.86
  22   3   0   -1.80    0.77
  22   3   0   -1.16    0.90
  22   3   0    0.75    0.85
  22   3   0   -0.28    0.85
  23  -3   0    0.26    1.21
 -23  -3   0    2.96    1.23
 -23  -3   0    0.04    0.94
  23  -3   0    1.32    0.98
  23  -3   0    1.12    0.91
  23  -3   0    0.46    1.09
 -23  -3   0    0.69    1.11
  23   3   0    0.36    0.94
 -23   3   0   -0.22    0.86
 -23   3   0    0.30    0.91
  23   3   0    1.34    1.08
  23   3   0   -0.67    0.96
  23   3   0   -0.33    0.73
 -23   3   0    0.33    0.81
 -24  -3   0    5.31    1.57
  24  -3   0    7.07    1.51
  24  -3   0    8.00    1.44
 -24  -3   0    4.07    1.29
 -24  -3   0    5.28    1.59
  24   3   0    8.98    1.65
  24   3   0    6.84    1.18
 -24   3   0    5.95    1.42
  24   3   0    6.59    1.56
 -24   3   0    3.05    1.18
 -24   3   0    5.64    1.22
  25  -3   0    4.99    1.38
 -25  -3   0    1.23    1.39
 -25  -3   0    4.05    1.37
  25  -3   0    1.71    1.29
 -25  -3   0    2.18    1.40
  25   3   0    1.38    0.97
  25   3   0    3.27    1.33
 -25   3   0    1.70    0.98
 -25   3   0    2.67    1.22
 -25   3   0    2.81    1.07
  25   3   0   -0.22    0.79
   0  -4   0    1.60    0.42
   0  -4   0    2.56    0.38
   0  -4   0    3.28    0.46
   0  -4   0    2.51    0.48
   0  -4   0    2.28    0.49
   0   4   0    2.05    0.51
   0   4   0    4.14    0.51
   0   4   0    2.89    0.38
   0   4   0    3.16    0.49
   0   4   0    2.92    0.47
  -1  -4   0    3.52    0.53
  -1  -4   0    2.97    0.55
   1  -4   0    4.30    0.44
   1  -4   0    4.28    0.49
  -1  -4   0    3.36    0.54
  -1  -4   0    2.39    0.53
  -1  -4   0    3.78    0.44
   1  -4   0    3.17    0.44
   1   4   0    2.84    0.53
   1   4   0    2.24    0.53
   1   4   0    3.99    0.41
  -1   4   0    4.58    0.47
  -1   4   0    3.26    0.58
  -1   4   0    3.41    0.48
   1   4   0    3.21    0.60
  -1   4   0    2.96    0.56
  -1   4   0    3.85    0.36
  -1   4   0    3.87    0.37
   1   4   0    2.65    0.55
  -1   4   0    3.77    0.49
   1   4   0    3.40    0.41
   2  -4   0  343.06   20.66
   2  -4   0  346.93   20.67
   2  -4   0  357.77   20.68
  -2  -4   0  358.78   20.77
   2  -4   0  339.22   20.67
   2  -4   0  363.82   20.68
  -2  -4   0  361.76   20.70
  -2  -4   0  353.61   20.76
   2  -4   0  365.11   20.75
  -2  -4   0  345.19   20.78
   2  -4   0  353.30   20.71
   2   4   0  344.72   20.77
   2   4   0  331.91   20.78
  -2   4   0  342.61   20.73
   2   4   0  356.95   20.70
   2   4   0  347.45   20.77
   2   4   0  352.55   20.76
  -2   4   0  347.21   20.70
  -2   4   0  351.58   20.67
  -2   4   0  354.67   20.67
  -2   4   0  347.62   20.67
  -2   4   0  342.76   20.66
  -2   4   0  347.63   20.70
   3  -4   0   12.98    0.91
   3  -4   0   14.27    1.12
  -3  -4   0   12.31    1.19
  -3  -4   0   12.62    1.19
  -3  -4   0   12.88    1.13
  -3  -4   0   13.17    1.02
   3  -4   0   14.13    0.96
   3  -4   0   12.36    0.97
   3  -4   0   13.30    0.96
   3  -4   0   11.53    0.99
   3  -4   0   12.55    0.89
  -3  -4   0   12.95    1.09
  -3   4   0   12.27    0.92
   3   4   0   13.28    1.12
  -3   4   0   13.83    0.98
   3   4   0   13.26    1.19
  -3   4   0   12.72    1.10
   3   4   0   13.37    0.88
   3   4   0   13.70    1.21
  -3   4   0   12.47    0.93
   3   4   0   12.76    1.02
  -3   4   0   13.02    0.92
   3   4   0   13.60    1.15
  -3   4   0   10.72    0.94
  -3   4   0   13.04    0.98
   4  -4   0   45.54    2.76
  -4  -4   0   44.15    2.90
   4  -4   0   45.98    2.76
  -4  -4   0   47.94    2.82
   4  -4   0   46.80    2.73
  -4  -4   0   46.37    2.79
   4  -4   0   42.30    2.75
  -4  -4   0   41.47    2.66
  -4  -4   0   41.25    2.89
   4  -4   0   43.91    2.73
   4   4   0   43.56    2.67
  -4   4   0   42.57    2.73
   4   4   0   43.99    2.86
  -4   4   0   44.72    2.73
   4   4   0   40.38    2.79
   4   4   0   41.34    2.78
  -4   4   0   41.39    2.71
  -4   4   0   45.23    2.84
  -4   4   0   45.05    2.71
   4   4   0   43.09    2.89
  -4   4   0   40.71    2.69
  -4   4   0   42.22    2.73
   4   4   0   41.22    2.88
   5  -4   0   27.69    1.93
  -5  -4   0   29.73    2.09
   5  -4   0   30.73    1.93
  -5  -4   0   28.31    2.12
   5  -4   0   30.15    1.97
   5  -4   0   30.78    1.97
  -5  -4   0   28.47    1.99
  -5  -4   0   28.75    1.87
  -5  -4   0   28.37    2.13
  -5  -4   0   31.18    2.00
   5  -4   0   30.38    1.96
  -5   4   0   27.73    1.92
   5   4   0   28.42    2.13
  -5   4   0   27.63    2.06
   5   4   0   26.08    2.08
   5   4   0   32.21    2.03
  -5   4   0   31.56    1.93
  -5   4   0   29.05    1.88
  -5   4   0   31.42    1.94
  -5   4   0   27.75    1.91
   5   4   0   28.36    1.88
  -5   4   0   28.77    1.94
   5   4   0   28.04    1.98
   6  -4   0  348.76   20.32
  -6  -4   0  353.93   20.32
   6  -4   0  320.16   20.30
  -6  -4   0  343.16   20.26
   6  -4   0  345.28   20.30
  -6  -4   0  349.58   20.36
  -6  -4   0  338.21   20.43
   6  -4   0  342.57   20.33
  -6  -4   0  338.80   20.44
  -6  -4   0  335.75   20.41
   6   4   0  339.79   20.26
  -6   4   0  336.05   20.31
  -6   4   0  345.14   20.29
   6   4   0  339.02   20.42
  -6   4   0  344.80   20.26
  -6   4   0  338.80   20.29
  -6   4   0  339.55   20.30
   6   4   0  342.21   20.38
   6   4   0  340.08   20.43
  -6   4   0  354.67   20.30
   6   4   0  351.42   20.31
  -7  -4   0   16.16    1.22
   7  -4   0   16.30    1.33
   7  -4   0   17.32    1.31
   7  -4   0   17.75    1.32
   7  -4   0   20.09    1.31
  -7  -4   0   17.21    1.48
   7  -4   0   16.52    1.34
  -7  -4   0   17.10    1.32
  -7  -4   0   16.80    1.49
  -7  -4   0   15.61    1.36
  -7  -4   0   16.52    1.52
  -7   4   0   16.74    1.21
   7   4   0   15.63    1.39
  -7   4   0   17.69    1.32
   7   4   0   15.90    1.24
  -7   4   0   16.27    1.29
   7   4   0   15.54    1.27
   7   4   0   14.00    1.47
  -7   4   0   17.77    1.28
  -7   4   0   17.06    1.24
  -7   4   0   17.25    1.28
   7   4   0   16.49    1.48
  -8  -4   0    0.62    0.59
  -8  -4   0    2.00    0.42
  -8  -4   0    0.82    0.56
   8  -4   0    1.65    0.50
   8  -4   0    1.75    0.50
   8  -4   0    1.40    0.46
   8  -4   0    1.43    0.48
  -8  -4   0    1.81    0.51
  -8  -4   0    1.18    0.49
  -8  -4   0    1.55    0.65
   8  -4   0    1.50    0.53
  -8   4   0    1.76    0.38
  -8   4   0    1.89    0.45
  -8   4   0    2.55    0.43
   8   4   0    0.34    0.56
   8   4   0    0.97    0.51
  -8   4   0    1.77    0.47
   8   4   0    1.36    0.60
  -8   4   0    1.10    0.39
  -8   4   0    1.54    0.51
   8   4   0    0.70    0.38
  -8   4   0    1.25    0.41
   8   4   0    1.18    0.41
  -8   4   0    1.70    0.39
   9  -4   0   15.75    1.25
   9  -4   0   13.68    1.29
   9  -4   0   14.58    1.28
  -9  -4   0   15.38    1.56
  -9  -4   0   14.11    1.19
   9  -4   0   13.71    1.22
  -9  -4   0   12.68    1.14
   9  -4   0   13.48    1.21
  -9  -4   0   13.17    1.38
  -9  -4   0   13.66    1.46
  -9  -4   0   14.83    1.32
   9   4   0   11.92    1.37
   9   4   0   12.20    1.38
  -9   4   0   15.70    1.22
  -9   4   0   12.26    1.15
   9   4   0   16.48    1.17
  -9   4   0   14.36    1.23
   9   4   0   12.77    1.18
  -9   4   0   15.19    1.15
  -9   4   0   13.44    1.07
  -9   4   0   14.22    1.11
  -9   4   0   13.77    1.23
   9   4   0   12.93    1.34
  -9   4   0   15.68    1.13
  10  -4   0   97.52    5.89
  10  -4   0   94.78    5.85
  10  -4   0   96.35    5.88
 -10  -4   0   93.99    6.04
 -10  -4   0   92.21    5.82
 -10  -4   0  100.20    6.06
  10  -4   0   93.29    5.92
  10  -4   0   94.01    5.92
 -10  -4   0   98.52    5.81
 -10  -4   0   95.74    5.95
  10   4   0   85.49    5.98
 -10   4   0   91.27    5.77
 -10   4   0   96.77    5.89
 -10   4   0   92.30    5.79
  10   4   0   92.05    5.99
 -10   4   0   97.47    5.73
 -10   4   0   95.10    5.84
 -10   4   0   88.95    5.84
 -10   4   0   94.61    5.75
  10   4   0   96.82    6.01
 -10   4   0   89.51    5.87
  10   4   0   92.99    5.85
  10   4   0   96.31    5.78
  11  -4   0   40.50    2.88
 -11  -4   0   36.58    2.72
 -11  -4   0   39.11    2.70
 -11  -4   0   39.01    2.99
  11  -4   0   42.33    2.83
 -11  -4   0   43.18    2.90
  11  -4   0   43.75    2.89
 -11  -4   0   38.89    2.96
  11  -4   0   43.88    2.79
  11  -4   0   41.29    2.81
  11   4   0   44.94    2.59
 -11   4   0   38.10    2.64
  11   4   0   37.73    2.93
 -11   4   0   39.42    2.67
  11   4   0   42.09    2.68
 -11   4   0   42.25    2.79
  11   4   0   38.82    2.92
 -11   4   0   40.73    2.81
 -11   4   0   37.14    2.73
 -11   4   0   43.72    2.83
 -11   4   0   45.46    2.70
  11   4   0   39.37    2.94
  11   4   0   37.84    2.76
 -12  -4   0    1.06    0.48
 -12  -4   0    0.55    0.46
  12  -4   0    1.73    0.66
  12  -4   0    0.77    0.40
  12  -4   0    0.26    0.54
 -12  -4   0    0.49    0.54
  12  -4   0    0.40    0.54
  12  -4   0    1.45    0.63
 -12  -4   0   -0.01    0.67
  12  -4   0    1.00    0.39
 -12  -4   0   -0.47    0.59
 -12   4   0    0.37    0.49
  12   4   0   -0.42    0.51
  12   4   0   -0.33    0.61
  12   4   0    0.73    0.36
 -12   4   0   -0.11    0.36
 -12   4   0    0.61    0.48
  12   4   0    0.86    0.63
 -12   4   0    1.19    0.57
 -12   4   0    0.60    0.40
 -12   4   0    0.59    0.45
  12   4   0    0.25    0.48
 -12   4   0    1.36    0.55
 -13  -4   0   39.54    2.91
 -13  -4   0   34.25    2.69
  13  -4   0   36.57    2.40
  13  -4   0   37.03    2.67
  13  -4   0   39.71    2.41
 -13  -4   0   34.91    2.47
  13  -4   0   36.40    2.60
  13  -4   0   37.84    2.76
 -13  -4   0   34.42    2.56
  13  -4   0   34.49    2.70
 -13  -4   0   35.78    2.82
  13   4   0   36.39    2.82
 -13   4   0   38.34    2.63
  13   4   0   38.00    2.65
 -13   4   0   38.71    2.65
  13   4   0   34.04    2.38
  13   4   0   36.58    2.77
  13   4   0   37.19    2.81
 -13   4   0   34.06    2.46
 -13   4   0   38.86    2.66
 -13   4   0   36.75    2.48
 -13   4   0   37.02    2.52
  14  -4   0   13.28    1.49
  14  -4   0   14.36    1.54
  14  -4   0   13.39    1.35
  14  -4   0   13.16    1.44
  14  -4   0   11.92    1.10
 -14  -4   0   11.07    1.54
 -14  -4   0   11.74    1.26
 -14  -4   0   15.26    1.47
 -14  -4   0   12.66    1.17
 -14  -4   0   12.81    1.58
  14  -4   0   12.48    1.11
 -14   4   0   12.36    1.20
  14   4   0   10.44    1.40
  14   4   0   11.77    1.48
 -14   4   0   14.42    1.30
 -14   4   0   12.88    1.39
  14   4   0   11.36    1.07
 -14   4   0   11.77    1.30
  14   4   0   11.08    1.34
  14   4   0    9.58    1.39
 -14   4   0   14.66    1.18
  15  -4   0    8.15    0.83
 -15  -4   0    3.92    1.13
 -15  -4   0    6.65    1.07
 -15  -4   0    8.11    1.36
  15  -4   0    6.70    1.13
 -15  -4   0    6.69    0.95
  15  -4   0    7.48    1.05
  15  -4   0    6.42    1.13
 -15  -4   0    5.47    0.87
  15  -4   0    6.80    0.82
  15  -4   0    7.54    1.17
  15   4   0    6.53    1.17
  15   4   0    6.25    1.18
 -15   4   0    8.16    1.12
 -15   4   0    8.96    0.98
 -15   4   0    8.63    0.93
  15   4   0    8.07    0.88
  15   4   0    7.12    1.01
 -15   4   0    5.43    0.92
  15   4   0    6.22    1.12
  15   4   0    7.82    1.13
 -15   4   0    4.17    0.92
 -16  -4   0    5.12    1.24
  16  -4   0    7.59    1.11
  16  -4   0    7.03    1.24
  16  -4   0    7.87    0.87
 -16  -4   0    8.56    1.39
  16  -4   0    7.06    1.07
  16  -4   0    8.28    0.88
 -16  -4   0    7.34    0.99
 -16  -4   0    7.12    1.29
 -16   4   0    4.27    0.93
  16   4   0    6.06    1.23
  16   4   0    7.41    1.27
  16   4   0    9.19    0.96
 -16   4   0    6.01    1.05
  16   4   0    8.78    1.22
  16   4   0    5.64    1.11
 -16   4   0    7.55    0.94
 -16   4   0    7.18    1.03
 -16   4   0    8.36    1.06
 -16   4   0    8.79    1.03
  17  -4   0    6.81    1.19
  17  -4   0    9.58    1.29
  17  -4   0    9.77    0.99
  17  -4   0    8.02    1.26
 -17  -4   0    9.02    1.10
 -17  -4   0    8.57    1.49
 -17  -4   0    9.33    1.45
  17  -4   0    8.46    0.94
 -17  -4   0    6.38    1.26
 -17  -4   0    6.62    1.34
  17  -4   0    9.40    1.37
 -17   4   0    8.66    1.20
 -17   4   0    8.61    1.07
 -17   4   0    9.99    1.06
  17   4   0    8.62    1.24
  17   4   0    6.31    1.24
 -17   4   0    7.34    1.09
  17   4   0    9.03    1.26
  17   4   0    8.67    0.99
 -17   4   0    7.21    1.10
 -17   4   0    8.47    1.29
 -18  -4   0    8.57    1.51
  18  -4   0    7.62    1.29
 -18  -4   0    7.81    1.25
  18  -4   0    6.24    1.29
 -18  -4   0    7.29    1.41
  18  -4   0    8.66    1.39
 -18  -4   0    9.96    1.46
 -18  -4   0    6.52    1.00
  18  -4   0    6.61    1.26
  18  -4   0    7.81    0.94
  18   4   0    8.29    1.33
 -18   4   0    7.36    1.13
 -18   4   0    4.73    1.05
 -18   4   0    6.53    1.03
  18   4   0    8.66    1.31
  18   4   0    7.08    1.26
 -18   4   0    9.40    1.19
 -18   4   0    7.98    0.95
 -18   4   0    7.18    1.15
  18   4   0    8.57    1.02
 -19  -4   0   12.69    1.64
  19  -4   0   13.65    1.27
  19  -4   0   11.56    1.54
 -19  -4   0   13.11    1.37
  19  -4   0   11.57    1.70
 -19  -4   0   14.06    1.89
 -19  -4   0   12.08    1.80
  19  -4   0   13.62    1.73
 -19  -4   0   17.67    2.01
  19  -4   0   10.65    1.57
  19   4   0   13.80    1.73
 -19   4   0   13.20    1.47
 -19   4   0   11.13    1.50
 -19   4   0   11.29    1.53
 -19   4   0   12.20    1.44
  19   4   0   12.78    1.32
  19   4   0   12.45    1.52
 -19   4   0    8.92    1.28
  19   4   0   11.20    1.99
  20  -4   0   14.10    1.76
 -20  -4   0   15.77    1.77
  20  -4   0   13.35    1.84
 -20  -4   0   11.30    1.84
  20  -4   0   14.54    1.68
 -20  -4   0   11.86    1.82
 -20  -4   0   13.81    1.94
 -20  -4   0   14.58    1.42
 -20   4   0   10.34    1.56
  20   4   0   11.72    1.61
  20   4   0   15.09    1.85
 -20   4   0   14.26    1.54
 -20   4   0   11.99    1.41
  20   4   0   14.03    1.39
  20   4   0   13.47    1.79
 -20   4   0   16.27    1.88
  20   4   0   12.35    1.79
  20   4   0   14.56    1.82
 -20   4   0   13.26    1.52
 -21  -4   0   -0.31    0.52
  21  -4   0   -0.11    0.77
 -21  -4   0    1.16    1.07
 -21  -4   0    0.08    1.01
  21  -4   0   -0.48    0.79
 -21  -4   0   -0.17    1.06
  21  -4   0    1.12    1.03
  21  -4   0    0.37    1.41
 -21  -4   0   -0.12    0.76
 -21   4   0    0.45    0.72
 -21   4   0    0.11    0.78
 -21   4   0    0.57    0.82
  21   4   0    1.00    0.98
  21   4   0    0.33    0.91
  21   4   0    0.45    0.83
  21   4   0    1.12    0.91
 -21   4   0    1.32    0.89
  21   4   0    0.84    0.65
  21   4   0    0.10    0.86
  22  -4   0   -0.63    0.92
  22  -4   0   -0.29    0.91
 -22  -4   0    1.45    1.12
  22  -4   0    2.45    1.02
 -22  -4   0    1.13    0.91
 -22  -4   0    1.68    1.19
 -22  -4   0    1.93    0.85
  22   4   0    1.71    0.76
  22   4   0    1.82    1.02
 -22   4   0    0.98    0.87
  22   4   0    1.48    1.06
 -22   4   0    1.12    0.86
  22   4   0    1.59    1.02
 -22   4   0    0.01    0.85
 -22   4   0    1.19    0.83
 -23  -4   0    2.63    1.15
 -23  -4   0    2.34    1.30
  23  -4   0    4.92    1.31
 -23  -4   0    4.87    1.44
  23  -4   0    6.20    1.31
  23   4   0    5.01    1.30
  23   4   0    3.30    0.92
 -23   4   0    3.50    1.14
  23   4   0    2.72    1.09
  23   4   0    2.91    1.19
 -23   4   0    5.62    1.10
 -23   4   0    2.64    0.93
 -24  -4   0   11.86    1.89
 -24  -4   0    9.89    1.83
 -24  -4   0    7.24    1.79
  24  -4   0    9.47    1.73
  24  -4   0   12.26    1.68
 -24   4   0   10.33    1.41
  24   4   0    9.05    1.65
 -24   4   0    6.76    1.25
 -24   4   0    9.56    1.61
  24   4   0   10.40    1.76
  24   4   0   10.29    1.32
 -25  -4   0    4.27    1.60
  25  -4   0    3.31    1.31
  25  -4   0    1.77    1.36
 -25  -4   0    2.92    1.28
 -25  -4   0    9.28    1.83
  25   4   0    5.24    1.04
 -25   4   0    1.95    0.90
  25   4   0    0.29    0.90
 -25   4   0    3.42    1.10
 -25   4   0    2.99    1.23
  25   4   0    4.82    1.49
   0  -5   0    0.61    0.35
   0  -5   0    0.41    0.46
   0  -5   0    0.91    0.50
   0  -5   0    1.15    0.31
   0  -5   0    0.84    0.47
   0  -5   0    0.12    0.44
   0   5   0    0.35    0.45
   0   5   0    1.14    0.54
   0   5   0    0.54    0.46
   0   5   0    0.46    0.32
   0   5   0   -0.15    0.40
   0   5   0    0.84    0.29
  -2  -5   0   80.84    5.12
   2  -5   0   87.80    5.00
   2  -5   0   83.61    5.00
  -2  -5   0   85.50    5.02
  -2  -5   0   80.00    5.10
  -2  -5   0   77.30    5.13
   2  -5   0   90.28    5.05
   2  -5   0   83.96    4.99
   2  -5   0   83.56    5.02
  -2  -5   0   77.91    5.13
   2  -5   0   82.49    5.09
   2   5   0   80.84    5.12
  -2   5   0   81.46    5.03
  -2   5   0   82.19    5.09
   2   5   0   80.47    5.13
   2   5   0   80.59    5.11
  -2   5   0   82.32    5.15
  -2   5   0   83.24    5.00
  -2   5   0   82.68    4.98
   2   5   0   88.78    5.03
   2   5   0   81.91    5.15
  -2   5   0   83.45    5.02
  -2   5   0   82.53    5.02
   2   5   0   80.16    4.98
  -3  -5   0   76.45    4.81
  -3  -5   0   80.58    4.73
   3  -5   0   75.83    4.67
   3  -5   0   80.50    4.70
   3  -5   0   78.36    4.69
   3  -5   0   80.86    4.71
   3  -5   0   75.63    4.79
   3  -5   0   77.36    4.74
   3  -5   0   77.53    4.74
   3  -5   0   76.91    4.66
  -3  -5   0   74.72    4.85
  -3  -5   0   74.42    4.85
  -3  -5   0   73.22    4.80
  -3   5   0   78.76    4.73
   3   5   0   76.71    4.85
   3   5   0   77.06    4.74
  -3   5   0   75.80    4.67
  -3   5   0   79.99    4.70
  -3   5   0   79.32    4.80
   3   5   0   74.81    4.86
  -3   5   0   80.26    4.68
   3   5   0   77.14    4.62
  -3   5   0   77.93    4.66
  -3   5   0   76.89    4.67
   3   5   0   75.26    4.81
  -3   5   0   77.81    4.72
   3   5   0   77.10    4.83
   4  -5   0    0.45    0.37
   4  -5   0    1.07    0.36
   4  -5   0    0.83    0.26
  -4  -5   0   -0.05    0.45
  -4  -5   0    0.40    0.53
  -4  -5   0    0.15    0.43
   4  -5   0    0.25    0.32
   4  -5   0    0.24    0.33
  -4  -5   0   -0.41    0.52
   4  -5   0    0.93    0.49
   4  -5   0    1.11    0.30
  -4  -5   0    0.10    0.34
   4  -5   0    0.28    0.33
   4   5   0    0.17    0.21
   4   5   0    0.14    0.48
  -4   5   0    0.56    0.31
  -4   5   0    0.69    0.31
   4   5   0   -0.27    0.47
  -4   5   0    0.81    0.46
  -4   5   0    0.61    0.31
  -4   5   0    0.62    0.33
   4   5   0    0.17    0.38
  -4   5   0    0.71    0.28
  -4   5   0    0.60    0.32
  -4   5   0    0.51    0.27
   4   5   0    0.57    0.56
   4   5   0   -0.01    0.48
  -5  -5   0   68.21    4.20
  -5  -5   0   70.27    4.47
  -5  -5   0   68.63    4.46
   5  -5   0   71.59    4.31
  -5  -5   0   70.53    4.33
   5  -5   0   69.68    4.28
  -5  -5   0   66.55    4.40
  -5  -5   0   66.77    4.34
   5  -5   0   77.81    4.33
   5  -5   0   74.05    4.32
   5  -5   0   72.67    4.28
  -5   5   0   66.97    4.27
   5   5   0   66.24    4.34
  -5   5   0   67.21    4.28
  -5   5   0   68.97    4.23
   5   5   0   67.55    4.21
   5   5   0   66.27    4.34
  -5   5   0   67.60    4.25
  -5   5   0   70.09    4.38
  -5   5   0   66.00    4.27
   5   5   0   69.68    4.44
   5   5   0   68.91    4.46
  -5   5   0   73.09    4.26
  -6  -5   0    5.47    0.72
   6  -5   0    3.83    0.56
  -6  -5   0    3.94    0.47
  -6  -5   0    3.16    0.67
  -6  -5   0    3.89    0.77
  -6  -5   0    4.60    0.81
  -6  -5   0    4.01    0.63
   6  -5   0    2.70    0.52
   6  -5   0    3.38    0.53
   6  -5   0    3.99    0.55
   6  -5   0    3.55    0.57
   6   5   0    4.13    0.75
  -6   5   0    2.91    0.48
   6   5   0    2.88    0.70
  -6   5   0    4.83    0.58
   6   5   0    3.17    0.46
   6   5   0    4.38    0.66
  -6   5   0    4.26    0.53
  -6   5   0    2.84    0.67
   6   5   0    3.40    0.64
  -6   5   0    3.99    0.55
  -6   5   0    3.68    0.54
  -6   5   0    3.73    0.53
  -7  -5   0   28.50    2.36
  -7  -5   0   32.19    2.21
   7  -5   0   30.94    2.21
  -7  -5   0   31.16    2.38
  -7  -5   0   34.28    2.36
   7  -5   0   32.31    2.19
  -7  -5   0   34.52    2.11
   7  -5   0   33.31    2.20
   7  -5   0   34.52    2.18
  -7   5   0   31.45    2.15
  -7   5   0   31.15    2.18
   7   5   0   28.67    2.35
   7   5   0   32.69    2.12
  -7   5   0   31.19    2.16
  -7   5   0   30.10    2.31
   7   5   0   29.94    2.26
   7   5   0   35.34    2.22
  -7   5   0   30.96    2.14
  -7   5   0   32.67    2.10
   7   5   0   33.83    2.39
  -7   5   0   32.77    2.15
  -8  -5   0   18.76    1.69
   8  -5   0   19.87    1.44
  -8  -5   0   19.70    1.63
  -8  -5   0   19.45    1.52
  -8  -5   0   17.77    1.34
   8  -5   0   17.92    1.44
   8  -5   0   15.80    1.45
  -8  -5   0   17.22    1.43
   8  -5   0   20.52    1.47
  -8  -5   0   17.64    1.64
  -8   5   0   20.62    1.35
  -8   5   0   18.25    1.39
   8   5   0   18.48    1.55
   8   5   0   14.72    1.40
   8   5   0   17.45    1.65
   8   5   0   16.85    1.61
   8   5   0   16.71    1.35
  -8   5   0   18.24    1.43
  -8   5   0   20.01    1.41
  -8   5   0   17.84    1.36
  -8   5   0   18.51    1.40
  -9  -5   0    0.45    0.63
  -9  -5   0   -0.05    0.59
  -9  -5   0    0.57    0.47
  -9  -5   0    0.58    0.53
   9  -5   0    0.36    0.42
  -9  -5   0    0.29    0.43
  -9  -5   0    0.31    0.33
   9  -5   0    1.92    0.54
   9  -5   0    0.35    0.44
   9  -5   0    0.88    0.44
   9   5   0    1.00    0.51
  -9   5   0    0.55    0.42
   9   5   0    0.49    0.43
   9   5   0    0.83    0.63
   9   5   0    2.14    0.71
  -9   5   0    1.13    0.38
   9   5   0    1.10    0.40
  -9   5   0    0.94    0.39
  -9   5   0    1.64    0.50
  -9   5   0    1.02    0.45
  -9   5   0    0.67    0.38
  10  -5   0    1.56    0.55
 -10  -5   0    0.69    0.41
 -10  -5   0    1.04    0.72
 -10  -5   0    0.21    0.47
 -10  -5   0    0.10    0.52
 -10  -5   0    1.06    0.57
  10  -5   0    0.28    0.48
  10  -5   0    0.46    0.46
  10  -5   0    0.39    0.51
 -10  -5   0    1.31    0.70
  10  -5   0    0.37    0.47
  10   5   0    0.20    0.41
 -10   5   0    0.62    0.36
 -10   5   0    0.61    0.43
 -10   5   0    0.97    0.49
  10   5   0    1.99    0.72
  10   5   0    0.12    0.51
 -10   5   0    0.55    0.42
  10   5   0    1.16    0.66
 -10   5   0    0.82    0.41
  10   5   0    0.45    0.44
 -10   5   0    0.38    0.38
  11  -5   0   69.05    4.45
 -11  -5   0   67.60    4.48
  11  -5   0   68.02    4.42
 -11  -5   0   67.77    4.33
 -11  -5   0   70.48    4.58
 -11  -5   0   68.44    4.61
  11  -5   0   70.29    4.40
 -11  -5   0   72.93    4.63
 -11  -5   0   68.61    4.32
  11  -5   0   68.15    4.46
  11  -5   0   73.29    4.44
  11   5   0   71.69    4.31
 -11   5   0   73.22    4.42
 -11   5   0   69.63    4.33
  11   5   0   63.96    4.55
 -11   5   0   63.84    4.40
  11   5   0   62.63    4.51
  11   5   0   69.83    4.37
 -11   5   0   68.88    4.28
 -11   5   0   68.83    4.21
 -11   5   0   66.99    4.37
 -11   5   0   60.08    4.33
  11   5   0   66.24    4.55
 -12  -5   0    4.62    1.00
  12  -5   0    6.51    0.97
  12  -5   0    7.36    1.05
 -12  -5   0   10.07    1.35
  12  -5   0    7.66    1.06
 -12  -5   0    9.44    1.29
 -12  -5   0    8.20    0.95
  12  -5   0    8.09    1.08
 -12  -5   0    8.90    1.01
  12  -5   0    8.23    1.13
 -12  -5   0    7.36    1.03
 -12   5   0    7.62    0.84
 -12   5   0    8.34    0.87
 -12   5   0    8.91    1.04
 -12   5   0    8.32    0.90
  12   5   0   10.14    0.78
  12   5   0    8.15    1.02
  12   5   0    7.10    1.14
 -12   5   0    6.26    0.88
  12   5   0    7.71    1.18
 -12   5   0    7.52    0.98
  12   5   0    6.30    1.06
 -12   5   0    6.44    0.90
  12   5   0    7.88    0.89
  13  -5   0    2.30    0.78
  13  -5   0    3.39    0.76
  13  -5   0    3.38    0.77
 -13  -5   0    1.31    0.56
 -13  -5   0    2.91    0.78
 -13  -5   0    3.09    0.88
 -13  -5   0    2.73    0.56
  13  -5   0    2.58    0.74
 -13  -5   0    2.34    0.82
 -13  -5   0    1.30    0.86
  13   5   0    2.28    0.86
 -13   5   0    2.97    0.73
  13   5   0    2.54    0.65
 -13   5   0    1.94    0.52
 -13   5   0    2.38    0.59
 -13   5   0    1.49    0.56
 -13   5   0    3.32    0.60
 -13   5   0    2.73    0.59
  13   5   0    2.29    0.81
  13   5   0    1.63    0.72
  13   5   0    3.07    0.48
 -13   5   0    3.72    0.72
 -14  -5   0    2.95    0.64
  14  -5   0    0.27    0.68
  14  -5   0    1.04    0.70
 -14  -5   0    1.04    0.72
  14  -5   0    1.02    0.67
 -14  -5   0    1.32    0.80
 -14  -5   0    0.83    0.82
 -14  -5   0    1.45    0.87
  14  -5   0    1.31    0.74
 -14  -5   0    1.99    0.60
  14   5   0   -1.06    0.64
 -14   5   0    1.13    0.51
  14   5   0    1.53    0.46
 -14   5   0    1.58    0.69
  14   5   0    0.86    0.69
 -14   5   0    1.41    0.58
 -14   5   0    1.13    0.58
  14   5   0    1.14    0.78
 -14   5   0    1.75    0.50
  14   5   0    2.45    0.75
 -15  -5   0   64.41    4.44
 -15  -5   0   59.21    4.43
  15  -5   0   61.98    4.17
 -15  -5   0   65.33    4.13
 -15  -5   0   60.07    3.99
 -15  -5   0   60.70    4.40
 -15  -5   0   60.05    4.28
  15  -5   0   65.05    4.34
  15  -5   0   61.45    4.24
  15  -5   0   64.37    4.31
  15   5   0   61.41    3.90
 -15   5   0   62.19    4.19
  15   5   0   64.73    4.39
 -15   5   0   62.60    4.17
 -15   5   0   63.15    4.02
 -15   5   0   56.90    3.98
 -15   5   0   64.24    3.97
  15   5   0   64.08    4.38
  15   5   0   59.79    4.38
  15   5   0   61.43    4.19
 -16  -5   0    4.59    1.09
 -16  -5   0    4.04    1.12
 -16  -5   0    2.48    0.70
  16  -5   0    5.38    1.01
  16  -5   0    3.23    0.90
  16  -5   0    2.70    0.92
 -16  -5   0    2.71    0.95
 -16  -5   0    3.94    1.13
  16  -5   0    3.43    0.96
  16   5   0    3.14    0.93
  16   5   0    3.71    0.99
  16   5   0    3.03    0.59
 -16   5   0    2.80    0.64
  16   5   0    3.73    0.93
 -16   5   0    3.01    0.84
 -16   5   0    2.07    0.80
  16   5   0    2.40    0.97
 -16   5   0    2.65    0.72
  16   5   0    2.68    0.75
 -16   5   0    2.46    0.66
  17  -5   0    1.68    0.92
 -17  -5   0    4.01    1.12
  17  -5   0    2.41    0.89
  17  -5   0    2.05    0.89
  17  -5   0    3.03    0.91
 -17  -5   0    1.62    0.68
 -17  -5   0    3.47    1.05
 -17  -5   0    2.56    1.12
 -17  -5   0    3.56    0.94
  17   5   0    3.69    0.69
  17   5   0    5.12    1.08
  17   5   0    5.01    1.15
 -17   5   0    3.33    0.72
  17   5   0    3.43    0.83
 -17   5   0    3.18    0.87
 -17   5   0    1.67    0.73
 -17   5   0    5.17    0.97
 -17   5   0    3.68    0.67
  18  -5   0    0.15    0.84
 -18  -5   0    0.26    0.59
 -18  -5   0    1.41    0.90
  18  -5   0    1.09    0.79
 -18  -5   0    1.37    1.00
 -18  -5   0    1.16    0.98
  18  -5   0   -1.16    0.78
 -18  -5   0    1.35    0.94
  18  -5   0    1.14    0.93
 -18   5   0    0.77    0.73
 -18   5   0   -0.15    0.57
  18   5   0    1.22    0.91
  18   5   0    0.31    0.90
  18   5   0    1.08    0.61
 -18   5   0    0.09    0.53
  18   5   0   -0.23    0.71
 -18   5   0    1.25    0.74
  18   5   0   -1.06    0.67
 -18   5   0    0.30    0.73
 -18   5   0    0.32    0.68
  19  -5   0   20.21    2.17
  19  -5   0   24.33    2.33
 -19  -5   0   20.09    2.16
 -19  -5   0   23.80    2.48
  19  -5   0   23.05    2.11
 -19  -5   0   17.36    2.28
 -19  -5   0   18.99    2.31
 -19  -5   0   19.54    1.78
 -19   5   0   19.96    2.02
 -19   5   0   20.02    1.93
 -19   5   0   18.28    1.84
  19   5   0   21.38    2.09
  19   5   0   19.78    1.67
  19   5   0   20.56    2.17
  19   5   0   19.33    2.62
 -19   5   0   18.72    1.99
 -19   5   0   23.26    1.78
 -20  -5   0   -0.73    0.96
 -20  -5   0    0.38    1.03
  20  -5   0    0.15    0.88
 -20  -5   0    0.21    0.61
 -20  -5   0    1.99    1.20
  20  -5   0    0.44    0.90
  20  -5   0    0.85    0.91
 -20  -5   0    1.24    0.86
 -20   5   0    1.03    0.67
  20   5   0    1.13    0.95
 -20   5   0   -0.27    0.71
 -20   5   0    1.41    0.78
 -20   5   0    0.99    0.86
  20   5   0   -0.29    0.74
  20   5   0   -0.03    0.83
 -20   5   0    1.42    0.86
  20   5   0    1.18    1.16
 -20   5   0    1.14    0.86
  20   5   0    1.69    0.67
 -21  -5   0   12.59    1.69
 -21  -5   0   10.70    1.84
  21  -5   0   11.96    1.79
  21  -5   0   12.48    1.76
 -21  -5   0   14.06    1.96
  21  -5   0   14.25    1.77
 -21  -5   0   12.90    1.96
 -21  -5   0    9.01    1.27
 -21   5   0   12.74    1.44
 -21   5   0   13.12    1.70
 -21   5   0   12.63    1.67
  21   5   0   10.74    1.56
  21   5   0   15.04    1.86
  21   5   0   16.03    1.38
 -21   5   0   13.94    1.53
 -21   5   0   13.56    1.45
 -21   5   0   14.49    1.59
  21   5   0   15.80    2.16
  22  -5   0    3.80    1.28
  22  -5   0    1.23    1.03
 -22  -5   0    3.28    1.39
 -22  -5   0    3.16    1.08
 -22  -5   0    2.21    1.22
  22   5   0    2.42    1.06
 -22   5   0    0.24    0.78
  22   5   0    1.16    1.02
 -22   5   0    1.67    0.95
 -22   5   0    1.30    0.75
  22   5   0    1.83    1.02
 -22   5   0    0.68    0.83
  22   5   0    1.49    0.73
  23  -5   0    6.85    1.40
 -23  -5   0    3.49    1.40
  23  -5   0    5.71    1.36
 -23  -5   0    3.09    1.39
 -23  -5   0    3.89    1.19
 -23   5   0    4.85    1.17
  23   5   0    2.85    1.22
  23   5   0    0.24    0.90
  23   5   0    2.51    1.13
  23   5   0    3.50    0.89
 -24  -5   0    2.05    1.39
  24  -5   0    1.10    1.15
 -24  -5   0    2.30    1.40
 -24  -5   0    0.39    1.01
  24  -5   0    1.45    1.12
  24   5   0   -0.67    0.98
 -24   5   0   -1.30    0.87
  24   5   0    0.21    0.81
  24   5   0    1.32    0.98
  25  -5   0   12.75    1.98
 -25  -5   0   10.23    1.89
  25  -5   0   10.49    1.84
 -25  -5   0   16.37    2.22
 -25  -5   0    9.53    2.04
  25   5   0   12.66    1.82
 -25   5   0   16.56    1.98
   0  -6   0  580.45   32.95
   0  -6   0  554.00   33.05
   0  -6   0  558.74   33.06
   0  -6   0  570.57   33.05
   0   6   0  573.47   33.07
   0   6   0  563.04   33.05
   0   6   0  578.20   33.14
   0   6   0  554.51   32.98
   0   6   0  505.12   32.93
   0   6   0  553.21   33.06
   1  -6   0    1.67    0.49
   1  -6   0    1.86    0.58
   1  -6   0    1.57    0.42
  -1  -6   0    1.03    0.54
  -1  -6   0    1.97    0.61
  -1  -6   0    1.68    0.40
  -1  -6   0    1.51    0.61
  -1  -6   0    3.08    0.59
   1  -6   0    2.25    0.43
  -1  -6   0    2.04    0.42
  -1   6   0    2.54    0.64
   1   6   0    1.48    0.64
   1   6   0    2.23    0.58
   1   6   0    3.07    0.42
  -1   6   0    1.80    0.51
   1   6   0    2.86    0.66
  -1   6   0    2.81    0.37
  -1   6   0    2.75    0.57
   1   6   0    2.44    0.60
  -1   6   0    1.63    0.39
  -1   6   0    2.47    0.34
  -1   6   0    2.30    0.51
   1   6   0    1.81    0.40
   2  -6   0  355.28   20.49
   2  -6   0  356.14   20.52
   2  -6   0  356.29   20.50
  -2  -6   0  351.20   20.64
  -2  -6   0  352.43   20.63
  -2  -6   0  339.54   20.63
   2  -6   0  353.12   20.55
  -2  -6   0  338.42   20.60
   2  -6   0  330.88   20.51
   2  -6   0  342.80   20.58
  -2  -6   0  348.39   20.51
   2   6   0  337.27   20.63
   2   6   0  357.43   20.61
   2   6   0  342.58   20.48
   2   6   0  341.51   20.62
   2   6   0  330.98   20.63
  -2   6   0  347.47   20.52
  -2   6   0  344.32   20.47
  -2   6   0  340.76   20.51
  -2   6   0  357.26   20.67
   2   6   0  354.70   20.52
  -2   6   0  342.88   20.59
  -2   6   0  347.05   20.52
  -3  -6   0   38.00    2.75
   3  -6   0   43.69    2.56
  -3  -6   0   35.91    2.72
  -3  -6   0   41.09    2.59
   3  -6   0   40.21    2.61
  -3  -6   0   36.73    2.69
  -3  -6   0   38.70    2.71
   3  -6   0   42.01    2.55
   3  -6   0   43.44    2.55
   3  -6   0   41.07    2.69
   3  -6   0   43.89    2.57
   3   6   0   37.42    2.44
  -3   6   0   41.38    2.56
  -3   6   0   43.30    2.55
  -3   6   0   42.22    2.55
   3   6   0   38.64    2.73
   3   6   0   42.70    2.73
   3   6   0   37.30    2.76
   3   6   0   39.01    2.72
  -3   6   0   38.56    2.75
   3   6   0   39.59    2.52
  -3   6   0   40.54    2.60
   3   6   0   41.97    2.61
  -3   6   0   37.94    2.68
  -3   6   0   38.48    2.57
  -3   6   0   40.13    2.52
  -4  -6   0  123.82    7.86
  -4  -6   0  128.57    7.83
   4  -6   0  132.29    7.62
   4  -6   0  123.14    7.62
  -4  -6   0  124.37    7.72
   4  -6   0  128.01    7.69
   4  -6   0  126.33    7.79
  -4  -6   0  125.52    7.80
   4  -6   0  134.47    7.75
   4  -6   0  128.50    7.69
   4  -6   0  132.66    7.75
   4  -6   0  135.85    7.72
  -4  -6   0  133.91    7.88
   4   6   0  128.19    7.75
   4   6   0  123.97    7.80
   4   6   0  129.87    7.88
  -4   6   0  126.28    7.62
   4   6   0  124.43    7.60
  -4   6   0  123.73    7.66
   4   6   0  122.27    7.85
  -4   6   0  125.07    7.79
  -4   6   0  128.69    7.69
   4   6   0  135.26    7.84
  -4   6   0  125.82    7.71
  -4   6   0  128.48    7.66
  -4   6   0  129.82    7.64
  -4   6   0  122.20    7.71
  -5  -6   0   10.20    1.10
   5  -6   0    8.29    0.94
  -5  -6   0   10.75    1.14
  -5  -6   0   10.04    0.99
   5  -6   0    9.89    0.93
  -5  -6   0   12.89    1.25
   5  -6   0   10.19    0.99
   5  -6   0   10.96    1.01
  -5  -6   0   13.02    1.33
   5  -6   0    9.91    0.92
  -5   6   0   10.92    0.93
   5   6   0   10.98    1.19
   5   6   0   10.74    1.03
   5   6   0   11.28    0.83
  -5   6   0    9.90    0.92
  -5   6   0   11.03    0.81
  -5   6   0   10.10    0.83
   5   6   0   12.79    1.29
  -5   6   0   10.01    0.91
  -5   6   0   11.48    0.95
   5   6   0   10.31    1.11
  -5   6   0   10.98    0.89
  -5   6   0   10.64    0.87
   5   6   0   11.45    1.17
  -5   6   0   10.88    1.12
  -6  -6   0  191.77   11.90
   6  -6   0  204.30   11.72
   6  -6   0  205.24   11.76
  -6  -6   0  194.07   11.78
  -6  -6   0  190.07   11.84
   6  -6   0  199.11   11.72
  -6  -6   0  194.57   11.76
   6  -6   0  204.61   11.75
   6  -6   0  202.55   11.75
  -6  -6   0  193.73   11.90
   6   6   0  197.58   11.79
  -6   6   0  193.93   11.71
  -6   6   0  190.96   11.81
  -6   6   0  191.60   11.67
  -6   6   0  190.33   11.71
  -6   6   0  193.88   11.72
  -6   6   0  204.76   11.68
   6   6   0  202.90   11.92
   6   6   0  172.46   11.62
   6   6   0  200.32   11.78
   6   6   0  194.92   11.88
  -6   6   0  188.71   11.66
   7  -6   0    1.16    0.45
   7  -6   0    1.05    0.46
  -7  -6   0    1.10    0.55
  -7  -6   0    0.38    0.50
  -7  -6   0    0.95    0.34
   7  -6   0    1.32    0.50
   7  -6   0    1.41    0.52
  -7  -6   0    1.77    0.74
   7  -6   0    1.34    0.48
  -7  -6   0    1.85    0.50
  -7  -6   0    2.16    0.73
  -7   6   0    0.87    0.39
   7   6   0    0.40    0.47
  -7   6   0    0.68    0.34
   7   6   0    0.65    0.66
  -7   6   0    0.73    0.40
  -7   6   0    0.74    0.60
  -7   6   0    1.50    0.45
   7   6   0    0.85    0.65
   7   6   0    0.19    0.51
  -7   6   0    1.38    0.42
  -7   6   0    0.78    0.39
   7   6   0    1.33    0.37
   8  -6   0    3.09    0.64
  -8  -6   0    1.52    0.56
   8  -6   0    1.96    0.55
   8  -6   0    1.93    0.59
   8  -6   0    2.16    0.55
  -8  -6   0    1.78    0.55
  -8  -6   0    1.64    0.62
   8  -6   0    2.28    0.59
  -8  -6   0    2.79    0.80
  -8  -6   0    1.82    0.40
  -8  -6   0    2.05    0.78
  -8   6   0    3.14    0.54
   8   6   0    0.61    0.52
  -8   6   0    3.02    0.50
   8   6   0    1.47    0.69
  -8   6   0    2.96    0.73
   8   6   0    1.86    0.65
  -8   6   0    2.78    0.53
   8   6   0    2.09    0.71
  -8   6   0    2.20    0.50
  -8   6   0    2.57    0.57
  -8   6   0    1.54    0.48
   8   6   0    1.17    0.42
  -9  -6   0   14.50    1.26
   9  -6   0   12.37    1.17
   9  -6   0   11.15    1.19
  -9  -6   0   11.96    1.41
   9  -6   0    9.58    1.11
  -9  -6   0   14.26    1.19
  -9  -6   0   13.04    1.41
  -9  -6   0   12.22    1.03
   9  -6   0    9.46    1.11
  -9  -6   0   13.59    1.37
  -9   6   0   11.96    1.06
  -9   6   0   12.05    1.15
  -9   6   0   12.58    1.10
   9   6   0   14.74    1.51
   9   6   0   12.46    1.36
   9   6   0   12.83    1.16
  -9   6   0   11.31    1.09
  -9   6   0   11.47    1.33
  -9   6   0   11.70    1.01
  -9   6   0   11.71    1.08
   9   6   0   12.33    1.30
   9   6   0    9.92    1.03
  10  -6   0   13.75    1.38
 -10  -6   0   13.21    1.53
  10  -6   0   14.82    1.38
 -10  -6   0   17.69    1.38
  10  -6   0   13.78    1.42
  10  -6   0   15.06    1.40
 -10  -6   0   15.61    1.27
 -10  -6   0   15.91    1.68
 -10  -6   0   15.95    1.63
 -10  -6   0   17.31    1.50
  10   6   0   15.25    1.60
 -10   6   0   16.43    1.62
 -10   6   0   15.52    1.37
 -10   6   0   15.41    1.32
 -10   6   0   17.68    1.30
  10   6   0   17.91    1.65
 -10   6   0   15.66    1.35
  10   6   0   15.49    1.50
 -10   6   0   15.55    1.25
 -10   6   0   18.50    1.37
  10   6   0   15.14    1.30
  10   6   0   15.10    1.33
  11  -6   0   21.29    1.66
  11  -6   0   20.41    1.64
 -11  -6   0   18.97    1.53
  11  -6   0   19.43    1.62
 -11  -6   0   18.51    1.69
 -11  -6   0   17.59    1.76
 -11  -6   0   17.65    1.46
 -11  -6   0   19.78    1.90
 -11  -6   0   21.56    1.90
  11  -6   0   19.94    1.68
 -11   6   0   19.08    1.49
 -11   6   0   18.97    1.53
  11   6   0   17.56    1.52
  11   6   0   19.32    1.52
 -11   6   0   19.33    1.59
  11   6   0   18.09    1.83
 -11   6   0   19.45    1.45
  11   6   0   18.67    1.73
 -11   6   0   15.52    1.52
 -11   6   0   18.28    1.52
  11   6   0   18.25    1.81
 -12  -6   0   16.91    1.38
  12  -6   0   16.57    1.50
 -12  -6   0   18.52    1.84
  12  -6   0   15.11    1.57
 -12  -6   0   17.53    1.73
 -12  -6   0   16.37    1.57
  12  -6   0   15.96    1.53
  12  -6   0   17.16    1.54
 -12  -6   0   17.78    1.42
 -12  -6   0   13.15    1.60
 -12   6   0   16.04    1.45
 -12   6   0   16.61    1.47
  12   6   0   15.19    1.60
  12   6   0   15.05    1.40
  12   6   0   13.61    1.34
 -12   6   0   15.78    1.40
 -12   6   0   16.34    1.41
  12   6   0   18.00    1.76
 -12   6   0   16.66    1.31
 -12   6   0   14.22    1.33
  12   6   0   15.16    1.68
 -13  -6   0    0.67    0.55
  13  -6   0    0.97    0.61
 -13  -6   0    2.46    0.81
  13  -6   0    2.11    0.79
 -13  -6   0    2.24    0.59
 -13  -6   0    1.46    0.69
  13  -6   0    0.81    0.64
  13  -6   0    1.36    0.68
 -13  -6   0    0.99    0.80
 -13  -6   0    0.35    0.85
 -13   6   0    1.15    0.60
  13   6   0    1.32    0.69
  13   6   0    1.14    0.58
 -13   6   0    1.25    0.50
  13   6   0    2.31    0.88
  13   6   0   -0.32    0.68
  13   6   0    1.35    0.42
 -13   6   0    1.17    0.57
  13   6   0    0.90    0.53
 -14  -6   0    5.75    0.97
 -14  -6   0    6.61    1.11
 -14  -6   0    4.74    1.03
  14  -6   0    4.82    0.95
  14  -6   0    7.12    1.07
 -14  -6   0    4.07    1.19
 -14  -6   0    5.34    0.82
  14  -6   0    5.35    0.93
  14  -6   0    7.66    1.14
 -14  -6   0    6.42    0.88
 -14   6   0    7.72    0.87
 -14   6   0    6.80    0.99
 -14   6   0    5.58    0.90
  14   6   0    6.65    0.71
  14   6   0    5.14    1.08
  14   6   0    4.50    0.84
  14   6   0    5.02    1.09
  14   6   0    4.77    0.78
  14   6   0    3.15    0.93
 -15  -6   0   -1.04    0.69
 -15  -6   0    0.55    0.49
 -15  -6   0    0.58    0.67
  15  -6   0    0.21    0.65
  15  -6   0    1.13    0.77
  15  -6   0    1.17    0.75
 -15  -6   0    0.53    0.95
 -15  -6   0    0.37    0.76
  15   6   0    0.47    0.66
  15   6   0    0.34    0.84
 -15   6   0    0.39    0.62
  15   6   0    0.06    0.77
 -15   6   0   -0.08    0.46
  15   6   0    0.08    0.42
  15   6   0    0.54    0.64
 -15   6   0   -0.12    0.54
  16  -6   0   22.11    2.06
 -16  -6   0   21.41    2.21
  16  -6   0   21.10    2.13
 -16  -6   0   21.53    2.28
  16  -6   0   21.68    1.98
 -16  -6   0   23.25    1.74
 -16  -6   0   20.95    2.30
 -16  -6   0   23.79    2.06
  16   6   0   22.28    1.98
  16   6   0   20.83    2.17
 -16   6   0   22.37    1.92
 -16   6   0   20.59    1.70
  16   6   0   23.98    2.19
 -16   6   0   22.78    1.93
  16   6   0   17.92    2.13
  16   6   0   20.63    1.59
 -17  -6   0    1.97    1.04
 -17  -6   0    0.94    0.75
  17  -6   0   -0.89    0.67
 -17  -6   0    1.25    0.95
  17  -6   0   -0.44    0.76
  17  -6   0   -0.56    0.73
 -17  -6   0   -0.04    0.97
 -17   6   0    0.78    0.72
 -17   6   0    0.53    0.48
  17   6   0   -0.58    0.44
  17   6   0    0.06    0.68
 -17   6   0    1.09    0.70
  17   6   0   -0.90    0.74
  17   6   0   -0.35    0.65
  18  -6   0    0.99    0.91
 -18  -6   0    2.26    0.89
 -18  -6   0    0.28    0.94
 -18  -6   0    2.86    1.17
 -18  -6   0    2.84    1.17
  18  -6   0    2.37    0.94
  18  -6   0    1.44    0.97
 -18  -6   0    1.72    0.72
 -18   6   0    0.77    0.77
  18   6   0    1.44    0.79
 -18   6   0    1.46    0.76
  18   6   0    1.80    0.86
  18   6   0    1.75    1.00
  19  -6   0    3.35    1.12
 -19  -6   0    4.98    1.40
  19  -6   0    2.00    1.02
  19  -6   0    3.01    1.07
 -19  -6   0    3.49    1.15
 -19  -6   0    6.13    1.45
 -19  -6   0    3.64    0.88
 -19  -6   0    1.78    1.08
  19   6   0    5.08    0.79
 -19   6   0    4.71    1.10
  19   6   0    3.76    1.05
 -19   6   0    5.86    1.08
 -19   6   0    3.66    1.04
  19   6   0    3.91    1.10
 -19   6   0    5.49    1.10
  19   6   0    3.77    1.19
  19   6   0    2.86    1.15
 -20  -6   0   11.85    1.93
 -20  -6   0   18.81    1.55
  20  -6   0   15.11    1.93
 -20  -6   0   18.11    2.28
  20  -6   0   14.55    1.85
  20  -6   0   12.46    1.93
 -20  -6   0   15.12    2.09
 -20  -6   0   17.16    2.10
  20   6   0   12.68    1.85
 -20   6   0   18.09    1.85
 -20   6   0   14.71    1.78
 -20   6   0   17.49    1.77
  20   6   0   16.62    1.94
 -20   6   0   17.33    1.80
  20   6   0   12.88    2.02
  20   6   0   17.88    2.13
  20   6   0   14.10    1.92
 -21  -6   0    2.17    1.31
 -21  -6   0    0.36    0.99
  21  -6   0    4.16    1.24
  21  -6   0    5.03    1.33
 -21  -6   0    2.99    1.27
 -21  -6   0    1.09    0.95
 -21  -6   0    1.54    0.95
  21   6   0    2.88    0.99
 -21   6   0    3.89    1.07
 -21   6   0    4.85    1.10
 -21   6   0    2.71    1.00
  21   6   0    3.18    1.27
  21   6   0    1.92    1.04
 -21   6   0    2.13    1.03
  21   6   0    0.54    1.01
 -22  -6   0   -0.57    0.79
  22  -6   0   -0.87    0.80
 -22  -6   0    0.69    1.19
  22  -6   0    0.32    1.08
 -22  -6   0    1.21    1.18
  22   6   0    1.60    1.02
  22   6   0    2.15    1.11
 -22   6   0    1.00    0.91
 -22   6   0   -0.91    0.65
 -22   6   0    0.98    0.87
 -22   6   0    0.37    0.85
 -23  -6   0    1.78    1.30
 -23  -6   0   -0.69    1.08
  23  -6   0    0.31    1.02
  23  -6   0    1.26    1.21
 -23  -6   0    0.75    1.00
 -23   6   0    0.59    0.83
  23   6   0    1.28    0.94
  23   6   0   -0.73    0.91
  23   6   0    1.35    1.08
 -23   6   0    1.33    0.97
 -23   6   0    0.63    1.02
  24  -6   0    8.36    1.70
 -24  -6   0    7.43    1.54
 -24  -6   0    6.18    1.73
  24  -6   0    8.39    1.67
 -24  -6   0    8.52    1.91
  24   6   0   13.71    1.86
 -24   6   0   10.99    1.55
  24   6   0    8.59    1.56
   0  -7   0    2.94    0.47
   0  -7   0    2.23    0.58
   0  -7   0    1.45    0.56
   0  -7   0    1.68    0.39
   0  -7   0    2.09    0.56
   0   7   0    2.75    0.43
   0   7   0    1.78    0.55
   0   7   0    1.99    0.67
   0   7   0    2.33    0.60
   0   7   0    1.18    0.33
   0   7   0    0.92    0.51
  -1  -7   0  115.35    7.43
  -1  -7   0  118.43    7.40
  -1  -7   0  122.33    7.30
  -1  -7   0  121.88    7.25
   1  -7   0  115.79    7.34
  -1  -7   0  117.57    7.38
   1  -7   0  132.09    7.26
   1  -7   0  119.92    7.38
   1  -7   0  121.20    7.31
  -1  -7   0  122.88    7.40
   1   7   0  128.11    7.41
   1   7   0  121.93    7.25
   1   7   0  121.64    7.41
  -1   7   0  129.81    7.22
  -1   7   0  122.51    7.21
  -1   7   0  114.59    7.28
  -1   7   0  121.28    7.38
  -1   7   0  120.81    7.35
   1   7   0  117.59    7.26
   1   7   0  111.14    7.37
  -1   7   0  118.62    7.33
  -1   7   0  119.83    7.47
   1   7   0  120.36    7.46
  -2  -7   0    7.88    0.99
  -2  -7   0   10.85    1.11
  -2  -7   0    9.24    0.84
   2  -7   0    8.43    0.95
   2  -7   0    9.06    0.89
   2  -7   0    9.46    0.91
   2  -7   0    7.43    0.78
   2  -7   0   11.06    0.89
  -2  -7   0    8.31    0.97
  -2  -7   0   10.24    1.11
  -2   7   0    9.07    0.90
   2   7   0    8.75    1.06
  -2   7   0    9.00    0.95
  -2   7   0    9.46    0.84
  -2   7   0    8.63    0.71
   2   7   0    8.41    0.78
   2   7   0    9.40    1.06
   2   7   0    9.32    1.05
  -2   7   0    7.78    0.74
   2   7   0    9.21    0.84
   2   7   0    9.34    1.08
  -2   7   0   11.41    1.19
  -2   7   0    8.10    0.88
   3  -7   0    2.99    0.47
   3  -7   0    2.98    0.51
  -3  -7   0    1.85    0.68
   3  -7   0    2.39    0.61
  -3  -7   0    3.07    0.53
   3  -7   0    2.74    0.53
   3  -7   0    2.24    0.50
  -3  -7   0    1.85    0.63
  -3  -7   0    2.17    0.57
   3  -7   0    3.54    0.49
  -3  -7   0    1.82    0.64
   3   7   0    1.65    0.64
  -3   7   0    2.01    0.44
   3   7   0    1.72    0.46
  -3   7   0    3.41    0.50
   3   7   0    2.12    0.66
   3   7   0    2.38    0.67
  -3   7   0    3.41    0.63
  -3   7   0    2.69    0.52
  -3   7   0    4.09    0.55
   3   7   0    1.57    0.61
  -3   7   0    2.40    0.70
   3   7   0    2.18    0.43
  -3   7   0    2.74    0.41
  -4  -7   0   32.65    2.41
  -4  -7   0   32.02    2.41
   4  -7   0   32.33    2.12
   4  -7   0   31.41    2.22
   4  -7   0   33.77    2.11
  -4  -7   0   32.73    2.20
   4  -7   0   34.20    2.16
   4  -7   0   35.72    2.17
  -4  -7   0   33.18    2.34
  -4  -7   0   32.88    2.34
   4  -7   0   32.24    2.31
  -4   7   0   33.10    2.11
  -4   7   0   33.63    2.32
   4   7   0   30.49    2.34
  -4   7   0   35.02    2.16
   4   7   0   31.68    2.34
  -4   7   0   32.98    2.20
   4   7   0   32.34    2.39
  -4   7   0   33.97    2.12
   4   7   0   31.59    2.41
  -4   7   0   30.93    2.17
  -4   7   0   33.03    2.40
   4   7   0   31.31    2.11
   4   7   0   31.27    2.03
   4   7   0   31.60    2.21
  -4   7   0   33.50    2.14
   5  -7   0   31.34    2.17
  -5  -7   0   31.76    2.23
   5  -7   0   34.20    2.20
   5  -7   0   31.53    2.07
  -5  -7   0   32.40    2.44
  -5  -7   0   33.41    2.43
   5  -7   0   30.54    2.23
   5  -7   0   33.78    2.19
   5  -7   0   33.49    2.25
  -5  -7   0   31.80    2.33
  -5  -7   0   30.22    2.34
   5  -7   0   33.35    2.33
   5  -7   0   34.02    2.07
   5   7   0   33.52    2.06
  -5   7   0   31.52    2.07
  -5   7   0   34.13    2.14
  -5   7   0   33.91    2.18
  -5   7   0   31.91    2.34
   5   7   0   31.45    2.41
  -5   7   0   32.87    2.20
   5   7   0   32.85    2.25
  -5   7   0   31.93    2.12
  -5   7   0   31.44    2.20
   5   7   0   34.06    2.45
   5   7   0   33.57    2.38
   5   7   0   33.15    2.35
  -5   7   0   31.61    2.09
  -6  -7   0   22.96    1.83
   6  -7   0   24.25    1.78
   6  -7   0   24.46    1.72
  -6  -7   0   24.45    2.02
   6  -7   0   24.21    1.72
   6  -7   0   24.02    1.78
  -6  -7   0   22.51    1.96
  -6  -7   0   24.03    1.77
   6  -7   0   25.55    1.76
  -6  -7   0   19.99    1.87
  -6   7   0   23.44    1.66
   6   7   0   26.28    1.83
  -6   7   0   25.72    1.72
  -6   7   0   23.19    1.67
   6   7   0   25.90    1.60
  -6   7   0   23.70    1.88
   6   7   0   19.69    1.96
  -6   7   0   26.74    1.66
  -6   7   0   25.63    1.72
   6   7   0   19.10    1.82
   6   7   0   22.05    1.89
  -6   7   0   23.97    1.72
   6   7   0   20.92    1.95
  -7  -7   0   12.47    1.31
   7  -7   0   11.08    1.12
  -7  -7   0   13.13    1.43
   7  -7   0   12.24    1.16
   7  -7   0   12.46    1.09
  -7  -7   0   10.81    1.22
  -7  -7   0   11.83    1.40
  -7  -7   0   11.52    1.18
   7  -7   0   11.03    1.11
   7  -7   0   11.75    1.14
  -7   7   0   10.89    1.05
  -7   7   0   10.07    1.01
  -7   7   0   11.32    1.24
   7   7   0   12.20    0.97
  -7   7   0   11.83    1.04
  -7   7   0   11.25    1.07
  -7   7   0   12.86    1.00
   7   7   0   11.03    1.32
   7   7   0   13.84    1.27
   7   7   0   13.01    1.39
   7   7   0   11.21    1.18
  -7   7   0   12.30    1.07
  -8  -7   0    1.68    0.83
   8  -7   0    2.43    0.61
  -8  -7   0    3.58    0.71
   8  -7   0    2.75    0.59
  -8  -7   0    1.19    0.62
   8  -7   0    2.71    0.60
  -8  -7   0    2.62    0.71
  -8  -7   0    1.86    0.75
   8  -7   0    2.76    0.60
   8  -7   0    3.76    0.63
   8   7   0    1.59    0.60
  -8   7   0    2.81    0.50
  -8   7   0    3.55    0.67
  -8   7   0    2.70    0.54
  -8   7   0    2.99    0.75
  -8   7   0    2.42    0.55
   8   7   0    3.65    0.52
   8   7   0    1.60    0.65
  -8   7   0    2.65    0.52
   8   7   0    2.43    0.79
   8   7   0    2.07    0.77
  -8   7   0    2.02    0.50
  -9  -7   0    1.10    0.57
   9  -7   0    1.61    0.53
   9  -7   0    1.48    0.59
   9  -7   0    1.37    0.55
  -9  -7   0    1.65    0.75
   9  -7   0    2.06    0.60
  -9  -7   0    0.79    0.70
  -9  -7   0    1.50    0.41
  -9  -7   0    1.33    0.61
  -9  -7   0    1.08    0.54
   9   7   0    0.24    0.63
   9   7   0    1.48    0.42
  -9   7   0    2.43    0.50
   9   7   0    0.71    0.57
   9   7   0    1.33    0.58
  -9   7   0    1.42    0.46
   9   7   0    1.26    0.73
  -9   7   0    1.09    0.70
  -9   7   0    1.32    0.46
  -9   7   0    0.84    0.45
  -9   7   0    1.08    0.45
  -9   7   0    1.63    0.49
 -10  -7   0    0.09    0.57
 -10  -7   0    0.03    0.34
 -10  -7   0    0.35    0.53
  10  -7   0    0.24    0.49
  10  -7   0   -0.35    0.44
  10  -7   0   -0.08    0.46
 -10  -7   0   -0.19    0.62
  10  -7   0    0.01    0.49
 -10  -7   0    0.46    0.50
 -10  -7   0    0.12    0.70
 -10   7   0   -0.20    0.37
  10   7   0    0.19    0.65
  10   7   0   -0.32    0.46
 -10   7   0    0.25    0.35
 -10   7   0    0.13    0.41
  10   7   0   -0.32    0.34
 -10   7   0    0.20    0.63
 -10   7   0   -0.09    0.35
  10   7   0    0.51    0.49
 -10   7   0    0.79    0.52
 -10   7   0   -0.07    0.38
  10   7   0    0.16    0.66
 -11  -7   0    1.47    0.67
 -11  -7   0    1.34    0.79
 -11  -7   0    0.54    0.52
  11  -7   0    1.00    0.55
 -11  -7   0   -0.08    0.51
 -11  -7   0    0.85    0.77
  11  -7   0    1.44    0.60
  11  -7   0    1.11    0.60
 -11  -7   0    0.25    0.37
  11  -7   0    0.89    0.58
 -11   7   0    0.20    0.44
  11   7   0    0.29    0.67
  11   7   0   -0.05    0.67
  11   7   0   -0.24    0.48
 -11   7   0    1.44    0.45
  11   7   0    0.56    0.45
 -11   7   0    0.18    0.41
 -11   7   0    1.03    0.45
 -11   7   0    0.55    0.73
 -11   7   0    0.82    0.47
 -11   7   0    0.10    0.41
  11   7   0    1.31    0.57
  12  -7   0    8.08    1.09
 -12  -7   0    6.78    1.22
 -12  -7   0    7.14    1.06
  12  -7   0    7.13    1.05
 -12  -7   0    5.48    1.24
 -12  -7   0    6.51    0.85
 -12  -7   0    6.11    0.92
  12  -7   0    6.57    1.00
 -12  -7   0    8.89    1.29
  12  -7   0    7.20    1.00
  12   7   0    6.48    0.92
 -12   7   0    7.38    0.96
  12   7   0    8.13    1.18
 -12   7   0    8.61    0.89
 -12   7   0    7.12    0.99
 -12   7   0    6.60    0.89
 -12   7   0    8.22    1.25
 -12   7   0    7.68    0.95
  12   7   0    4.80    1.09
  12   7   0    6.35    1.18
 -12   7   0    7.78    0.95
  12   7   0    6.82    0.91
 -13  -7   0    2.27    0.81
  13  -7   0    3.35    0.84
 -13  -7   0    4.51    0.69
  13  -7   0    2.24    0.76
 -13  -7   0    4.04    1.10
 -13  -7   0    2.97    0.96
  13  -7   0    4.30    0.91
  13  -7   0    3.68    0.90
 -13  -7   0    3.75    0.78
 -13  -7   0    5.96    1.16
  13   7   0    2.48    0.92
  13   7   0    3.57    1.00
 -13   7   0    3.59    0.76
 -13   7   0    4.85    1.10
  13   7   0    3.31    0.75
  13   7   0    1.50    0.76
  13   7   0    4.62    0.77
 -13   7   0    3.86    0.62
 -13   7   0    2.92    0.71
 -14  -7   0    8.60    1.33
 -14  -7   0   11.02    1.60
 -14  -7   0    8.09    1.00
 -14  -7   0    8.79    1.43
  14  -7   0    9.93    1.31
 -14  -7   0    8.19    1.06
  14  -7   0    6.42    1.09
  14  -7   0    7.35    1.19
  14  -7   0    7.79    1.13
 -14  -7   0    8.08    1.23
  14   7   0    8.22    1.02
 -14   7   0    8.60    1.37
  14   7   0    8.12    1.35
  14   7   0    7.54    0.80
  14   7   0    9.12    1.44
  14   7   0    7.58    1.07
 -14   7   0    8.03    1.05
 -14   7   0   10.14    1.03
 -14   7   0   11.50    1.18
  14   7   0    6.74    1.15
  15  -7   0    1.36    0.77
  15  -7   0    1.11    0.72
  15  -7   0    1.70    0.74
 -15  -7   0    1.69    0.97
  15  -7   0    0.48    0.73
 -15  -7   0    1.86    0.80
 -15  -7   0    0.17    0.50
 -15  -7   0    0.96    0.93
 -15  -7   0   -0.02    0.88
 -15  -7   0    1.53    0.68
  15   7   0    0.41    0.56
 -15   7   0    3.10    0.76
 -15   7   0    0.95    0.50
  15   7   0    0.50    0.85
 -15   7   0    1.32    0.67
  15   7   0    0.63    0.85
  15   7   0    1.08    0.65
  15   7   0   -0.27    0.42
  16  -7   0    0.91    0.80
  16  -7   0    0.54    0.73
 -16  -7   0    0.03    0.88
 -16  -7   0   -0.15    0.56
 -16  -7   0   -0.34    0.81
 -16  -7   0    0.30    0.65
  16  -7   0   -0.15    0.74
 -16  -7   0    0.18    0.85
  16   7   0   -0.26    0.46
  16   7   0    0.43    0.89
  16   7   0    0.61    0.65
  16   7   0   -1.04    0.73
  16   7   0    0.04    0.42
 -16   7   0    0.05    0.60
 -16   7   0    0.27    0.63
 -16   7   0    0.40    0.43
 -17  -7   0    3.76    1.21
 -17  -7   0    4.26    1.33
  17  -7   0    2.83    0.98
  17  -7   0    4.02    1.06
 -17  -7   0    6.90    1.37
 -17  -7   0    2.69    1.06
  17  -7   0    5.90    1.14
  17   7   0    7.68    1.29
  17   7   0    5.33    1.28
 -17   7   0    3.29    0.92
  17   7   0    5.05    1.31
  17   7   0    6.10    0.76
 -17   7   0    6.10    1.03
  17   7   0    5.84    1.06
  18  -7   0   25.06    2.36
 -18  -7   0   20.38    2.49
 -18  -7   0   18.53    2.25
  18  -7   0   23.77    2.30
 -18  -7   0   23.63    2.64
  18  -7   0   25.39    2.49
 -18  -7   0   25.94    2.68
  18   7   0   25.94    2.55
 -18   7   0   26.58    2.26
  18   7   0   24.22    2.50
 -18   7   0   27.14    2.21
  18   7   0   26.24    2.29
 -18   7   0   24.74    2.17
 -19  -7   0    2.51    1.22
 -19  -7   0    1.18    0.92
  19  -7   0   -1.36    0.81
 -19  -7   0   -0.18    1.05
  19  -7   0    0.27    0.93
 -19  -7   0    2.51    1.21
 -19  -7   0    0.09    0.66
  19  -7   0    0.79    0.90
 -19   7   0    2.04    0.87
  19   7   0    1.45    0.87
 -19   7   0    0.42    0.89
  19   7   0    1.28    0.95
 -19   7   0    0.08    0.79
  19   7   0    1.07    1.00
  19   7   0    1.81    1.12
  19   7   0    1.72    1.12
 -20  -7   0   11.38    1.75
 -20  -7   0   16.82    2.29
  20  -7   0   16.24    1.87
 -20  -7   0    8.79    1.30
 -20  -7   0   14.68    2.17
 -20  -7   0   11.96    1.97
  20  -7   0   11.31    1.68
  20   7   0   17.60    2.10
  20   7   0   13.43    1.66
 -20   7   0   12.95    1.60
  20   7   0   13.50    1.94
 -20   7   0   14.72    1.68
 -20   7   0   10.02    1.49
 -20   7   0   14.47    1.73
  20   7   0   13.55    1.68
  20   7   0   11.04    1.87
 -21  -7   0   -1.18    0.86
  21  -7   0    2.02    1.10
 -21  -7   0   -0.03    0.92
  21  -7   0    0.90    1.03
 -21  -7   0    1.36    1.26
 -21  -7   0    1.35    1.23
 -21   7   0    0.82    1.18
  21   7   0    0.36    0.85
 -21   7   0    0.41    0.86
  21   7   0    1.33    0.95
 -21   7   0    0.35    0.84
 -21   7   0    2.07    0.88
 -21   7   0   -0.21    0.87
  21   7   0    0.48    1.00
  22  -7   0    0.79    1.01
 -22  -7   0    0.91    1.22
 -22  -7   0    0.17    1.19
  22  -7   0   -0.59    0.89
 -22  -7   0    0.75    0.93
  22   7   0    1.11    1.05
 -22   7   0    1.13    1.23
  22   7   0    0.27    0.92
  22   7   0    0.17    0.87
 -22   7   0    0.88    0.93
 -22   7   0   -0.35    0.80
 -22   7   0    0.32    0.87
 -23  -7   0    1.22    1.02
  23  -7   0    2.00    1.19
 -23  -7   0   -1.17    1.08
 -23  -7   0    0.72    1.29
  23  -7   0    1.55    1.20
 -23   7   0   -0.19    0.85
  23   7   0    0.04    0.89
  23   7   0    0.97    1.08
 -23   7   0    1.07    1.37
 -23   7   0    0.37    0.87
  23   7   0    1.08    0.98
 -23   7   0   -0.11    0.92
  24  -7   0    3.04    1.20
 -24  -7   0    4.78    1.74
  24  -7   0    1.98    1.31
 -24  -7   0    3.04    1.58
 -24  -7   0    3.82    1.28
  24   7   0    4.01    1.40
 -24   7   0    1.65    1.42
 -24   7   0    3.16    1.17
  24   7   0    1.88    1.16
   0  -8   0    2.09    0.43
   0  -8   0    1.80    0.60
   0  -8   0    2.54    0.63
   0  -8   0    2.03    0.49
   0  -8   0    1.87    0.62
   0   8   0    3.22    0.69
   0   8   0    2.36    0.47
   0   8   0    2.71    0.66
   0   8   0    2.03    0.73
   0   8   0    2.09    0.59
   0   8   0    1.87    0.40
  -1  -8   0   -0.45    0.46
  -1  -8   0    0.42    0.56
   1  -8   0    1.32    0.52
   1  -8   0    1.47    0.56
  -1  -8   0    0.70    0.45
  -1  -8   0    0.81    0.50
   1  -8   0    0.71    0.32
  -1  -8   0    0.33    0.52
   1  -8   0    0.12    0.39
  -1  -8   0    1.22    0.41
  -1   8   0    1.87    0.57
  -1   8   0    0.36    0.33
  -1   8   0    0.79    0.27
  -1   8   0    0.83    0.32
   1   8   0    0.54    0.54
   1   8   0    1.93    0.69
  -1   8   0    0.32    0.63
   1   8   0    0.49    0.35
  -1   8   0    0.31    0.53
  -1   8   0    0.36    0.44
   1   8   0    0.18    0.53
   1   8   0    0.30    0.49
   1   8   0    0.79    0.35
  -2  -8   0   13.60    1.38
   2  -8   0   14.04    1.18
   2  -8   0   13.40    1.13
  -2  -8   0   16.05    1.41
  -2  -8   0   15.35    1.11
  -2  -8   0   13.48    1.31
   2  -8   0   15.71    1.33
  -2  -8   0   14.40    1.38
   2  -8   0   13.23    1.07
   2  -8   0   13.33    1.19
   2   8   0   14.44    1.09
  -2   8   0   13.88    1.42
  -2   8   0   13.59    1.12
   2   8   0   13.40    1.37
  -2   8   0   13.75    1.19
  -2   8   0   13.73    1.32
   2   8   0   12.20    1.32
   2   8   0   12.90    1.10
   2   8   0   14.03    1.32
  -2   8   0   13.34    1.00
  -2   8   0   14.38    1.23
  -2   8   0   14.05    1.03
   2   8   0   13.34    1.40
   3  -8   0   17.34    1.32
  -3  -8   0   17.43    1.52
   3  -8   0   15.13    1.42
   3  -8   0   15.19    1.19
   3  -8   0   15.14    1.19
  -3  -8   0   16.41    1.26
  -3  -8   0   13.19    1.39
  -3  -8   0   15.41    1.44
   3  -8   0   15.76    1.27
  -3  -8   0   15.22    1.49
   3  -8   0   16.78    1.27
  -3   8   0   16.74    1.28
  -3   8   0   13.51    1.41
   3   8   0   17.56    1.28
   3   8   0   17.92    1.47
  -3   8   0   15.02    1.28
   3   8   0   15.33    1.17
  -3   8   0   14.81    1.23
   3   8   0   15.55    1.49
  -3   8   0   15.97    1.24
   3   8   0   15.40    1.46
  -3   8   0   18.01    1.56
   3   8   0   15.35    1.49
  -3   8   0   15.30    1.16
   4  -8   0   34.01    2.12
   4  -8   0   31.37    2.21
  -4  -8   0   31.64    2.40
   4  -8   0   33.48    2.13
  -4  -8   0   34.73    2.36
   4  -8   0   30.69    2.13
  -4  -8   0   33.50    2.19
   4  -8   0   30.11    2.31
  -4  -8   0   31.05    2.41
   4  -8   0   34.51    2.16
  -4  -8   0   29.86    2.33
   4   8   0   31.27    1.98
   4   8   0   29.74    2.35
   4   8   0   30.71    2.18
   4   8   0   33.98    2.43
  -4   8   0   29.68    2.30
  -4   8   0   32.88    2.17
  -4   8   0   30.90    2.11
   4   8   0   33.95    2.42
  -4   8   0   30.32    2.10
  -4   8   0   29.58    2.13
  -4   8   0   31.96    2.42
   4   8   0   37.41    2.40
  -4   8   0   33.97    2.20
   4   8   0   30.32    2.08
   5  -8   0   45.20    3.10
  -5  -8   0   43.62    3.27
  -5  -8   0   43.35    3.27
   5  -8   0   45.25    2.95
  -5  -8   0   45.50    3.21
   5  -8   0   47.72    3.03
   5  -8   0   47.38    2.94
   5  -8   0   50.93    3.05
  -5  -8   0   46.69    3.20
  -5  -8   0   50.28    3.09
   5  -8   0   48.15    3.20
   5   8   0   47.64    3.28
  -5   8   0   48.12    2.95
  -5   8   0   46.79    3.07
   5   8   0   43.92    3.27
   5   8   0   47.44    3.11
   5   8   0   44.08    2.88
   5   8   0   45.87    2.96
   5   8   0   49.80    3.26
  -5   8   0   47.94    3.19
  -5   8   0   46.08    3.05
   5   8   0   43.91    3.20
  -5   8   0   50.51    3.30
  -5   8   0   49.32    2.98
  -5   8   0   48.98    3.03
  -5   8   0   47.19    2.98
  -6  -8   0    0.38    0.53
  -6  -8   0    0.22    0.52
   6  -8   0    0.32    0.60
   6  -8   0    0.16    0.43
   6  -8   0    0.58    0.48
  -6  -8   0    0.87    0.50
   6  -8   0    0.14    0.42
  -6  -8   0    0.95    0.66
   6  -8   0    0.89    0.51
  -6  -8   0    0.69    0.69
   6   8   0    0.56    0.69
  -6   8   0    0.41    0.37
  -6   8   0    0.07    0.37
  -6   8   0    0.64    0.41
  -6   8   0    0.62    0.45
   6   8   0    1.26    0.66
   6   8   0    0.49    0.29
   6   8   0    0.64    0.55
   6   8   0    0.31    0.68
  -6   8   0    0.33    0.32
  -6   8   0   -0.13    0.34
  -6   8   0   -0.10    0.33
  -6   8   0    0.47    0.38
  -6   8   0    1.10    0.67
   6   8   0    0.28    0.63
   7  -8   0   50.15    3.34
  -7  -8   0   48.25    3.38
  -7  -8   0   51.31    3.55
   7  -8   0   54.11    3.36
  -7  -8   0   54.69    3.49
  -7  -8   0   46.80    3.54
   7  -8   0   47.02    3.26
   7  -8   0   50.97    3.31
  -7  -8   0   53.54    3.35
   7  -8   0   51.57    3.29
  -7   8   0   51.02    3.21
  -7   8   0   50.51    3.43
   7   8   0   49.40    3.14
   7   8   0   51.71    3.55
  -7   8   0   48.90    3.27
   7   8   0   45.49    3.49
   7   8   0   50.15    3.40
  -7   8   0   49.90    3.19
  -7   8   0   51.43    3.27
  -7   8   0   50.34    3.21
   7   8   0   47.23    3.35
  -7   8   0   50.08    3.27
   8  -8   0   13.97    1.36
  -8  -8   0   17.53    1.43
  -8  -8   0   19.79    1.72
  -8  -8   0   16.16    1.69
   8  -8   0   14.76    1.34
  -8  -8   0   16.44    1.53
   8  -8   0   13.35    1.36
   8  -8   0   13.44    1.32
   8  -8   0   15.92    1.38
  -8  -8   0   14.15    1.41
  -8   8   0   15.28    1.26
  -8   8   0   16.10    1.56
   8   8   0   15.55    1.19
   8   8   0   16.77    1.75
  -8   8   0   14.86    1.29
   8   8   0   13.57    1.40
  -8   8   0   15.64    1.30
   8   8   0   15.38    1.45
   8   8   0   17.64    1.66
  -8   8   0   13.44    1.21
  -8   8   0   16.03    1.30
  -8   8   0   13.96    1.20
   9  -8   0    9.31    1.14
   9  -8   0    9.00    1.07
  -9  -8   0   10.86    1.18
  -9  -8   0    8.04    1.27
   9  -8   0    8.60    1.07
  -9  -8   0   12.64    1.31
   9  -8   0    9.87    1.06
   9  -8   0    6.71    0.98
  -9  -8   0   10.09    1.39
  -9  -8   0    8.55    1.23
  -9   8   0    9.07    1.23
  -9   8   0    8.79    0.97
  -9   8   0    8.05    0.92
  -9   8   0    8.89    0.94
   9   8   0   12.20    1.41
   9   8   0    8.44    1.13
   9   8   0   10.16    0.92
  -9   8   0   10.08    1.04
   9   8   0   10.73    1.19
  -9   8   0    8.89    0.91
  -9   8   0   10.53    1.02
   9   8   0   12.22    1.42
  10  -8   0   -0.28    0.50
 -10  -8   0    0.34    0.75
  10  -8   0    0.11    0.47
  10  -8   0   -0.15    0.53
 -10  -8   0    0.81    0.59
 -10  -8   0    0.81    0.67
 -10  -8   0    0.20    0.54
 -10  -8   0    0.36    0.69
  10  -8   0    0.39    0.54
 -10   8   0    0.25    0.42
  10   8   0    0.24    0.50
  10   8   0   -1.42    0.54
 -10   8   0   -0.15    0.38
  10   8   0   -0.09    0.68
  10   8   0   -0.71    0.31
 -10   8   0    0.29    0.66
 -10   8   0   -0.36    0.31
 -10   8   0   -0.02    0.40
 -10   8   0    0.19    0.41
  10   8   0   -0.24    0.51
 -10   8   0    0.61    0.45
 -11  -8   0   19.32    1.86
 -11  -8   0   23.49    2.17
  11  -8   0   21.58    1.87
  11  -8   0   24.48    1.88
  11  -8   0   22.10    1.84
 -11  -8   0   18.59    1.96
 -11  -8   0   26.03    2.16
 -11  -8   0   23.37    1.83
  11  -8   0   20.57    1.87
  11   8   0   23.75    2.15
  11   8   0   21.09    2.04
  11   8   0   20.81    1.69
 -11   8   0   24.23    1.79
  11   8   0   21.14    1.79
 -11   8   0   21.57    1.78
 -11   8   0   23.65    2.07
 -11   8   0   22.80    1.66
 -11   8   0   21.56    1.71
 -11   8   0   24.87    1.75
  11   8   0   22.62    1.97
 -11   8   0   22.41    1.73
  12  -8   0   -0.41    0.57
 -12  -8   0    0.42    0.59
 -12  -8   0   -0.02    0.55
 -12  -8   0   -0.07    0.60
 -12  -8   0    1.04    0.84
 -12  -8   0   -0.64    0.72
  12  -8   0    0.20    0.61
  12  -8   0    0.52    0.64
  12  -8   0    0.62    0.60
 -12   8   0    0.07    0.51
 -12   8   0    0.35    0.41
 -12   8   0    0.43    0.51
  12   8   0   -0.35    0.55
  12   8   0   -0.21    0.50
  12   8   0   -0.32    0.47
 -12   8   0   -0.31    0.72
 -12   8   0   -0.11    0.47
 -12   8   0    0.44    0.44
 -12   8   0    0.19    0.46
  12   8   0   -0.35    0.71
  12   8   0   -0.52    0.73
 -13  -8   0   13.88    1.42
  13  -8   0   13.69    1.54
 -13  -8   0   14.13    1.84
 -13  -8   0   15.49    1.85
 -13  -8   0   14.61    1.73
  13  -8   0   15.15    1.59
 -13  -8   0   13.89    1.57
  13  -8   0   15.33    1.63
 -13  -8   0   13.93    1.31
  13  -8   0   14.30    1.54
  13   8   0   16.06    1.44
  13   8   0   13.42    1.76
  13   8   0   11.95    1.67
 -13   8   0   14.65    1.73
  13   8   0   12.02    1.54
  13   8   0   14.46    1.40
 -13   8   0   16.42    1.42
 -13   8   0   15.24    1.42
 -13   8   0   12.95    1.36
 -13   8   0   15.72    1.31
  14  -8   0    0.46    0.73
 -14  -8   0   -0.01    0.46
 -14  -8   0    0.58    0.91
  14  -8   0   -0.32    0.61
 -14  -8   0    0.19    0.57
  14  -8   0    0.69    0.72
 -14  -8   0    0.53    0.76
  14  -8   0   -1.03    0.61
 -14  -8   0    0.26    0.69
 -14  -8   0   -0.15    0.93
 -14   8   0    1.09    0.62
 -14   8   0    0.08    0.43
 -14   8   0   -0.14    0.78
  14   8   0    0.60    0.57
  14   8   0   -0.49    0.52
 -14   8   0   -0.51    0.50
  14   8   0    0.75    0.83
  14   8   0   -0.16    0.78
  14   8   0   -0.34    0.53
  15  -8   0   10.44    1.46
 -15  -8   0   14.19    1.88
 -15  -8   0   13.70    1.28
 -15  -8   0   12.10    1.75
 -15  -8   0   11.12    1.29
  15  -8   0   14.17    1.63
  15  -8   0   10.82    1.43
 -15  -8   0   10.41    1.59
 -15  -8   0   15.19    1.63
  15  -8   0   10.28    1.48
 -15   8   0   11.55    1.16
  15   8   0   10.47    1.67
  15   8   0   11.32    1.27
 -15   8   0   11.67    1.62
  15   8   0   10.91    1.32
  15   8   0   11.94    1.67
 -15   8   0   13.35    1.38
 -15   8   0   13.15    1.35
 -16  -8   0    0.88    1.01
  16  -8   0    0.90    0.80
 -16  -8   0    1.53    0.66
 -16  -8   0    1.73    0.92
  16  -8   0    2.26    0.93
 -16  -8   0    0.14    0.66
 -16  -8   0    1.31    0.98
  16  -8   0    1.13    0.77
  16  -8   0    1.15    0.82
  16   8   0    0.08    0.64
 -16   8   0    1.07    0.69
  16   8   0    0.34    0.59
 -16   8   0    1.09    1.02
  16   8   0    2.18    1.04
  16   8   0    1.62    0.75
  16   8   0    1.94    1.02
 -16   8   0    1.21    0.64
 -17  -8   0   16.55    2.26
 -17  -8   0   17.15    2.00
  17  -8   0   22.22    2.23
 -17  -8   0   18.31    2.15
 -17  -8   0   20.32    1.70
  17  -8   0   23.15    2.15
 -17  -8   0   19.03    2.30
  17  -8   0   17.97    2.00
 -17   8   0   20.12    1.84
 -17   8   0   19.87    2.01
  17   8   0   21.69    2.38
 -17   8   0   19.03    1.84
  17   8   0   22.28    1.96
  17   8   0   21.25    2.32
 -17   8   0   17.76    2.21
  18  -8   0    0.80    0.97
 -18  -8   0    1.06    0.95
 -18  -8   0    1.53    1.26
 -18  -8   0    2.49    1.29
  18  -8   0    1.53    0.97
  18  -8   0    1.44    0.99
 -18  -8   0    1.81    1.07
 -18   8   0    1.52    1.01
 -18   8   0    1.94    0.82
 -18   8   0    0.27    0.78
  18   8   0    1.49    1.03
 -18   8   0    1.77    1.16
  18   8   0    1.55    1.16
  18   8   0    0.54    1.02
  18   8   0    1.59    0.90
 -19  -8   0   25.62    2.80
 -19  -8   0   20.25    2.54
 -19  -8   0   19.49    2.20
  19  -8   0   23.62    2.25
 -19  -8   0   19.60    2.53
  19  -8   0   25.21    2.39
 -19   8   0   19.30    2.13
  19   8   0   21.36    2.47
 -19   8   0   19.82    2.01
 -19   8   0   18.44    2.32
  19   8   0   23.23    2.18
  19   8   0   15.40    2.22
 -19   8   0   21.05    2.00
  19   8   0   21.58    2.49
 -20  -8   0    3.61    1.47
 -20  -8   0    3.94    1.38
  20  -8   0    2.80    1.18
 -20  -8   0    3.92    1.56
 -20  -8   0    3.56    1.19
  20  -8   0    3.46    1.21
 -20  -8   0    1.49    0.83
  20   8   0    3.24    1.22
 -20   8   0    2.64    1.12
 -20   8   0    3.34    0.99
  20   8   0    4.78    1.40
  20   8   0    3.81    1.34
  20   8   0    5.07    1.16
 -20   8   0    3.25    1.07
 -20   8   0    2.59    1.27
  20   8   0    3.53    1.17
 -21  -8   0    7.08    1.70
  21  -8   0    7.12    1.49
  21  -8   0    8.80    1.57
 -21  -8   0    4.41    1.63
 -21  -8   0    5.78    1.34
  21   8   0    7.40    1.50
  21   8   0    3.86    1.15
  21   8   0    5.59    1.24
 -21   8   0    5.97    1.63
 -21   8   0    5.88    1.25
 -21   8   0    6.33    1.27
 -21   8   0    8.44    1.29
 -21   8   0    9.18    1.41
  22  -8   0    1.37    1.18
 -22  -8   0    0.59    0.96
 -22  -8   0    1.33    1.35
 -22  -8   0    0.92    1.32
  22  -8   0    0.24    1.08
 -22   8   0   -0.14    0.83
  22   8   0    0.61    1.03
  22   8   0    0.14    0.83
  22   8   0   -0.19    0.86
 -22   8   0   -1.91    1.01
 -22   8   0   -0.25    0.82
 -22   8   0   -0.59    0.95
  23  -8   0    2.85    1.34
 -23  -8   0    1.48    1.05
  23  -8   0    0.36    1.07
 -23  -8   0    4.29    1.58
 -23  -8   0    2.27    1.47
  23   8   0    3.45    1.21
  23   8   0   -0.73    0.71
 -23   8   0   -0.90    1.20
 -23   8   0    1.83    1.14
  23   8   0    1.95    1.05
 -23   8   0    2.64    1.11
 -23   8   0    1.51    0.97
  24  -8   0    3.48    1.33
 -24  -8   0    3.12    1.21
 -24  -8   0    0.27    1.45
 -24  -8   0   -0.81    1.31
  24  -8   0    0.50    1.22
 -24   8   0    2.53    1.07
  24   8   0    1.26    1.12
 -24   8   0    2.09    1.06
 -24   8   0   -0.03    1.06
  24   8   0   -0.31    0.90
  24   8   0    0.45    0.99
 -24   8   0    0.10    1.34
   0  -9   0   -0.59    0.32
   0  -9   0   -0.15    0.50
   0  -9   0    0.73    0.54
   0  -9   0    0.50    0.43
   0  -9   0    0.03    0.50
   0   9   0    0.41    0.37
   0   9   0   -0.55    0.29
   0   9   0    0.29    0.55
   0   9   0    0.52    0.56
   0   9   0   -0.62    0.58
   0   9   0   -0.09    0.50
   1  -9   0   85.14    5.32
  -1  -9   0   88.78    5.39
  -1  -9   0   88.43    5.20
  -1  -9   0   82.96    5.36
   1  -9   0   85.26    5.27
   1  -9   0   90.68    5.38
  -1  -9   0   80.26    5.37
   1  -9   0   80.42    5.18
  -1   9   0   85.12    5.36
  -1   9   0   82.37    5.22
  -1   9   0   84.60    5.13
   1   9   0   84.50    5.18
   1   9   0   80.56    5.34
   1   9   0   81.39    5.45
   1   9   0   81.72    5.38
  -1   9   0   85.54    5.30
   1   9   0   86.32    5.38
  -1   9   0   90.91    5.34
  -1   9   0   87.99    5.50
  -1   9   0   84.85    5.11
   1   9   0   81.89    5.19
   2  -9   0   25.83    1.83
  -2  -9   0   26.44    1.96
   2  -9   0   25.17    1.73
  -2  -9   0   24.49    2.00
   2  -9   0   23.40    1.83
  -2  -9   0   27.04    2.01
  -2  -9   0   26.39    2.03
  -2  -9   0   24.50    1.74
   2  -9   0   23.32    1.94
   2   9   0   25.42    2.05
  -2   9   0   26.91    1.78
  -2   9   0   24.32    1.94
  -2   9   0   21.59    2.04
  -2   9   0   26.23    1.65
   2   9   0   27.12    1.77
   2   9   0   25.05    1.96
  -2   9   0   20.69    1.82
   2   9   0   25.27    1.73
  -2   9   0   24.40    1.66
   2   9   0   23.05    1.98
   2   9   0   26.09    1.97
  -2   9   0   23.54    1.81
  -3  -9   0   11.30    1.30
  -3  -9   0   11.28    1.24
   3  -9   0   10.83    0.98
  -3  -9   0   10.88    1.27
   3  -9   0   13.17    1.08
   3  -9   0   13.83    1.02
  -3  -9   0   10.98    1.26
   3  -9   0    9.80    1.14
   3  -9   0   10.62    1.06
  -3  -9   0    8.91    1.00
   3  -9   0    9.77    1.08
   3   9   0   10.99    1.28
  -3   9   0   11.44    1.02
   3   9   0   11.48    0.95
   3   9   0   11.05    1.26
  -3   9   0   11.17    1.07
  -3   9   0   10.76    0.86
  -3   9   0   11.87    1.26
  -3   9   0   11.25    1.35
  -3   9   0    9.66    0.91
   3   9   0   10.03    1.22
   3   9   0    9.38    1.02
   3   9   0   11.96    1.31
  -3   9   0   13.56    1.13
  -3   9   0    9.47    1.04
  -4  -9   0    8.01    1.14
   4  -9   0    7.48    0.81
  -4  -9   0    9.96    0.93
  -4  -9   0    6.38    0.91
   4  -9   0    7.61    0.95
  -4  -9   0    8.41    1.11
   4  -9   0    6.43    0.95
  -4  -9   0    8.13    1.10
   4  -9   0    7.17    0.79
   4  -9   0    7.58    0.83
   4  -9   0    8.61    0.88
  -4   9   0    8.09    1.13
  -4   9   0    6.29    0.76
   4   9   0    5.63    0.97
  -4   9   0    7.80    0.88
   4   9   0    5.49    0.95
  -4   9   0    7.26    0.82
   4   9   0    6.76    0.85
  -4   9   0    7.55    0.78
   4   9   0    6.54    1.10
  -4   9   0    6.68    0.80
  -4   9   0    6.08    0.97
   4   9   0    8.05    1.08
   4   9   0    7.10    0.75
   5  -9   0  216.27   13.18
  -5  -9   0  212.29   13.34
  -5  -9   0  220.47   13.15
   5  -9   0  230.56   13.04
   5  -9   0  215.13   13.24
  -5  -9   0  224.60   13.37
  -5  -9   0  211.46   13.28
   5  -9   0  221.64   13.10
   5  -9   0  219.56   13.11
  -5  -9   0  210.21   13.26
   5  -9   0  217.54   13.04
   5   9   0  217.10   13.33
  -5   9   0  220.04   13.09
  -5   9   0  224.08   13.04
  -5   9   0  206.66   13.12
  -5   9   0  222.65   13.36
   5   9   0  228.83   13.38
  -5   9   0  236.74   13.27
  -5   9   0  219.66   13.15
   5   9   0  217.93   13.30
   5   9   0  217.82   13.17
   5   9   0  198.24   13.02
   5   9   0  226.76   13.31
  -5   9   0  219.94   13.06
   5   9   0  214.97   12.95
   6  -9   0   38.50    2.58
   6  -9   0   37.24    2.66
  -6  -9   0   30.92    2.74
  -6  -9   0   33.98    2.64
  -6  -9   0   38.19    2.54
  -6  -9   0   36.69    2.79
   6  -9   0   38.02    2.48
   6  -9   0   37.81    2.34
   6  -9   0   36.08    2.34
  -6  -9   0   36.16    2.69
   6  -9   0   37.65    2.50
   6   9   0   35.69    2.75
   6   9   0   36.16    2.69
   6   9   0   32.36    2.65
  -6   9   0   37.88    2.68
  -6   9   0   38.16    2.47
  -6   9   0   36.64    2.51
  -6   9   0   37.88    2.80
   6   9   0   35.58    2.78
   6   9   0   36.16    2.38
   6   9   0   36.42    2.30
  -6   9   0   36.16    2.40
  -6   9   0   38.91    2.39
  -6   9   0   35.96    2.48
   6   9   0   33.05    2.53
  -6   9   0   36.74    2.35
   7  -9   0    5.11    0.77
   7  -9   0    6.58    0.89
  -7  -9   0    5.54    0.95
  -7  -9   0    5.95    1.11
   7  -9   0    5.03    0.78
  -7  -9   0    3.78    0.87
  -7  -9   0    5.23    0.79
   7  -9   0    6.75    0.91
  -7  -9   0    4.32    1.03
  -7   9   0    6.06    0.63
   7   9   0    5.60    0.62
  -7   9   0    6.37    0.76
  -7   9   0    8.03    0.86
  -7   9   0    5.70    0.74
  -7   9   0    5.85    0.81
   7   9   0    5.37    0.98
  -7   9   0    5.07    0.58
   7   9   0    5.13    1.02
   7   9   0    5.47    1.00
   7   9   0    5.83    0.90
   7   9   0    7.15    1.14
  -7   9   0    6.14    0.83
  -7   9   0    5.83    0.71
  -7   9   0    7.11    1.04
  -7   9   0    5.24    1.05
   8  -9   0   37.06    2.41
  -8  -9   0   33.01    2.59
   8  -9   0   35.23    2.41
  -8  -9   0   36.41    2.74
  -8  -9   0   33.68    2.51
   8  -9   0   40.68    2.52
   8  -9   0   31.34    2.44
  -8  -9   0   33.24    2.72
  -8  -9   0   34.67    2.45
   8   9   0   28.20    2.45
   8   9   0   34.54    2.68
  -8   9   0   31.81    2.36
  -8   9   0   33.78    2.30
   8   9   0   33.55    2.52
  -8   9   0   34.38    2.39
  -8   9   0   33.60    2.57
  -8   9   0   33.80    2.29
   8   9   0   34.75    2.69
   8   9   0   33.02    2.23
  -8   9   0   32.81    2.36
  -8   9   0   35.44    2.29
  -9  -9   0   44.03    3.27
  -9  -9   0   45.63    3.27
  -9  -9   0   40.71    3.12
  -9  -9   0   43.52    3.00
   9  -9   0   42.27    2.99
   9  -9   0   41.22    2.94
  -9  -9   0   43.40    3.02
   9  -9   0   43.31    2.94
   9  -9   0   42.58    2.99
   9  -9   0   45.03    3.00
   9   9   0   41.12    2.77
  -9   9   0   43.08    2.91
   9   9   0   41.74    3.22
  -9   9   0   44.78    2.85
   9   9   0   44.57    3.22
  -9   9   0   42.38    2.81
  -9   9   0   44.17    2.91
  -9   9   0   39.50    2.82
   9   9   0   42.20    3.02
  -9   9   0   44.80    3.12
  -9   9   0   43.41    2.93
  10  -9   0    1.72    0.66
 -10  -9   0    1.57    0.85
  10  -9   0    2.09    0.68
 -10  -9   0    2.54    0.72
 -10  -9   0    1.47    0.86
 -10  -9   0    1.73    0.64
  10  -9   0    1.28    0.63
  10  -9   0    2.91    0.70
 -10  -9   0    1.04    0.65
  10  -9   0    2.08    0.64
 -10   9   0    1.88    0.59
  10   9   0    2.50    0.51
 -10   9   0    2.25    0.51
 -10   9   0    1.02    0.75
  10   9   0    2.20    0.87
  10   9   0    1.68    0.71
 -10   9   0    1.76    0.51
  10   9   0    1.63    0.87
 -10   9   0    1.87    0.53
 -10   9   0    2.97    0.65
  10   9   0    1.47    0.70
 -10   9   0    2.70    0.61
  11  -9   0   22.33    1.82
  11  -9   0   20.17    1.76
 -11  -9   0   19.61    1.79
  11  -9   0   18.47    1.78
 -11  -9   0   20.74    2.10
 -11  -9   0   15.86    1.86
 -11  -9   0   21.39    1.75
 -11  -9   0   19.95    2.08
  11  -9   0   20.82    1.79
 -11   9   0   19.39    1.55
  11   9   0   21.11    1.60
  11   9   0   22.61    1.80
 -11   9   0   20.69    1.67
 -11   9   0   18.59    1.59
  11   9   0   18.34    1.98
 -11   9   0   19.39    1.63
  11   9   0   20.73    2.08
 -11   9   0   20.91    1.70
 -11   9   0   22.33    1.63
  11   9   0   19.58    1.87
 -11   9   0   22.02    2.00
  12  -9   0   40.69    2.87
  12  -9   0   38.94    2.80
  12  -9   0   39.57    2.84
 -12  -9   0   35.32    2.81
 -12  -9   0   41.19    3.17
 -12  -9   0   39.29    3.02
  12  -9   0   35.81    2.84
 -12  -9   0   36.42    2.74
 -12  -9   0   34.56    3.08
  12   9   0   35.67    2.73
 -12   9   0   39.44    2.65
  12   9   0   37.94    3.06
 -12   9   0   36.76    2.77
 -12   9   0   38.18    2.65
 -12   9   0   41.38    3.01
  12   9   0   37.03    2.91
  12   9   0   37.78    3.03
  12   9   0   39.17    2.64
 -12   9   0   37.74    2.60
  13  -9   0    0.76    0.79
  13  -9   0    2.38    0.91
 -13  -9   0    1.87    0.75
  13  -9   0    1.63    0.81
 -13  -9   0    3.06    0.95
 -13  -9   0    2.28    0.80
 -13  -9   0    2.96    1.08
  13  -9   0    2.90    0.86
 -13  -9   0    3.31    1.17
 -13   9   0    2.10    0.67
 -13   9   0    2.82    1.02
 -13   9   0    3.03    0.72
  13   9   0    1.97    0.67
  13   9   0    3.51    1.09
 -13   9   0    3.36    0.64
  13   9   0    1.97    0.87
  13   9   0    2.28    1.09
  13   9   0    2.75    0.76
 -14  -9   0   11.68    1.81
  14  -9   0   15.41    1.64
  14  -9   0   11.97    1.57
 -14  -9   0   16.26    2.00
 -14  -9   0   15.81    1.68
 -14  -9   0   12.14    1.84
  14  -9   0   14.81    1.64
  14  -9   0   14.05    1.61
 -14  -9   0   12.81    1.45
  14   9   0   12.48    1.42
 -14   9   0   15.40    1.80
 -14   9   0   14.84    1.46
  14   9   0   16.83    1.93
  14   9   0   16.19    1.48
 -14   9   0   16.85    1.47
 -14   9   0   11.59    1.24
  14   9   0   17.62    1.99
 -15  -9   0    1.88    1.06
  15  -9   0   -0.44    0.68
 -15  -9   0    0.31    0.62
  15  -9   0    2.08    0.88
 -15  -9   0    2.19    0.94
 -15  -9   0    0.86    1.00
  15  -9   0    0.63    0.73
 -15  -9   0    1.06    0.91
  15  -9   0    0.65    0.75
  15   9   0    1.28    0.70
  15   9   0    0.46    0.97
 -15   9   0    0.00    0.74
  15   9   0    1.85    0.69
 -15   9   0    1.10    0.66
 -15   9   0    0.91    0.65
  15   9   0    2.07    1.06
 -15   9   0    0.86    0.94
  16  -9   0    5.35    1.13
  16  -9   0    4.01    1.10
 -16  -9   0    4.18    1.43
 -16  -9   0    3.82    0.89
 -16  -9   0    5.17    1.34
 -16  -9   0    3.96    1.15
 -16  -9   0    4.98    1.04
  16  -9   0    5.81    1.12
 -16   9   0    5.11    1.26
 -16   9   0    6.72    1.01
  16   9   0    5.72    1.38
 -16   9   0    5.20    1.18
 -16   9   0    4.75    0.89
  16   9   0    4.73    1.25
  16   9   0    5.23    1.02
  16   9   0    4.77    0.91
 -17  -9   0    1.10    1.00
  17  -9   0    0.94    0.87
 -17  -9   0    0.93    0.81
 -17  -9   0   -0.09    0.66
  17  -9   0    0.67    0.88
 -17  -9   0    0.05    1.05
 -17  -9   0    0.31    1.03
  17  -9   0    2.04    0.97
  17   9   0    0.39    0.73
  17   9   0    0.52    1.07
 -17   9   0    1.85    0.75
 -17   9   0   -0.02    0.99
 -17   9   0    2.61    0.83
  17   9   0    2.10    1.16
  17   9   0    2.10    0.70
 -17   9   0    1.29    0.95
 -18  -9   0   20.04    1.71
 -18  -9   0   24.16    2.57
  18  -9   0   24.15    2.21
 -18  -9   0   14.66    1.92
 -18  -9   0   19.97    2.35
  18  -9   0   24.06    2.26
 -18  -9   0   18.64    2.47
 -18   9   0   18.17    1.88
 -18   9   0   18.81    1.90
 -18   9   0   21.89    2.16
  18   9   0   18.21    2.34
 -18   9   0   20.74    2.42
  18   9   0   14.38    2.33
  18   9   0   20.18    2.01
  18   9   0   18.57    2.37
  19  -9   0    5.72    1.31
 -19  -9   0    1.59    1.20
 -19  -9   0    4.11    1.50
 -19  -9   0    3.47    1.47
  19  -9   0    6.43    1.35
 -19  -9   0    5.02    1.30
  19   9   0    6.23    1.36
 -19   9   0    5.33    1.49
 -19   9   0    4.39    1.08
 -19   9   0    5.62    1.10
  19   9   0    2.71    1.37
  19   9   0    3.81    1.36
  19   9   0    5.56    1.17
 -19   9   0    5.53    1.30
  20  -9   0    5.03    1.38
 -20  -9   0    0.42    1.16
  20  -9   0    3.29    1.20
 -20  -9   0    1.56    1.14
 -20  -9   0    0.72    1.10
 -20  -9   0    2.57    1.45
  20   9   0    3.10    1.07
 -20   9   0    3.12    1.13
  20   9   0    3.06    1.32
 -20   9   0    3.37    1.00
 -20   9   0    0.94    1.26
 -20   9   0    1.25    0.91
  21  -9   0    5.22    1.40
 -21  -9   0    5.81    1.68
 -21  -9   0    2.47    1.51
  21  -9   0    5.11    1.39
 -21  -9   0    6.29    1.35
 -21   9   0    7.15    1.24
  21   9   0    8.26    1.43
 -21   9   0    6.87    1.64
  21   9   0    6.03    1.55
 -21   9   0    6.19    1.18
 -21   9   0    2.60    1.18
  21   9   0    6.92    1.40
 -22  -9   0    0.99    1.39
  22  -9   0   -0.85    0.98
 -22  -9   0    0.13    1.27
  22  -9   0    0.82    1.13
 -22  -9   0   -1.84    0.77
  22   9   0   -0.40    0.90
  22   9   0    0.08    0.92
 -22   9   0    0.21    0.84
 -22   9   0    1.62    1.01
 -22   9   0    0.68    1.21
  22   9   0   -0.01    0.93
 -22   9   0   -0.12    1.01
 -23  -9   0    1.67    1.21
 -23  -9   0   -0.50    1.32
  23  -9   0    0.86    1.12
 -23  -9   0   -0.54    1.16
  23  -9   0    0.39    1.17
 -23   9   0    1.49    1.08
  23   9   0    1.37    1.04
 -23   9   0   -0.41    0.84
 -23   9   0    1.29    1.30
  23   9   0   -0.33    0.88
 -23   9   0    0.19    1.09
  23   9   0    0.44    1.08
 -24  -9   0    4.32    1.68
  24  -9   0    2.56    1.41
 -24  -9   0    1.55    1.25
  24  -9   0    2.90    1.40
 -24  -9   0    1.90    1.61
  24   9   0    1.51    1.18
  24   9   0    1.51    1.08
  24   9   0    0.94    1.01
 -24   9   0    1.70    1.07
 -24   9   0    0.66    1.46
 -24   9   0    0.86    1.20
 -24   9   0    1.85    1.07
   0 -10   0  257.50   15.74
   0 -10   0  267.80   15.66
   0 -10   0  269.61   15.74
   0 -10   0  251.23   15.72
   0 -10   0  269.30   15.55
   0  10   0  262.63   15.54
   0  10   0  273.43   15.74
   0  10   0  258.65   15.60
   0  10   0  253.35   15.74
   0  10   0  260.79   15.87
   0  10   0  250.45   15.72
   1 -10   0   18.86    1.58
   1 -10   0   14.06    1.52
  -1 -10   0   16.63    1.28
   1 -10   0   16.62    1.44
  -1 -10   0   17.44    1.57
  -1 -10   0   19.29    1.58
   1 -10   0   16.16    1.27
  -1 -10   0   18.17    1.56
   1 -10   0   15.35    1.38
  -1  10   0   15.65    1.69
  -1  10   0   14.68    1.42
  -1  10   0   17.00    1.16
   1  10   0   17.41    1.61
   1  10   0   13.04    1.46
  -1  10   0   12.92    1.51
  -1  10   0   14.56    1.30
   1  10   0   13.68    1.64
   1  10   0   15.79    1.29
  -1  10   0   18.20    1.22
   1  10   0   15.86    1.27
  -1  10   0   17.16    1.50
   1  10   0   19.54    1.61
   2 -10   0   99.08    5.77
  -2 -10   0   90.64    5.87
  -2 -10   0   91.58    5.84
  -2 -10   0   95.05    5.89
   2 -10   0   91.61    5.74
   2 -10   0   86.70    5.82
  -2 -10   0   91.41    5.91
  -2 -10   0   97.86    5.67
   2  10   0   95.69    5.67
   2  10   0   92.91    5.85
  -2  10   0   96.42    5.74
  -2  10   0   79.35    5.78
  -2  10   0   87.91    5.57
  -2  10   0   92.21    5.69
   2  10   0   92.49    5.89
  -2  10   0   91.11    5.56
   2  10   0   87.68    5.92
   2  10   0   91.98    5.86
  -2  10   0   90.42    5.96
   2  10   0   90.22    5.64
  -2  10   0   97.73    5.76
  -3 -10   0   22.07    1.79
   3 -10   0   20.12    1.62
   3 -10   0   17.48    1.58
   3 -10   0   21.56    1.55
   3 -10   0   21.05    1.79
  -3 -10   0   20.68    1.82
  -3 -10   0   20.35    1.56
  -3 -10   0   19.53    1.83
  -3 -10   0   18.89    1.80
   3 -10   0   22.38    1.67
   3 -10   0   19.95    1.53
  -3  10   0   20.07    1.63
  -3  10   0   18.29    1.76
  -3  10   0   19.56    1.60
   3  10   0   20.25    1.57
  -3  10   0   20.88    1.47
   3  10   0   21.72    1.86
  -3  10   0   20.17    1.57
   3  10   0   19.55    1.50
  -3  10   0   24.16    1.43
   3  10   0   21.28    1.87
  -3  10   0   20.44    1.93
  -3  10   0   21.57    1.63
   3  10   0   22.17    1.84
   3  10   0   19.06    1.81
  -4 -10   0  246.51   15.63
  -4 -10   0  249.11   15.82
   4 -10   0  264.40   15.61
  -4 -10   0  259.67   15.80
   4 -10   0  269.32   15.61
   4 -10   0  260.65   15.76
   4 -10   0  267.95   15.72
  -4 -10   0  277.22   15.89
   4 -10   0  254.27   15.61
  -4 -10   0  272.67   15.89
   4 -10   0  271.25   15.63
   4  10   0  252.42   15.85
  -4  10   0  258.54   15.58
  -4  10   0  266.79   15.92
  -4  10   0  253.96   15.67
  -4  10   0  261.23   15.61
  -4  10   0  259.85   15.50
  -4  10   0  265.38   15.77
  -4  10   0  253.36   15.64
   4  10   0  258.92   15.57
   4  10   0  268.25   15.86
  -4  10   0  265.02   15.63
   4  10   0  256.08   15.65
   4  10   0  263.49   15.86
   4  10   0  262.76   15.82
  -5 -10   0   11.53    1.50
   5 -10   0   11.24    1.26
  -5 -10   0   11.95    1.34
   5 -10   0   12.19    1.13
  -5 -10   0   11.79    1.40
  -5 -10   0   15.10    1.26
   5 -10   0   11.15    1.16
  -5 -10   0   14.33    1.55
   5 -10   0   14.23    1.18
   5 -10   0   12.00    1.36
   5 -10   0   13.10    1.14
  -5  10   0   14.55    1.25
   5  10   0   14.16    1.55
   5  10   0   12.93    1.25
  -5  10   0   12.97    1.13
   5  10   0   13.75    1.49
  -5  10   0   11.24    1.16
   5  10   0   13.18    1.49
   5  10   0   11.98    1.07
  -5  10   0   13.84    1.14
  -5  10   0   13.59    1.59
   5  10   0   10.12    1.41
  -5  10   0   11.74    1.19
   5  10   0   13.17    0.93
  -5  10   0   13.64    1.48
   6 -10   0   12.71    1.11
  -6 -10   0   14.31    1.62
  -6 -10   0   11.59    1.40
   6 -10   0   16.06    1.26
   6 -10   0   13.25    1.35
  -6 -10   0   13.70    1.62
   6 -10   0   14.03    1.12
  -6 -10   0   14.13    1.31
  -6 -10   0   16.04    1.47
   6 -10   0   15.18    1.49
   6 -10   0   13.27    1.25
   6  10   0   13.57    1.59
   6  10   0   13.54    1.54
  -6  10   0   11.67    1.19
  -6  10   0   13.96    1.65
  -6  10   0   12.63    1.41
   6  10   0   13.04    1.29
   6  10   0   13.06    1.11
  -6  10   0   15.20    1.18
   6  10   0   13.02    1.49
  -6  10   0   13.39    1.13
   6  10   0   13.28    1.00
  -6  10   0   14.31    1.28
   6  10   0   13.44    1.56
  -6  10   0   14.24    1.20
  -7 -10   0   86.92    5.99
   7 -10   0   90.97    5.79
  -7 -10   0   91.12    5.85
   7 -10   0   96.48    5.73
  -7 -10   0   92.56    6.01
  -7 -10   0   86.02    5.88
  -7 -10   0   89.46    5.74
   7 -10   0   90.60    5.70
  -7  10   0   94.73    5.60
   7  10   0   95.97    6.02
  -7  10   0   86.40    5.70
   7  10   0   93.72    5.94
  -7  10   0   91.70    5.56
   7  10   0   88.88    5.97
  -7  10   0   96.91    5.54
  -7  10   0   89.49    5.85
  -7  10   0   93.74    5.98
   7  10   0   90.13    5.52
   7  10   0   84.24    5.77
  -7  10   0   87.66    5.69
  -7  10   0   92.71    5.68
   7  10   0   93.33    5.90
   7  10   0   90.83    5.57
   8 -10   0   -0.31    0.54
   8 -10   0    0.67    0.52
  -8 -10   0   -0.03    0.79
  -8 -10   0    0.14    0.55
   8 -10   0   -0.41    0.48
  -8 -10   0    0.89    0.59
   8 -10   0   -0.06    0.48
  -8 -10   0    0.13    0.64
  -8 -10   0    0.64    0.74
  -8  10   0   -0.17    0.34
  -8  10   0    0.26    0.44
   8  10   0   -0.09    0.61
  -8  10   0   -0.26    0.42
  -8  10   0    0.17    0.46
  -8  10   0    0.70    0.47
   8  10   0    0.24    0.48
   8  10   0    0.16    0.34
   8  10   0    0.04    0.71
  -8  10   0   -0.70    0.58
  -8  10   0    0.92    0.74
  -8  10   0   -0.16    0.37
   8  10   0   -0.15    0.67
  -9 -10   0    1.91    0.84
   9 -10   0    1.25    0.57
   9 -10   0    1.37    0.62
   9 -10   0    0.57    0.60
  -9 -10   0    0.40    0.65
  -9 -10   0    2.06    0.69
   9 -10   0    1.49    0.62
  -9 -10   0    0.92    0.70
  -9 -10   0    1.16    0.82
   9  10   0    1.74    0.80
   9  10   0    1.09    0.60
  -9  10   0    2.08    0.55
  -9  10   0    1.39    0.81
  -9  10   0    0.49    0.50
  -9  10   0    1.24    0.47
  -9  10   0    1.25    0.45
  -9  10   0    0.40    0.45
   9  10   0    1.97    0.87
   9  10   0    1.20    0.69
  -9  10   0    2.72    0.62
   9  10   0    0.58    0.37
  -9  10   0    0.49    0.68
 -10 -10   0    9.20    1.18
  10 -10   0   12.77    1.35
 -10 -10   0   10.92    1.40
  10 -10   0   10.60    1.27
 -10 -10   0   14.15    1.69
  10 -10   0   11.35    1.32
  10 -10   0    9.72    1.17
 -10 -10   0    9.36    1.46
 -10 -10   0   12.20    1.38
  10  10   0   13.01    1.59
 -10  10   0   10.68    1.13
  10  10   0   10.54    1.02
 -10  10   0    9.48    1.12
  10  10   0   13.76    1.48
 -10  10   0   11.05    1.16
  10  10   0   11.41    1.37
 -10  10   0    9.85    1.07
 -10  10   0   10.72    1.48
 -10  10   0   12.08    1.10
 -10  10   0    9.43    1.03
  10  10   0   11.82    1.56
 -10  10   0   11.40    1.40
  11 -10   0    5.54    0.97
  11 -10   0    6.47    1.03
 -11 -10   0    6.58    1.27
 -11 -10   0    5.81    1.18
 -11 -10   0    7.57    1.35
  11 -10   0    6.29    1.00
  11 -10   0    7.05    1.05
 -11 -10   0    6.06    0.95
 -11 -10   0    5.63    1.01
 -11  10   0    7.78    0.85
 -11  10   0    5.68    0.95
  11  10   0    4.12    1.13
 -11  10   0    7.52    0.96
  11  10   0    6.27    0.80
  11  10   0    4.60    1.15
  11  10   0    6.58    1.07
 -11  10   0    6.85    1.21
  11  10   0    5.93    1.00
 -11  10   0    6.95    1.17
 -11  10   0    5.72    0.81
 -11  10   0    5.09    0.78
  12 -10   0    9.71    1.29
 -12 -10   0    8.85    1.37
 -12 -10   0   12.23    1.67
  12 -10   0    8.08    1.19
  12 -10   0    8.52    1.20
 -12 -10   0    9.50    1.35
 -12 -10   0    9.99    1.28
 -12 -10   0    8.15    1.55
 -12  10   0   10.02    1.04
  12  10   0   10.43    1.53
 -12  10   0    7.16    1.00
  12  10   0    7.83    1.44
 -12  10   0    9.56    1.40
  12  10   0   10.24    1.33
  12  10   0   10.92    1.39
 -12  10   0   11.53    1.53
  12  10   0   10.65    1.11
 -12  10   0   10.44    1.13
  13 -10   0   23.36    2.21
  13 -10   0   26.93    2.21
  13 -10   0   23.23    2.20
 -13 -10   0   25.02    2.10
 -13 -10   0   21.46    2.31
 -13 -10   0   27.07    2.22
 -13 -10   0   27.53    2.56
 -13 -10   0   20.89    2.47
 -13  10   0   24.82    1.98
  13  10   0   22.29    2.45
  13  10   0   26.73    2.32
 -13  10   0   26.62    2.35
 -13  10   0   24.60    1.90
  13  10   0   27.92    2.15
 -13  10   0   26.46    2.01
  13  10   0   25.86    1.98
 -13  10   0   28.54    2.43
  13  10   0   24.67    2.53
 -14 -10   0    3.97    0.93
 -14 -10   0    3.05    0.97
 -14 -10   0    4.49    1.00
 -14 -10   0    4.19    1.30
  14 -10   0    3.97    0.99
  14 -10   0    4.00    1.07
  14 -10   0    3.82    1.03
 -14 -10   0    5.99    1.33
 -14  10   0    4.23    1.14
 -14  10   0    4.68    0.86
 -14  10   0    4.59    0.83
 -14  10   0    4.41    1.13
  14  10   0    2.83    0.78
  14  10   0    4.61    0.94
  14  10   0    5.24    1.25
  14  10   0    3.95    1.18
 -15 -10   0    7.15    1.11
 -15 -10   0    4.49    1.08
 -15 -10   0    4.90    1.21
  15 -10   0    8.22    1.30
  15 -10   0    5.95    1.19
 -15 -10   0    5.30    1.43
 -15 -10   0    2.62    1.25
  15 -10   0    6.87    1.25
 -15  10   0    5.49    0.94
  15  10   0    7.45    1.50
 -15  10   0    6.02    1.32
  15  10   0    4.76    0.92
  15  10   0    8.05    1.45
 -15  10   0    7.48    1.00
 -15  10   0    4.75    1.17
  15  10   0    8.69    1.12
 -16 -10   0    6.02    1.08
 -16 -10   0    6.27    1.03
 -16 -10   0    4.72    1.22
  16 -10   0    3.77    1.14
  16 -10   0    4.93    1.17
 -16 -10   0    6.22    1.55
 -16 -10   0    5.18    1.49
  16 -10   0    4.78    1.21
  16  10   0    7.65    1.09
 -16  10   0    4.13    1.28
 -16  10   0    5.84    1.32
 -16  10   0    6.98    1.01
  16  10   0    7.84    1.08
  16  10   0    4.35    1.36
 -16  10   0    7.11    1.09
  16  10   0    5.45    1.37
  17 -10   0   10.15    1.68
  17 -10   0   12.71    1.71
 -17 -10   0   11.92    1.94
  17 -10   0   13.49    1.73
 -17 -10   0   12.05    1.39
 -17 -10   0   12.64    1.59
 -17 -10   0   14.82    2.11
 -17 -10   0   12.33    1.80
 -17  10   0   14.21    1.51
  17  10   0   13.27    1.50
  17  10   0   11.00    1.91
 -17  10   0    7.62    1.68
 -17  10   0   12.98    1.71
 -17  10   0   14.08    1.52
  17  10   0   14.86    2.01
  17  10   0   12.26    1.39
 -18 -10   0    6.99    1.65
  18 -10   0    7.91    1.44
 -18 -10   0    4.31    1.53
 -18 -10   0    3.36    0.92
  18 -10   0    6.28    1.32
 -18 -10   0    3.96    1.34
  18 -10   0    4.70    1.27
 -18 -10   0    5.32    1.18
  18  10   0    5.50    1.55
  18  10   0    7.00    1.18
 -18  10   0    3.08    1.40
 -18  10   0    6.13    1.11
 -18  10   0    5.65    1.32
  18  10   0    5.96    1.49
 -18  10   0    7.51    1.18
  19 -10   0    2.13    1.20
  19 -10   0    3.28    1.23
 -19 -10   0    2.48    1.02
 -19 -10   0    2.67    1.50
 -19 -10   0    2.52    1.21
 -19 -10   0    7.90    1.77
 -19  10   0    0.63    1.16
  19  10   0    5.24    1.45
 -19  10   0    2.56    0.96
 -19  10   0    4.47    1.31
  19  10   0    3.73    1.12
  19  10   0    2.41    1.08
 -19  10   0    2.08    0.90
  19  10   0    3.90    1.40
  20 -10   0    5.33    1.47
 -20 -10   0    2.42    1.11
  20 -10   0    3.27    1.26
 -20 -10   0    3.48    1.47
 -20 -10   0    3.69    1.46
 -20  10   0    5.77    1.32
  20  10   0    4.31    1.52
 -20  10   0    3.55    1.02
 -20  10   0    7.05    1.66
 -20  10   0    7.24    1.20
  20  10   0    5.00    1.21
  21 -10   0    0.06    1.10
 -21 -10   0   -1.00    1.13
  21 -10   0    1.52    1.15
 -21 -10   0   -0.01    1.31
 -21 -10   0    0.96    0.96
 -21  10   0    1.36    1.11
 -21  10   0   -0.70    0.74
 -21  10   0    1.13    0.89
  21  10   0   -0.03    0.93
 -21  10   0   -0.60    1.17
  21  10   0    0.68    1.14
 -22 -10   0    0.09    0.95
  22 -10   0    0.06    1.13
 -22 -10   0   -2.51    0.96
  22 -10   0    1.53    1.21
 -22 -10   0    0.37    1.40
 -22  10   0   -0.64    0.94
 -22  10   0   -0.02    0.82
  22  10   0    1.45    1.10
 -22  10   0    0.38    1.18
  22  10   0    3.97    1.20
  22  10   0    0.80    0.94
 -23 -10   0    1.83    1.51
 -23 -10   0   -0.02    0.99
  23 -10   0   -1.46    1.09
  23 -10   0    0.14    1.20
 -23 -10   0    1.49    1.56
 -23  10   0    1.15    1.30
 -23  10   0    0.49    0.89
  23  10   0   -0.47    0.88
 -23  10   0    0.93    1.08
  23  10   0   -0.75    0.83
  23  10   0    1.77    1.10
 -23  10   0    1.56    1.37
   0 -11   0   -0.54    0.50
   0 -11   0    0.10    0.60
   0 -11   0   -0.36    0.39
   0 -11   0    0.65    0.61
   0 -11   0    0.32    0.48
   0  11   0    0.09    0.26
   0  11   0   -0.31    0.57
   0  11   0   -0.21    0.51
   0  11   0   -0.75    0.35
   0  11   0    0.05    0.63
   0  11   0   -0.43    0.72
   0  11   0   -0.27    0.38
   1 -11   0   53.47    3.73
   1 -11   0   54.03    3.75
  -1 -11   0   54.15    3.79
  -1 -11   0   58.80    3.59
  -1 -11   0   55.87    3.80
  -1 -11   0   55.15    3.80
   1 -11   0   60.49    3.60
   1 -11   0   52.55    3.79
   1 -11   0   58.81    3.71
  -1  11   0   56.28    3.52
  -1  11   0   55.91    3.73
  -1  11   0   60.82    3.78
   1  11   0   54.33    3.80
   1  11   0   57.67    3.57
   1  11   0   55.02    3.60
  -1  11   0   55.90    3.48
  -1  11   0   58.82    3.99
   1  11   0   55.98    3.82
  -1  11   0   57.12    3.83
   1  11   0   56.35    3.83
   1  11   0   54.69    3.96
  -1  11   0   55.52    3.62
  -2 -11   0    7.59    1.09
   2 -11   0    8.02    1.08
   2 -11   0    6.04    0.91
  -2 -11   0    7.05    1.07
  -2 -11   0    7.98    0.84
   2 -11   0    7.52    0.89
  -2 -11   0    5.77    0.97
   2 -11   0    6.55    0.89
   2  11   0    6.57    1.07
  -2  11   0    7.08    0.86
  -2  11   0    6.10    1.07
  -2  11   0    8.19    0.76
  -2  11   0    6.09    0.96
  -2  11   0    7.56    0.92
   2  11   0    8.18    0.86
   2  11   0    6.77    1.05
   2  11   0    7.61    0.84
  -2  11   0    8.36    1.03
   2  11   0    6.80    1.16
   2  11   0    6.26    1.03
  -2  11   0    6.58    0.72
  -3 -11   0   13.99    1.49
   3 -11   0   12.90    1.19
  -3 -11   0   16.14    1.26
   3 -11   0   15.00    1.22
  -3 -11   0   12.13    1.53
   3 -11   0   13.21    1.30
  -3 -11   0   12.83    1.49
   3 -11   0   10.89    1.27
   3 -11   0   11.67    1.39
   3 -11   0   12.88    1.31
  -3 -11   0   13.26    1.54
   3  11   0   11.99    1.44
   3  11   0   15.84    1.57
  -3  11   0   13.81    1.33
   3  11   0   16.05    1.26
  -3  11   0   13.13    1.45
  -3  11   0   16.50    1.08
  -3  11   0   15.09    1.12
  -3  11   0   14.87    1.68
   3  11   0   11.92    1.45
  -3  11   0   13.25    1.22
   3  11   0   11.61    1.47
   3  11   0   13.45    1.17
  -3  11   0   14.79    1.31
  -3  11   0   13.22    1.26
   4 -11   0   47.98    3.06
  -4 -11   0   48.68    3.37
   4 -11   0   43.01    3.02
   4 -11   0   44.50    3.06
   4 -11   0   45.09    3.16
   4 -11   0   44.78    3.24
   4 -11   0   49.56    3.08
  -4 -11   0   47.82    3.08
  -4 -11   0   45.58    3.36
  -4 -11   0   48.19    3.32
  -4 -11   0   42.38    3.24
  -4  11   0   48.64    3.10
   4  11   0   45.78    2.98
  -4  11   0   48.79    2.90
  -4  11   0   46.23    2.98
  -4  11   0   45.26    3.25
   4  11   0   46.18    3.08
   4  11   0   43.52    3.33
  -4  11   0   46.02    3.10
   4  11   0   48.44    3.34
  -4  11   0   45.10    3.07
  -4  11   0   48.35    3.44
  -4  11   0   41.69    3.02
   4  11   0   46.97    3.35
   4  11   0   45.43    3.29
   5 -11   0  149.90    9.13
  -5 -11   0  142.59    9.39
   5 -11   0  151.88    9.30
   5 -11   0  145.54    9.08
  -5 -11   0  147.09    9.41
   5 -11   0  146.93    9.22
  -5 -11   0  149.70    9.16
   5 -11   0  160.47    9.10
   5 -11   0  152.94    9.12
  -5 -11   0  157.74    9.38
  -5 -11   0  144.97    9.32
   5  11   0  147.37    9.41
   5  11   0  146.85    9.36
  -5  11   0  148.53    9.29
   5  11   0  148.69    9.19
   5  11   0  149.92    9.38
   5  11   0  149.69    9.36
   5  11   0  156.00    9.06
  -5  11   0  150.79    9.08
  -5  11   0  147.50    9.15
  -5  11   0  145.49    9.16
  -5  11   0  154.27    9.11
  -5  11   0  147.25    9.44
  -5  11   0  155.25    9.09
  -6 -11   0    3.13    0.78
   6 -11   0    2.28    0.78
   6 -11   0    1.60    0.51
   6 -11   0    2.25    0.63
  -6 -11   0    1.45    0.61
  -6 -11   0    1.22    0.82
  -6 -11   0    0.45    0.60
  -6 -11   0    1.54    0.79
   6 -11   0    1.47    0.56
   6 -11   0    1.44    0.49
   6 -11   0    1.38    0.68
   6  11   0    2.24    0.89
  -6  11   0    2.30    0.57
   6  11   0    0.82    0.77
  -6  11   0    2.14    0.54
  -6  11   0    1.94    0.81
  -6  11   0    1.58    0.85
   6  11   0    1.36    0.83
  -6  11   0    1.84    0.57
  -6  11   0    2.92    0.59
   6  11   0    1.41    0.33
   6  11   0    2.28    0.51
   6  11   0    1.56    0.60
  -6  11   0    2.69    0.59
   6  11   0    0.70    0.69
  -7 -11   0   58.01    4.01
   7 -11   0   57.59    3.64
  -7 -11   0   56.01    3.69
   7 -11   0   56.23    3.46
   7 -11   0   60.89    3.79
   7 -11   0   54.44    3.46
   7 -11   0   55.59    3.65
  -7 -11   0   58.70    4.00
   7 -11   0   50.47    3.79
  -7 -11   0   53.95    3.81
  -7 -11   0   51.89    3.83
  -7  11   0   55.47    3.60
   7  11   0   51.31    3.70
   7  11   0   54.59    3.42
  -7  11   0   60.62    3.50
  -7  11   0   52.74    3.62
   7  11   0   54.77    3.93
   7  11   0   48.48    3.91
  -7  11   0   56.54    3.51
  -7  11   0   56.21    3.84
  -7  11   0   54.66    3.51
  -7  11   0   51.94    3.63
   7  11   0   58.71    3.90
   7  11   0   55.26    3.90
   7  11   0   52.43    3.49
  -7  11   0   59.32    4.00
  -8 -11   0   13.52    1.70
  -8 -11   0   13.90    1.57
   8 -11   0   14.73    1.38
   8 -11   0   16.40    1.55
  -8 -11   0   14.63    1.85
  -8 -11   0   15.91    1.48
   8 -11   0   13.72    1.40
  -8 -11   0   14.68    1.53
  -8  11   0   15.40    1.37
  -8  11   0   16.95    1.67
  -8  11   0   15.90    1.34
   8  11   0   12.36    1.42
  -8  11   0   17.84    1.79
   8  11   0   14.00    1.62
   8  11   0   12.64    1.58
   8  11   0   14.11    1.69
  -8  11   0   14.06    1.26
  -8  11   0   14.42    1.37
   8  11   0   14.79    1.21
   8  11   0   15.02    1.15
   8  11   0   15.17    1.78
  -8  11   0   16.46    1.19
   9 -11   0    0.13    0.57
   9 -11   0    1.89    0.68
   9 -11   0    1.03    0.70
  -9 -11   0    0.69    0.88
  -9 -11   0    0.76    0.64
  -9 -11   0    0.54    0.59
  -9 -11   0    0.09    0.76
   9 -11   0    0.27    0.54
  -9 -11   0    0.46    0.64
  -9  11   0    0.97    0.50
  -9  11   0    0.62    0.45
   9  11   0    0.30    0.38
  -9  11   0    0.67    0.42
   9  11   0   -0.21    0.68
   9  11   0    1.01    0.81
   9  11   0   -0.67    0.65
  -9  11   0    1.23    0.47
  -9  11   0    0.88    0.78
  -9  11   0    0.52    0.52
  -9  11   0    0.14    0.72
  -9  11   0    1.54    0.57
   9  11   0    0.90    0.63
   9  11   0    1.21    0.44
  10 -11   0    1.04    0.69
  10 -11   0    1.47    0.71
 -10 -11   0    0.61    0.85
 -10 -11   0    0.48    0.67
 -10 -11   0    0.70    0.63
  10 -11   0    1.25    0.66
 -10 -11   0    0.48    0.65
  10 -11   0    0.07    0.57
 -10 -11   0    1.25    0.96
 -10  11   0    0.60    0.45
 -10  11   0    0.64    0.81
  10  11   0   -0.30    0.68
  10  11   0    1.35    0.71
  10  11   0    1.68    0.90
 -10  11   0    1.13    0.51
  10  11   0    1.34    0.45
 -10  11   0    0.72    0.85
  10  11   0    0.61    0.82
 -10  11   0    0.96    0.85
 -10  11   0    0.09    0.47
 -10  11   0    0.59    0.47
  11 -11   0   14.11    1.59
 -11 -11   0   15.30    1.58
 -11 -11   0   14.35    1.56
  11 -11   0   13.11    1.51
 -11 -11   0   17.25    1.96
  11 -11   0   14.08    1.54
 -11 -11   0   15.81    1.91
 -11 -11   0   12.90    1.65
  11 -11   0   15.06    1.54
 -11  11   0   14.87    1.41
 -11  11   0   15.42    1.35
  11  11   0   11.00    1.54
 -11  11   0   14.49    1.70
 -11  11   0   13.78    1.27
  11  11   0   12.85    1.26
 -11  11   0   14.17    1.31
  11  11   0   16.00    1.91
  11  11   0   16.45    1.89
  11  11   0   15.35    1.66
 -11  11   0   17.11    1.88
 -12 -11   0   49.75    3.43
 -12 -11   0   46.73    3.76
 -12 -11   0   45.61    3.76
  12 -11   0   51.80    3.51
  12 -11   0   48.63    3.43
 -12 -11   0   44.83    3.43
 -12 -11   0   42.95    3.60
  12 -11   0   48.51    3.49
 -12  11   0   47.56    3.24
 -12  11   0   48.34    3.61
 -12  11   0   48.86    3.21
  12  11   0   48.39    3.43
  12  11   0   43.93    3.52
  12  11   0   46.57    3.70
 -12  11   0   50.18    3.64
  12  11   0   47.64    3.78
  12  11   0   49.79    3.20
  13 -11   0    0.60    0.77
 -13 -11   0   -0.61    0.74
 -13 -11   0    1.12    1.05
 -13 -11   0    0.30    0.68
 -13 -11   0    0.02    0.99
  13 -11   0    1.28    0.84
  13 -11   0    1.68    0.83
 -13 -11   0    0.44    0.75
 -13  11   0    0.72    0.58
  13  11   0    0.86    0.72
  13  11   0    0.30    0.94
 -13  11   0   -0.90    0.78
 -13  11   0    0.62    0.59
  13  11   0   -0.69    0.86
  13  11   0    0.54    0.56
 -13  11   0    0.70    0.82
  13  11   0   -0.39    0.68
 -14 -11   0    3.46    1.26
  14 -11   0    2.39    0.98
 -14 -11   0    3.49    1.00
  14 -11   0    3.62    1.05
 -14 -11   0    6.90    1.47
  14 -11   0    4.85    1.07
 -14 -11   0    3.60    1.07
 -14 -11   0    2.46    0.88
 -14  11   0    2.28    1.08
  14  11   0    3.97    1.24
 -14  11   0    2.97    1.05
 -14  11   0    3.44    0.75
 -14  11   0    4.95    0.85
  14  11   0    2.42    1.11
  14  11   0    1.94    0.90
  14  11   0    2.13    0.88
  14  11   0    3.90    0.79
  15 -11   0   12.84    1.74
 -15 -11   0   15.22    2.07
 -15 -11   0   11.41    1.52
 -15 -11   0   13.28    1.81
  15 -11   0   14.27    1.71
  15 -11   0   13.59    1.70
 -15 -11   0   13.52    1.53
 -15 -11   0   14.41    2.05
 -15  11   0   13.71    1.45
 -15  11   0   10.72    1.71
 -15  11   0   13.97    1.40
  15  11   0   15.09    2.04
 -15  11   0   13.57    1.76
  15  11   0   12.19    1.51
  15  11   0   12.36    1.39
  15  11   0   13.35    1.92
 -16 -11   0    3.99    1.10
  16 -11   0    4.80    1.20
 -16 -11   0    3.31    1.17
 -16 -11   0    4.56    1.41
  16 -11   0    3.02    1.06
 -16 -11   0    1.80    1.28
  16 -11   0    2.98    1.13
 -16 -11   0    3.80    0.94
  16  11   0    4.33    0.97
  16  11   0    5.74    0.94
 -16  11   0    3.03    1.14
 -16  11   0    6.16    0.94
 -16  11   0    4.53    0.98
  16  11   0    7.22    1.48
 -16  11   0    3.44    1.24
  16  11   0    6.08    1.46
 -17 -11   0    2.96    1.43
 -17 -11   0    1.01    1.22
 -17 -11   0    4.74    1.18
 -17 -11   0    3.37    1.47
  17 -11   0    5.94    1.36
 -17 -11   0    4.22    0.97
  17 -11   0    5.51    1.31
  17 -11   0    5.79    1.36
 -17  11   0    3.04    1.18
 -17  11   0    4.83    0.99
 -17  11   0    7.04    1.50
  17  11   0    5.28    1.04
  17  11   0    5.06    0.98
  17  11   0    2.74    1.36
  17  11   0    9.01    1.73
 -17  11   0    3.34    0.85
  18 -11   0   -0.29    0.94
  18 -11   0    0.24    1.03
 -18 -11   0    2.79    1.49
  18 -11   0    0.82    1.03
 -18 -11   0    1.35    1.16
 -18 -11   0    1.37    0.95
 -18 -11   0    0.32    1.26
 -18  11   0    0.17    0.69
  18  11   0    1.70    1.06
 -18  11   0    0.95    0.75
  18  11   0    1.54    1.31
  18  11   0    0.52    1.15
  18  11   0    0.86    0.85
  18  11   0    0.30    0.68
 -18  11   0   -0.57    0.87
 -18  11   0    0.41    1.09
 -19 -11   0    1.43    1.09
 -19 -11   0    3.81    1.53
  19 -11   0    2.15    1.18
  19 -11   0    1.99    1.14
 -19 -11   0    1.81    1.08
  19 -11   0    1.11    1.12
 -19 -11   0    2.38    1.50
 -19  11   0    0.95    1.06
 -19  11   0    2.16    0.91
 -19  11   0    0.12    0.79
 -19  11   0    0.75    1.22
  19  11   0    2.96    1.31
  19  11   0    1.69    1.59
  19  11   0    4.48    1.48
  19  11   0    2.26    1.02
 -20 -11   0    1.17    1.49
 -20 -11   0   -0.06    1.16
  20 -11   0    0.94    1.13
 -20 -11   0    0.17    0.96
  20 -11   0    0.81    1.10
  20  11   0    2.35    1.01
  20  11   0    1.27    1.25
 -20  11   0    3.22    1.08
 -20  11   0    0.55    1.16
 -20  11   0    1.07    1.13
 -20  11   0    3.46    0.96
 -21 -11   0    0.52    1.41
 -21 -11   0   -0.27    1.20
  21 -11   0   -0.85    1.03
 -21 -11   0    0.40    0.97
  21 -11   0    1.57    1.21
 -21  11   0    0.19    0.76
  21  11   0    0.20    1.09
 -21  11   0    0.02    1.20
 -21  11   0   -0.58    0.94
  21  11   0    1.59    1.07
  22 -11   0    2.15    1.28
 -22 -11   0    1.17    1.03
  22 -11   0    3.28    1.31
 -22 -11   0    1.21    1.31
 -22 -11   0    1.31    1.56
  22  11   0    0.89    0.96
 -22  11   0    0.99    0.90
  22  11   0    2.29    1.05
 -22  11   0    1.69    1.19
 -22  11   0    0.05    1.24
  22  11   0   -0.63    1.00
 -23 -11   0    3.24    1.73
 -23 -11   0    0.79    1.13
 -23 -11   0    0.92    1.46
  23 -11   0    0.39    1.15
  23 -11   0    0.96    1.27
  23  11   0   -0.10    0.92
 -23  11   0   -0.09    1.28
 -23  11   0    0.83    0.92
  23  11   0    1.16    1.05
 -23  11   0    2.02    1.25
  23  11   0    0.05    1.02
 -23  11   0   -1.27    1.26
   0 -12   0    0.57    0.62
   0 -12   0    1.66    0.68
   0 -12   0    1.15    0.56
   0 -12   0    0.30    0.56
   0  12   0    1.06    0.81
   0  12   0    1.50    0.71
   0  12   0    2.40    0.49
   0  12   0    1.25    0.51
   0  12   0    2.26    0.37
   0  12   0    0.71    0.65
   0  12   0    1.15    0.68
   1 -12   0    0.14    0.40
   1 -12   0    0.18    0.55
  -1 -12   0    0.34    0.45
  -1 -12   0    0.36    0.64
  -1 -12   0    0.54    0.59
   1 -12   0   -0.05    0.58
   1 -12   0   -0.31    0.52
  -1 -12   0   -0.75    0.50
   1 -12   0   -0.03    0.49
  -1  12   0    0.17    0.75
   1  12   0    1.31    0.67
  -1  12   0   -0.54    0.57
  -1  12   0   -0.05    0.38
  -1  12   0   -0.05    0.59
  -1  12   0    0.49    0.54
   1  12   0   -0.02    0.66
   1  12   0   -0.36    0.36
   1  12   0    0.84    0.76
   1  12   0   -0.09    0.41
   1  12   0    0.02    0.64
  -1  12   0    0.63    0.31
  -1  12   0    0.67    0.39
   2 -12   0   15.30    1.46
  -2 -12   0   17.72    1.69
  -2 -12   0   16.86    1.35
  -2 -12   0   16.58    1.65
   2 -12   0   16.83    1.63
   2 -12   0   12.04    1.42
   2 -12   0   16.57    1.33
  -2 -12   0   16.18    1.57
   2  12   0   17.68    1.68
  -2  12   0   16.09    1.47
  -2  12   0   18.29    1.67
  -2  12   0   16.19    1.21
   2  12   0   15.70    1.62
   2  12   0   16.43    1.77
   2  12   0   18.14    1.36
   2  12   0   15.86    1.67
  -2  12   0   15.54    1.36
  -2  12   0   15.33    1.21
  -2  12   0   14.82    1.51
  -2  12   0   15.77    1.79
   2  12   0   15.14    1.30
  -3 -12   0   30.83    2.69
   3 -12   0   38.72    2.59
   3 -12   0   40.45    2.75
   3 -12   0   38.56    2.64
   3 -12   0   34.20    2.56
  -3 -12   0   36.81    2.51
   3 -12   0   36.87    2.50
  -3 -12   0   32.45    2.74
  -3 -12   0   34.10    2.77
   3 -12   0   37.84    2.49
   3  12   0   39.21    2.82
   3  12   0   37.68    2.79
  -3  12   0   38.36    2.75
  -3  12   0   36.79    2.36
  -3  12   0   38.43    2.58
  -3  12   0   36.68    2.40
  -3  12   0   39.88    2.64
   3  12   0   35.67    2.45
   3  12   0   37.79    2.79
  -3  12   0   34.47    2.51
   3  12   0   35.70    2.86
  -3  12   0   33.79    2.89
   3  12   0   35.51    2.50
  -3  12   0   35.50    2.58
  -4 -12   0    0.78    0.68
   4 -12   0    0.80    0.54
   4 -12   0    0.88    0.61
   4 -12   0    0.94    0.55
   4 -12   0    0.98    0.72
  -4 -12   0    1.99    0.85
  -4 -12   0    0.01    0.63
  -4 -12   0   -0.13    0.44
   4 -12   0    1.08    0.52
   4 -12   0    0.87    0.53
  -4 -12   0    0.62    0.72
  -4  12   0    0.40    0.49
   4  12   0    1.88    0.87
   4  12   0    0.86    0.45
   4  12   0    1.51    0.80
   4  12   0    1.21    0.52
   4  12   0    1.48    0.79
  -4  12   0    1.29    0.39
  -4  12   0    1.25    0.57
  -4  12   0    1.15    0.43
   4  12   0    1.58    0.77
  -4  12   0    2.12    0.90
  -4  12   0    1.65    0.58
  -4  12   0    2.23    0.64
  -4  12   0    0.92    0.70
   5 -12   0    3.80    0.73
  -5 -12   0    3.88    0.99
   5 -12   0    6.05    0.83
   5 -12   0    2.56    0.74
  -5 -12   0    5.86    0.81
  -5 -12   0    3.17    0.91
   5 -12   0    3.23    0.69
   5 -12   0    5.60    0.76
  -5 -12   0    5.79    1.02
   5 -12   0    4.60    0.94
  -5 -12   0    6.93    1.10
   5  12   0    5.91    0.88
  -5  12   0    6.21    1.07
   5  12   0    5.52    0.69
   5  12   0    4.83    1.01
  -5  12   0    4.84    1.11
  -5  12   0    4.31    0.67
   5  12   0    2.56    0.95
  -5  12   0    5.67    0.77
  -5  12   0    4.02    0.78
  -5  12   0    4.74    0.76
   5  12   0    3.40    0.96
   5  12   0    4.75    1.00
  -5  12   0    3.66    0.73
   6 -12   0   23.71    1.87
   6 -12   0   24.95    1.80
   6 -12   0   25.42    1.81
  -6 -12   0   26.31    2.27
   6 -12   0   20.07    1.96
   6 -12   0   21.35    1.86
   6 -12   0   27.37    2.16
  -6 -12   0   24.51    2.12
  -6 -12   0   23.84    2.27
  -6 -12   0   25.46    2.11
  -6 -12   0   23.64    1.92
   6  12   0   26.02    2.25
  -6  12   0   23.86    1.81
   6  12   0   25.71    2.22
   6  12   0   21.74    1.91
  -6  12   0   24.53    1.92
  -6  12   0   25.74    2.16
   6  12   0   25.54    2.25
   6  12   0   25.07    2.19
  -6  12   0   25.56    1.83
   6  12   0   25.81    1.76
  -6  12   0   26.00    2.32
  -6  12   0   23.89    1.87
  -6  12   0   26.23    1.85
   7 -12   0    1.05    0.64
  -7 -12   0    0.94    0.79
  -7 -12   0    1.24    0.60
  -7 -12   0    1.56    0.87
   7 -12   0    1.12    0.60
   7 -12   0    2.13    0.61
   7 -12   0    0.95    0.48
   7 -12   0    1.28    0.47
  -7 -12   0    0.98    0.71
  -7 -12   0   -0.10    0.55
   7 -12   0    1.16    0.76
  -7  12   0    0.78    0.49
   7  12   0    0.25    0.79
   7  12   0    0.45    0.44
  -7  12   0    1.49    0.58
  -7  12   0    3.06    0.85
  -7  12   0    0.55    0.48
  -7  12   0   -0.46    0.79
   7  12   0    1.00    0.81
  -7  12   0    1.33    0.51
   7  12   0    0.94    0.79
  -7  12   0    0.35    0.56
   7  12   0    0.97    0.79
   7  12   0    1.56    0.63
   8 -12   0   12.77    1.26
  -8 -12   0    9.98    1.35
  -8 -12   0   10.80    1.24
   8 -12   0    8.35    1.21
  -8 -12   0   13.06    1.69
  -8 -12   0    8.42    1.28
  -8 -12   0   10.94    1.50
   8 -12   0   10.55    1.26
  -8  12   0   11.92    1.44
  -8  12   0   11.24    1.24
   8  12   0    9.75    1.51
  -8  12   0   11.02    1.04
   8  12   0   10.21    1.23
  -8  12   0   12.04    1.63
  -8  12   0   11.01    1.03
  -8  12   0   12.05    1.19
  -8  12   0   12.08    1.17
   8  12   0    9.19    1.38
   8  12   0   11.89    1.05
   8  12   0   10.69    0.93
   8  12   0   11.77    1.56
   8  12   0   10.49    1.48
  -8  12   0   10.11    1.08
   9 -12   0    1.70    0.73
  -9 -12   0    2.65    0.77
  -9 -12   0    3.03    1.02
  -9 -12   0    1.72    0.80
   9 -12   0    2.85    0.85
  -9 -12   0    1.30    0.98
   9 -12   0    2.25    0.74
  -9 -12   0    3.35    0.89
  -9  12   0    3.59    0.86
   9  12   0    1.44    0.94
   9  12   0    3.50    0.60
  -9  12   0    5.46    1.08
  -9  12   0    4.05    1.12
   9  12   0    2.66    0.51
   9  12   0    2.16    0.98
  -9  12   0    3.13    0.61
   9  12   0    1.23    0.67
   9  12   0    2.87    1.00
  -9  12   0    3.98    0.73
 -10 -12   0    2.96    0.89
 -10 -12   0   -0.13    0.67
  10 -12   0    2.24    0.79
  10 -12   0    3.20    0.78
 -10 -12   0    2.68    1.13
  10 -12   0    2.87    0.89
  10 -12   0    1.97    0.76
 -10 -12   0    1.84    0.98
 -10 -12   0    2.24    0.77
  10  12   0    1.17    0.67
  10  12   0    1.17    0.96
 -10  12   0    1.44    0.57
 -10  12   0    2.79    0.67
  10  12   0    1.48    0.98
  10  12   0    2.10    0.93
 -10  12   0    3.39    1.02
  10  12   0    2.06    0.53
 -10  12   0    1.50    0.57
 -10  12   0    4.61    1.16
  10  12   0    2.11    0.50
  11 -12   0    0.27    0.64
  11 -12   0   -0.11    0.62
 -11 -12   0   -0.07    0.63
 -11 -12   0    0.35    0.90
 -11 -12   0   -0.15    0.96
  11 -12   0    1.01    0.76
  11 -12   0    0.38    0.75
 -11 -12   0    2.55    0.97
 -11 -12   0    1.02    0.73
 -11  12   0    0.29    0.50
  11  12   0    0.98    0.88
  11  12   0    1.06    0.92
  11  12   0   -0.21    0.60
  11  12   0    1.15    0.49
 -11  12   0    0.93    0.54
  11  12   0    0.37    0.46
 -11  12   0   -0.26    0.79
 -11  12   0   -1.02    0.72
  11  12   0   -0.48    0.83
 -12 -12   0    1.87    1.13
 -12 -12   0    0.51    0.95
 -12 -12   0    1.52    0.79
  12 -12   0    2.11    0.80
  12 -12   0    1.26    0.82
 -12 -12   0    2.15    0.86
 -12 -12   0    2.27    0.93
  12 -12   0    3.88    0.90
  12 -12   0    1.54    0.87
  12  12   0    1.55    1.08
  12  12   0    1.53    0.57
  12  12   0    1.74    0.82
 -12  12   0    1.34    0.61
 -12  12   0    1.23    0.63
  12  12   0    2.53    0.98
 -12  12   0    1.91    1.01
  12  12   0   -0.27    0.99
 -12  12   0    2.03    1.05
  13 -12   0    2.22    0.97
  13 -12   0    0.83    0.79
 -13 -12   0    1.26    1.16
 -13 -12   0    0.93    0.79
  13 -12   0   -0.42    0.73
 -13 -12   0    1.16    0.85
 -13 -12   0   -0.62    0.94
 -13 -12   0    1.81    0.89
 -13  12   0    3.34    0.70
 -13  12   0    0.32    0.92
  13  12   0    1.00    0.78
 -13  12   0    0.78    0.99
  13  12   0    0.58    1.01
 -13  12   0    2.92    0.70
  13  12   0    0.96    0.59
  13  12   0    1.00    1.04
  13  12   0    2.15    0.94
  14 -12   0    0.77    0.82
  14 -12   0   -0.28    0.78
 -14 -12   0    0.22    0.87
 -14 -12   0    1.65    1.13
 -14 -12   0    0.32    1.06
 -14 -12   0    0.91    0.75
  14 -12   0    2.35    0.97
 -14 -12   0    1.62    0.84
 -14  12   0    1.87    0.66
  14  12   0   -0.36    0.72
 -14  12   0   -0.27    0.57
  14  12   0    1.57    0.81
  14  12   0    0.51    0.58
 -14  12   0    0.69    0.90
 -14  12   0    0.15    0.90
  14  12   0    1.17    1.07
  14  12   0    1.18    1.08
 -15 -12   0    4.96    1.57
 -15 -12   0    3.31    1.46
 -15 -12   0    5.97    1.22
 -15 -12   0    4.68    1.24
  15 -12   0    5.12    1.20
  15 -12   0    8.55    1.37
  15 -12   0    4.37    1.13
 -15 -12   0    6.51    1.15
  15  12   0    5.41    1.11
 -15  12   0    4.97    1.25
  15  12   0    7.14    1.01
  15  12   0    3.80    1.74
  15  12   0    9.29    1.67
 -15  12   0    6.24    1.36
  15  12   0    3.71    1.43
 -15  12   0    5.95    0.90
 -15  12   0    5.51    0.96
 -16 -12   0    0.29    0.73
 -16 -12   0   -0.95    1.06
 -16 -12   0   -0.94    1.03
  16 -12   0   -1.02    0.75
  16 -12   0    1.50    1.01
  16 -12   0    0.68    0.95
 -16 -12   0   -1.07    0.82
 -16 -12   0    0.60    0.83
 -16  12   0   -0.28    0.63
  16  12   0    0.50    1.16
 -16  12   0    0.39    0.93
 -16  12   0   -0.35    0.55
 -16  12   0    1.04    1.05
  16  12   0   -0.28    0.62
  16  12   0    0.03    0.71
  16  12   0    1.88    1.24
 -17 -12   0   -0.96    1.05
  17 -12   0    1.91    1.05
 -17 -12   0    0.39    1.02
  17 -12   0    0.56    0.99
  17 -12   0   -0.64    0.87
 -17 -12   0    0.80    0.86
 -17 -12   0   -0.18    1.17
  17  12   0    1.42    1.26
  17  12   0    0.85    1.16
 -17  12   0    0.92    0.73
  17  12   0    0.63    0.73
 -17  12   0   -0.66    0.96
  17  12   0   -0.35    0.68
 -17  12   0    1.71    1.05
 -17  12   0   -0.21    0.59
 -18 -12   0    0.77    0.96
  18 -12   0   -0.51    0.99
 -18 -12   0   -1.10    1.10
  18 -12   0    3.49    1.26
  18 -12   0    0.07    1.03
 -18 -12   0    1.05    1.11
 -18 -12   0    0.06    1.37
  18  12   0    0.44    0.75
  18  12   0   -0.63    1.20
 -18  12   0    1.51    1.19
  18  12   0    0.05    0.86
 -18  12   0    0.29    1.00
  18  12   0    0.65    1.25
  18  12   0   -0.24    0.67
 -18  12   0    1.37    0.73
 -18  12   0    1.01    0.83
  19 -12   0    3.95    1.46
 -19 -12   0    8.01    1.91
 -19 -12   0    6.01    1.72
  19 -12   0    6.23    1.48
 -19 -12   0    7.66    1.50
  19 -12   0    6.40    1.52
 -19  12   0    5.40    1.14
  19  12   0    6.63    1.65
 -19  12   0    7.80    1.51
  19  12   0   10.53    1.27
 -19  12   0    6.97    1.13
 -19  12   0    5.00    1.52
  19  12   0    3.87    1.63
  19  12   0    6.46    1.17
  20 -12   0    0.77    1.13
  20 -12   0    0.41    1.09
 -20 -12   0   -0.44    1.24
 -20 -12   0   -0.42    0.95
 -20 -12   0    0.61    1.47
 -20  12   0   -0.11    0.79
 -20  12   0    0.62    1.06
 -20  12   0    1.07    0.80
  20  12   0    1.08    0.92
  20  12   0   -0.77    1.11
 -20  12   0    0.04    1.15
 -21 -12   0    0.78    1.01
 -21 -12   0    2.82    1.48
  21 -12   0    1.17    1.15
 -21 -12   0    3.64    1.79
  21 -12   0    0.74    1.22
 -21  12   0    0.19    1.19
  21  12   0    1.99    1.43
 -21  12   0    3.43    1.00
 -21  12   0    1.56    1.15
  21  12   0    1.74    1.00
  22 -12   0    1.29    1.29
  22 -12   0    0.53    1.18
 -22 -12   0    0.49    1.50
 -22 -12   0   -0.16    1.05
 -22 -12   0    0.18    1.38
 -22  12   0   -0.36    1.19
  22  12   0   -0.59    0.82
  22  12   0   -1.34    0.97
 -22  12   0   -0.16    1.14
 -22  12   0    0.94    0.92
  23 -12   0   -1.10    1.18
  23 -12   0    1.60    1.39
 -23 -12   0   -0.07    0.96
 -23 -12   0   -0.21    1.71
 -23 -12   0    1.09    1.58
 -23  12   0   -0.78    0.81
 -23  12   0   -0.34    1.13
  23  12   0    0.07    1.05
 -23  12   0   -0.70    1.28
  23  12   0    1.01    1.08
   0 -13   0   -0.72    0.52
   0 -13   0    0.40    0.43
   0 -13   0    0.32    0.60
   0 -13   0   -0.53    0.55
   0 -13   0    0.29    0.62
   0  13   0   -0.28    0.62
   0  13   0    0.38    0.41
   0  13   0    0.29    0.27
   0  13   0    0.30    0.71
   0  13   0    0.31    0.45
   0  13   0   -0.68    0.54
   0  13   0   -1.08    0.71
   1 -13   0    1.82    0.73
  -1 -13   0    0.84    0.69
  -1 -13   0    0.99    0.51
   1 -13   0    1.90    0.64
   1 -13   0    1.28    0.51
   1 -13   0    0.00    0.55
   1 -13   0    0.40    0.69
  -1 -13   0    1.62    0.70
  -1 -13   0    3.04    0.86
   1  13   0    2.62    0.61
   1  13   0    2.17    0.53
  -1  13   0    1.54    0.38
  -1  13   0    0.46    0.73
  -1  13   0    2.61    0.48
  -1  13   0    1.70    0.70
  -1  13   0    1.71    0.70
   1  13   0    0.34    0.65
   1  13   0    1.35    0.88
   1  13   0    1.82    0.76
   1  13   0    1.17    0.80
  -1  13   0   -0.13    0.77
  -1  13   0    1.56    0.53
  -2 -13   0    1.17    0.72
   2 -13   0    3.39    0.88
   2 -13   0    3.36    0.76
   2 -13   0    3.58    0.64
  -2 -13   0    4.30    0.86
  -2 -13   0    3.30    0.93
  -2 -13   0    2.57    0.64
   2 -13   0    3.53    0.78
   2  13   0    1.71    0.83
   2  13   0    2.47    0.60
  -2  13   0    4.54    0.70
   2  13   0    2.48    0.85
   2  13   0    3.67    0.92
  -2  13   0    4.16    0.56
  -2  13   0    3.19    1.05
  -2  13   0    2.87    0.76
  -2  13   0    2.81    0.79
   2  13   0    3.17    0.63
  -2  13   0    2.60    0.88
   2  13   0    3.45    0.89
  -2  13   0    3.64    0.51
  -3 -13   0   19.59    1.91
   3 -13   0   15.99    1.79
   3 -13   0   19.01    1.72
  -3 -13   0   16.72    1.76
   3 -13   0   18.46    1.64
   3 -13   0   15.22    1.57
  -3 -13   0   18.55    1.84
  -3 -13   0   19.24    1.55
   3 -13   0   21.63    1.57
   3 -13   0   19.17    1.52
  -3  13   0   17.13    1.67
  -3  13   0   19.44    1.63
  -3  13   0   14.72    1.89
   3  13   0   17.36    1.52
  -3  13   0   20.00    1.57
  -3  13   0   19.01    1.37
  -3  13   0   18.71    1.63
   3  13   0   21.87    1.92
  -3  13   0   18.79    1.41
   3  13   0   20.12    1.87
   3  13   0   17.69    2.06
  -3  13   0   21.79    1.88
   3  13   0   18.83    1.49
   3  13   0   19.21    1.88
   4 -13   0    5.99    0.98
  -4 -13   0    4.92    0.95
   4 -13   0    6.59    0.90
   4 -13   0    6.00    0.92
   4 -13   0    7.31    0.88
   4 -13   0    7.16    1.07
  -4 -13   0    5.74    0.87
  -4 -13   0    4.15    1.05
   4 -13   0    7.12    0.91
   4  13   0    5.66    1.11
   4  13   0    3.61    0.95
  -4  13   0    5.06    1.16
  -4  13   0    6.16    0.93
  -4  13   0    5.83    0.86
   4  13   0    5.35    0.80
   4  13   0    5.09    1.08
   4  13   0    5.61    1.15
  -4  13   0    6.08    0.73
  -4  13   0    6.23    0.88
   4  13   0    4.77    0.74
  -4  13   0    5.90    1.06
  -4  13   0    5.80    0.93
  -4  13   0    7.74    0.72
   5 -13   0    0.91    0.65
   5 -13   0    0.84    0.58
  -5 -13   0    0.34    0.64
  -5 -13   0    0.50    0.64
   5 -13   0    0.24    0.51
  -5 -13   0    0.15    0.78
  -5 -13   0    0.14    0.72
   5 -13   0    1.40    0.60
   5 -13   0    0.80    0.55
  -5 -13   0    0.81    0.59
   5 -13   0   -0.31    0.63
   5  13   0    0.84    0.83
  -5  13   0    0.90    0.56
  -5  13   0    0.13    0.80
   5  13   0    1.22    0.55
  -5  13   0    0.75    0.36
  -5  13   0    0.00    0.68
   5  13   0    1.14    0.48
   5  13   0    0.05    0.67
  -5  13   0    1.85    0.51
  -5  13   0    0.53    0.59
   5  13   0    0.73    0.76
  -5  13   0    0.90    0.56
   5  13   0    2.75    0.99
  -5  13   0    1.22    0.55
   6 -13   0   14.62    1.44
   6 -13   0   14.07    1.35
  -6 -13   0   16.69    1.82
  -6 -13   0   16.18    1.48
  -6 -13   0   15.24    1.68
  -6 -13   0   10.71    1.55
   6 -13   0   15.74    1.43
   6 -13   0   14.67    1.64
   6 -13   0   12.88    1.53
   6 -13   0   16.54    1.37
  -6 -13   0   11.68    1.69
  -6  13   0   19.04    1.93
  -6  13   0   15.83    1.33
   6  13   0   16.15    1.48
  -6  13   0   15.70    1.16
  -6  13   0   13.49    1.43
  -6  13   0   15.00    1.38
  -6  13   0   13.92    1.39
   6  13   0   17.28    1.83
  -6  13   0   15.82    1.73
   6  13   0   17.25    1.80
   6  13   0   16.54    1.29
   6  13   0   16.28    1.78
  -6  13   0   15.72    1.37
   6  13   0   17.39    1.82
  -7 -13   0   -0.64    0.56
  -7 -13   0    0.75    0.61
   7 -13   0    0.36    0.64
   7 -13   0    1.10    0.62
   7 -13   0   -0.10    0.47
   7 -13   0    0.26    0.55
   7 -13   0    0.72    0.77
  -7 -13   0   -0.23    0.77
  -7 -13   0    0.37    0.71
  -7 -13   0   -0.27    0.78
   7 -13   0    0.50    0.47
  -7  13   0    0.40    0.76
   7  13   0   -0.20    0.49
  -7  13   0   -0.25    0.42
   7  13   0    0.87    0.93
  -7  13   0    1.69    0.96
   7  13   0    0.41    0.78
   7  13   0    0.40    0.45
   7  13   0   -0.46    0.78
  -7  13   0   -0.32    0.48
  -7  13   0    0.35    0.50
   7  13   0   -0.06    0.66
  -7  13   0   -0.12    0.44
  -7  13   0   -0.38    0.49
   8 -13   0   14.51    1.44
  -8 -13   0   13.89    1.77
   8 -13   0   15.04    1.44
  -8 -13   0   12.14    1.62
  -8 -13   0   13.40    1.45
   8 -13   0   13.81    1.62
  -8 -13   0   11.21    1.54
   8 -13   0   12.84    1.13
  -8 -13   0   13.32    1.79
   8 -13   0   11.61    1.48
  -8  13   0   13.64    1.84
   8  13   0   14.25    1.48
   8  13   0   12.47    1.63
   8  13   0   14.96    1.07
  -8  13   0   14.23    1.21
  -8  13   0   13.99    1.35
   8  13   0   13.07    1.62
   8  13   0   11.87    1.65
   8  13   0   15.20    1.81
  -8  13   0   11.40    1.56
   8  13   0   14.25    1.20
  -8  13   0   13.72    1.23
  -9 -13   0   22.46    2.27
  -9 -13   0   22.05    1.96
  -9 -13   0   18.91    1.79
  -9 -13   0   17.16    1.93
   9 -13   0   19.06    1.76
   9 -13   0   18.59    1.79
   9 -13   0   17.79    1.89
  -9 -13   0   21.54    2.17
  -9  13   0   19.56    1.45
   9  13   0   19.46    1.42
   9  13   0   19.55    2.02
   9  13   0   19.27    1.50
  -9  13   0   23.51    2.07
   9  13   0   20.24    1.86
   9  13   0   18.65    2.11
  -9  13   0   19.93    1.56
  -9  13   0   17.66    1.66
   9  13   0   19.23    2.18
  -9  13   0   19.59    2.14
 -10 -13   0    0.91    0.67
 -10 -13   0    2.17    1.10
 -10 -13   0    2.15    0.77
 -10 -13   0    1.43    0.84
  10 -13   0    0.00    0.65
 -10 -13   0   -0.26    0.82
  10 -13   0    0.56    0.73
  10 -13   0    0.88    0.75
  10  13   0    1.70    0.75
  10  13   0    1.56    1.04
 -10  13   0    0.62    0.59
  10  13   0    1.40    0.53
  10  13   0    2.93    1.12
 -10  13   0    2.62    1.09
 -10  13   0    1.18    0.89
 -10  13   0    0.37    0.50
  10  13   0    2.93    1.06
  10  13   0    2.26    0.51
 -11 -13   0   -1.03    0.80
 -11 -13   0   -0.65    0.55
 -11 -13   0    0.09    0.96
  11 -13   0    1.47    0.81
  11 -13   0    0.52    0.71
 -11 -13   0    0.82    0.78
  11 -13   0    0.72    0.78
 -11 -13   0   -1.06    0.58
 -11  13   0   -0.73    0.77
 -11  13   0    0.01    0.47
  11  13   0    0.20    0.44
  11  13   0    1.13    1.00
  11  13   0    0.73    0.75
  11  13   0   -0.67    0.82
  11  13   0    0.00    0.43
 -11  13   0    0.41    0.92
  11  13   0    0.31    0.82
 -12 -13   0   24.79    2.20
  12 -13   0   26.51    2.18
 -12 -13   0   21.65    2.14
 -12 -13   0   25.97    2.63
  12 -13   0   20.57    2.10
 -12 -13   0   25.15    2.61
  12 -13   0   22.45    2.20
  12 -13   0   21.27    2.23
 -12  13   0   24.43    2.47
 -12  13   0   24.73    1.92
  12  13   0   22.56    2.53
  12  13   0   21.92    1.80
  12  13   0   19.67    2.19
 -12  13   0   25.31    2.42
 -12  13   0   26.21    1.88
  12  13   0   27.99    2.31
  12  13   0   27.47    2.59
 -13 -13   0   11.61    2.25
 -13 -13   0    5.51    1.13
 -13 -13   0   10.44    1.36
 -13 -13   0    7.50    1.52
  13 -13   0    4.25    1.11
  13 -13   0    4.70    1.21
 -13 -13   0    4.94    1.48
  13 -13   0    6.02    1.17
  13  13   0    5.06    1.18
 -13  13   0    8.05    1.55
 -13  13   0    5.60    0.93
  13  13   0    6.76    1.46
  13  13   0    8.08    1.34
 -13  13   0    6.99    0.94
  13  13   0    4.55    0.81
 -13  13   0    6.69    1.39
  13  13   0    4.73    1.44
 -14 -13   0    6.53    1.26
  14 -13   0    6.74    1.24
  14 -13   0    8.23    1.49
 -14 -13   0    8.22    1.68
 -14 -13   0    7.00    1.27
  14 -13   0   10.22    1.47
 -14 -13   0    9.15    1.72
  14  13   0    8.59    1.35
  14  13   0    7.54    1.02
  14  13   0    7.66    1.64
 -14  13   0    7.20    1.47
 -14  13   0    7.63    1.07
 -14  13   0    7.85    1.49
  14  13   0    8.09    1.62
 -14  13   0    7.17    0.99
  14  13   0    7.32    1.43
 -15 -13   0    1.14    0.82
 -15 -13   0    0.67    1.20
 -15 -13   0    0.22    0.87
 -15 -13   0   -1.20    1.02
  15 -13   0   -0.24    0.86
 -15 -13   0   -0.73    0.80
  15 -13   0    1.43    0.98
  15 -13   0    0.68    0.88
  15  13   0   -0.18    0.58
  15  13   0    0.83    1.11
  15  13   0    0.14    0.80
 -15  13   0    0.17    0.58
 -15  13   0    0.64    0.66
  15  13   0    1.75    1.20
 -15  13   0    1.81    1.05
  15  13   0    1.65    0.90
 -15  13   0   -0.88    0.85
 -16 -13   0    0.22    1.01
 -16 -13   0    0.51    1.28
  16 -13   0    0.16    0.85
  16 -13   0   -0.28    0.95
 -16 -13   0   -0.88    1.14
 -16 -13   0    1.05    0.94
  16 -13   0   -0.42    0.86
 -16  13   0    0.65    0.62
  16  13   0    1.20    0.89
  16  13   0    0.46    1.09
 -16  13   0    1.88    1.13
  16  13   0    0.73    0.89
 -16  13   0    0.84    0.70
  16  13   0    1.15    0.72
 -16  13   0   -0.74    0.89
  16  13   0   -0.56    1.09
 -17 -13   0    2.47    1.40
 -17 -13   0    0.66    1.10
  17 -13   0    0.31    1.09
  17 -13   0    4.74    1.35
 -17 -13   0    1.62    1.00
 -17 -13   0    1.00    1.34
  17 -13   0    0.69    1.01
  17  13   0    1.31    1.32
 -17  13   0    0.70    1.01
  17  13   0    1.07    0.86
  17  13   0    2.16    1.02
  17  13   0    1.13    0.80
 -17  13   0    1.42    0.73
 -17  13   0    2.29    0.82
 -17  13   0    1.33    1.16
  17  13   0    0.39    1.22
 -18 -13   0    9.69    2.10
  18 -13   0   14.00    1.91
 -18 -13   0   16.11    2.42
 -18 -13   0    8.32    1.82
  18 -13   0   10.04    1.69
  18 -13   0   10.44    1.82
 -18 -13   0   10.93    1.80
  18  13   0   10.62    2.03
  18  13   0   11.59    2.09
 -18  13   0   13.75    1.46
 -18  13   0   11.70    1.89
 -18  13   0   11.22    1.41
  18  13   0    8.60    2.29
  18  13   0   12.28    1.48
  18  13   0    9.73    1.41
 -18  13   0   11.42    1.87
  19 -13   0    4.07    1.40
 -19 -13   0    6.20    1.93
  19 -13   0    2.46    1.32
 -19 -13   0    3.69    1.59
  19 -13   0    3.66    1.37
 -19 -13   0    1.16    1.01
 -19  13   0    2.58    1.37
 -19  13   0    3.19    1.34
  19  13   0    4.82    1.13
 -19  13   0    3.22    1.02
 -19  13   0    5.10    1.03
  19  13   0    8.00    1.85
  19  13   0    4.29    0.98
  20 -13   0    7.92    1.62
 -20 -13   0    4.78    1.30
  20 -13   0    7.62    1.64
 -20 -13   0    5.25    1.84
 -20 -13   0    8.31    2.19
  20 -13   0    7.12    1.63
 -20  13   0    7.22    1.65
 -20  13   0    4.91    1.50
  20  13   0    9.21    1.36
 -20  13   0    7.81    1.20
  20  13   0    6.66    1.80
 -21 -13   0   -0.53    1.29
 -21 -13   0   -1.25    0.81
  21 -13   0    1.23    1.28
  21 -13   0    1.14    1.19
 -21 -13   0    4.36    1.89
 -21  13   0   -0.22    1.17
 -21  13   0   -0.16    1.10
 -21  13   0   -0.61    0.77
  21  13   0    0.29    1.33
  21  13   0    0.73    0.92
 -22 -13   0   -0.64    1.58
 -22 -13   0    1.49    1.67
 -22 -13   0   -1.00    0.89
  22 -13   0    1.61    1.39
  22 -13   0    2.29    1.50
  22  13   0   -0.78    1.08
  22  13   0   -0.68    0.86
 -22  13   0    1.65    1.38
 -22  13   0   -0.12    0.82
 -22  13   0   -0.57    1.14
   0 -14   0    1.33    0.80
   0 -14   0    3.13    0.77
   0 -14   0    2.40    0.86
   0 -14   0    3.84    0.65
   0 -14   0    2.43    0.82
   0  14   0    1.66    0.80
   0  14   0    3.23    0.46
   0  14   0    4.14    0.90
   0  14   0    4.40    0.66
   0  14   0    2.70    0.99
   0  14   0    3.32    0.96
   0  14   0    3.14    0.65
   1 -14   0    0.85    0.65
   1 -14   0   -0.13    0.62
  -1 -14   0    0.72    0.72
   1 -14   0    0.61    0.52
  -1 -14   0    0.39    0.48
  -1 -14   0   -0.43    0.61
  -1 -14   0   -0.75    0.55
   1 -14   0    0.87    0.70
   1 -14   0    0.35    0.55
   1  14   0   -0.22    0.62
   1  14   0    0.48    0.70
   1  14   0   -0.80    0.62
  -1  14   0    0.01    0.46
   1  14   0    1.12    0.53
  -1  14   0    0.82    0.34
   1  14   0   -0.59    0.76
  -1  14   0    0.71    0.41
  -1  14   0    0.15    0.65
  -1  14   0    1.08    0.73
  -1  14   0    0.24    0.79
  -1  14   0   -0.20    0.66
   1  14   0   -0.04    0.45
   2 -14   0    0.18    0.56
  -2 -14   0    0.45    0.68
  -2 -14   0    1.10    0.72
  -2 -14   0   -0.05    0.74
  -2 -14   0    0.44    0.51
   2 -14   0    1.01    0.52
   2 -14   0   -0.64    0.66
   2 -14   0    0.03    0.58
   2  14   0    0.57    0.71
  -2  14   0    1.59    0.43
  -2  14   0    0.23    0.61
  -2  14   0    0.89    0.74
  -2  14   0    0.04    0.59
  -2  14   0    0.89    0.92
   2  14   0    0.99    0.85
   2  14   0    0.21    0.46
  -2  14   0    0.89    0.37
   2  14   0    1.49    0.78
   2  14   0    1.08    0.58
   2  14   0    0.09    0.67
  -2  14   0    0.74    0.53
   3 -14   0    2.12    0.70
  -3 -14   0    0.95    0.79
   3 -14   0    2.25    0.74
   3 -14   0    3.44    0.63
   3 -14   0    0.91    0.61
  -3 -14   0    1.84    0.83
   3 -14   0    0.90    0.76
  -3 -14   0    1.57    0.84
  -3 -14   0    0.77    0.56
  -3  14   0    1.79    0.61
   3  14   0    2.35    0.84
   3  14   0    0.71    0.88
  -3  14   0    1.45    0.45
   3  14   0    0.31    0.47
  -3  14   0    1.46    1.02
   3  14   0    1.95    0.86
  -3  14   0    2.03    0.45
  -3  14   0    1.93    0.71
   3  14   0    1.72    0.59
   3  14   0    2.12    0.87
  -3  14   0    1.10    0.76
  -3  14   0    1.87    0.68
  -3  14   0    2.42    0.73
   4 -14   0    3.57    0.97
  -4 -14   0    2.71    0.69
  -4 -14   0    2.98    0.89
   4 -14   0    3.95    0.72
   4 -14   0    3.94    0.86
   4 -14   0    4.04    0.73
  -4 -14   0    4.17    0.95
   4 -14   0    4.54    0.82
   4 -14   0    2.33    0.72
  -4 -14   0    3.71    0.99
   4  14   0    4.34    1.02
  -4  14   0    3.90    0.60
  -4  14   0    4.46    0.80
  -4  14   0    3.88    0.99
  -4  14   0    3.07    1.00
  -4  14   0    2.85    0.73
  -4  14   0    4.43    0.55
   4  14   0    2.91    0.94
   4  14   0    2.50    1.02
  -4  14   0    2.47    0.77
   4  14   0    3.35    0.65
  -4  14   0    3.88    0.74
   4  14   0    3.67    1.01
   4  14   0    3.23    0.71
  -5 -14   0   10.75    1.52
  -5 -14   0   15.23    1.79
   5 -14   0    9.67    1.19
  -5 -14   0   12.30    1.30
   5 -14   0   13.64    1.31
   5 -14   0   12.30    1.53
   5 -14   0   12.59    1.33
   5 -14   0   14.02    1.33
   5 -14   0   10.28    1.42
  -5 -14   0   11.16    1.42
  -5  14   0   11.94    1.02
   5  14   0   13.67    1.33
  -5  14   0   14.84    1.19
  -5  14   0   10.86    1.27
  -5  14   0   13.81    1.33
   5  14   0   10.38    1.66
  -5  14   0   11.27    1.29
   5  14   0   13.43    1.66
  -5  14   0   12.26    1.51
  -5  14   0   12.06    1.29
  -5  14   0   12.11    1.72
   5  14   0   11.48    1.57
   5  14   0   12.98    1.18
   5  14   0   11.13    1.56
   6 -14   0   18.02    1.56
   6 -14   0   18.80    1.61
   6 -14   0   15.91    1.83
   6 -14   0   17.18    1.61
   6 -14   0   17.46    1.79
  -6 -14   0   13.49    1.88
  -6 -14   0   16.14    1.83
  -6 -14   0   17.11    1.62
  -6 -14   0   16.53    1.99
   6 -14   0   16.58    1.54
  -6  14   0   18.34    1.49
   6  14   0   18.17    2.02
  -6  14   0   17.58    1.61
   6  14   0   19.50    1.95
  -6  14   0   17.71    1.58
  -6  14   0   16.59    1.30
  -6  14   0   18.65    1.60
   6  14   0   20.40    2.01
  -6  14   0   18.96    1.93
   6  14   0   17.39    1.45
   6  14   0   19.71    2.14
  -6  14   0   21.66    2.16
  -6  14   0   18.94    1.56
   6  14   0   16.63    1.63
  -7 -14   0   12.67    1.65
   7 -14   0   11.27    1.57
  -7 -14   0   13.38    1.48
  -7 -14   0   14.75    1.88
   7 -14   0   17.21    1.81
  -7 -14   0   14.82    1.92
   7 -14   0   14.02    1.32
   7 -14   0   14.90    1.52
  -7 -14   0   18.04    1.79
   7 -14   0   16.64    1.48
   7 -14   0   16.35    1.37
   7  14   0   15.23    1.83
   7  14   0   15.93    1.92
  -7  14   0   13.40    1.86
  -7  14   0   13.84    1.35
  -7  14   0   15.01    1.16
   7  14   0   15.87    1.31
   7  14   0   12.34    1.76
   7  14   0   11.51    1.52
   7  14   0   16.60    1.92
  -7  14   0   14.80    1.38
  -7  14   0   14.75    1.38
  -7  14   0   14.86    1.71
   8 -14   0    0.52    0.52
   8 -14   0    1.36    0.71
  -8 -14   0   -0.10    0.83
  -8 -14   0    0.70    0.64
   8 -14   0    1.62    0.53
  -8 -14   0   -0.41    0.66
   8 -14   0   -0.54    0.76
   8 -14   0    0.69    0.74
  -8 -14   0   -0.98    0.82
   8 -14   0    0.78    0.63
  -8 -14   0   -0.84    0.55
   8  14   0   -0.56    0.80
   8  14   0    0.38    0.87
   8  14   0    0.63    0.89
   8  14   0   -0.22    0.78
  -8  14   0    0.17    0.90
   8  14   0    0.13    0.46
   8  14   0    0.15    0.64
  -8  14   0    0.30    0.53
  -8  14   0    0.75    0.83
  -8  14   0    0.12    0.54
  -8  14   0   -0.20    0.51
  -9 -14   0    6.71    1.11
   9 -14   0    9.13    1.33
  -9 -14   0    8.55    1.35
  -9 -14   0   10.23    1.61
   9 -14   0    7.17    1.13
   9 -14   0    8.62    1.17
  -9 -14   0   11.41    1.68
   9  14   0    6.43    1.43
   9  14   0    7.78    1.36
  -9  14   0    8.11    0.92
   9  14   0    6.44    1.12
   9  14   0    8.40    0.85
  -9  14   0    9.63    1.67
   9  14   0   11.13    1.64
   9  14   0   10.71    1.00
  -9  14   0   10.45    1.25
  -9  14   0    7.59    1.32
  -9  14   0    8.81    0.97
   9  14   0    9.24    1.53
 -10 -14   0   24.15    2.34
 -10 -14   0   29.08    2.75
  10 -14   0   24.00    2.37
  10 -14   0   23.22    2.20
 -10 -14   0   24.23    2.23
 -10 -14   0   25.55    2.64
  10 -14   0   27.82    2.25
  10  14   0   26.42    2.64
  10  14   0   28.78    1.93
  10  14   0   25.48    2.33
 -10  14   0   27.44    2.33
  10  14   0   29.97    2.52
 -10  14   0   24.32    2.59
  10  14   0   33.60    2.75
  10  14   0   26.23    1.87
 -10  14   0   28.22    2.48
 -11 -14   0   10.57    1.87
  11 -14   0   15.21    1.71
  11 -14   0   13.61    1.77
 -11 -14   0   12.59    1.68
 -11 -14   0   13.05    1.93
 -11 -14   0   14.11    1.71
  11 -14   0   15.01    1.63
  11  14   0   13.22    1.68
 -11  14   0   10.49    1.85
  11  14   0   14.87    1.97
  11  14   0   12.23    1.88
 -11  14   0   13.13    1.74
  11  14   0   14.99    1.23
  11  14   0   15.35    1.83
 -12 -14   0    4.97    1.02
 -12 -14   0    1.91    1.27
  12 -14   0   -0.32    0.71
 -12 -14   0    2.01    0.92
 -12 -14   0    0.92    1.05
  12 -14   0    0.22    0.79
  12 -14   0   -0.05    0.86
 -12  14   0    0.33    1.00
  12  14   0    1.50    0.60
  12  14   0    1.30    0.87
 -12  14   0    2.19    1.08
  12  14   0    0.98    1.13
  12  14   0    4.81    1.26
  12  14   0    2.72    1.23
 -13 -14   0   10.68    1.57
  13 -14   0   10.84    1.46
 -13 -14   0   13.33    1.69
 -13 -14   0   13.27    2.01
 -13 -14   0   13.47    1.96
  13 -14   0   12.14    1.58
  13 -14   0   10.85    1.61
  13 -14   0   11.40    1.51
  13  14   0    8.45    1.44
 -13  14   0    9.73    1.13
  13  14   0    9.45    1.13
  13  14   0   12.85    1.92
 -13  14   0   11.72    1.69
  13  14   0   12.22    1.96
 -13  14   0   15.16    1.99
  13  14   0   13.55    1.75
  14 -14   0   -0.66    0.81
  14 -14   0    0.91    1.03
 -14 -14   0    0.45    1.18
  14 -14   0    0.53    0.89
 -14 -14   0    1.77    1.21
 -14 -14   0   -0.64    0.71
  14  14   0    0.33    1.14
  14  14   0   -1.01    0.69
  14  14   0    1.42    0.64
 -14  14   0   -0.08    0.59
 -14  14   0    0.27    1.01
  14  14   0   -0.51    0.86
 -14  14   0   -0.35    0.64
 -14  14   0   -0.10    1.01
  14  14   0   -0.38    0.99
 -15 -14   0    3.50    1.06
  15 -14   0    4.00    1.23
 -15 -14   0    2.23    1.22
 -15 -14   0    1.56    1.34
  15 -14   0    1.92    1.06
  15 -14   0    3.50    1.25
 -15 -14   0    1.51    1.28
  15  14   0    4.87    1.54
 -15  14   0    5.44    1.41
 -15  14   0    3.02    0.80
 -15  14   0    4.48    1.37
  15  14   0    5.99    1.22
  15  14   0    1.97    1.28
  15  14   0    4.65    0.84
 -15  14   0    3.96    0.78
  15  14   0    1.79    1.04
 -16 -14   0    0.85    1.03
 -16 -14   0   -0.96    1.17
  16 -14   0   -0.85    0.88
  16 -14   0   -0.06    0.98
 -16 -14   0    0.82    0.89
  16 -14   0    0.06    0.96
 -16 -14   0   -0.09    1.28
  16  14   0    1.00    1.22
  16  14   0    0.43    0.63
  16  14   0    1.23    0.99
  16  14   0    0.64    0.89
 -16  14   0    0.92    0.73
  16  14   0    0.82    1.25
 -16  14   0    2.10    1.21
 -16  14   0   -0.38    0.58
 -16  14   0   -0.08    0.96
 -17 -14   0   15.88    2.24
 -17 -14   0   16.27    1.96
 -17 -14   0   14.39    2.33
  17 -14   0   13.67    1.94
  17 -14   0   18.28    2.16
  17 -14   0   16.86    2.14
 -17 -14   0   17.66    2.56
 -17  14   0   12.70    1.99
  17  14   0   18.97    2.55
  17  14   0   19.71    1.89
 -17  14   0   18.79    1.62
 -17  14   0   13.82    2.02
  17  14   0   15.67    2.35
  17  14   0   14.17    2.02
 -17  14   0   17.42    1.73
  17  14   0   16.33    1.73
  18 -14   0    4.83    1.37
 -18 -14   0    3.17    1.28
  18 -14   0    1.20    1.15
 -18 -14   0    4.48    1.80
  18 -14   0    8.19    1.59
 -18 -14   0    5.17    1.75
 -18  14   0    2.51    0.95
  18  14   0    1.56    1.44
 -18  14   0    4.29    0.90
  18  14   0    2.32    0.94
 -18  14   0    5.30    1.51
  18  14   0    4.14    1.10
 -18  14   0    2.34    1.25
  18  14   0    6.04    1.67
  19 -14   0   15.69    2.17
 -19 -14   0   17.23    2.64
 -19 -14   0   11.87    1.77
 -19 -14   0   14.80    2.43
  19 -14   0   13.28    1.99
  19 -14   0   14.89    2.10
 -19  14   0    8.79    1.89
  19  14   0   12.75    2.24
  19  14   0   15.62    1.67
 -19  14   0   14.20    2.08
 -19  14   0   11.19    1.46
  19  14   0   11.29    1.54
 -19  14   0   12.15    1.43
  20 -14   0    1.26    1.26
 -20 -14   0    4.18    1.78
 -20 -14   0    2.87    1.74
  20 -14   0    2.33    1.46
 -20 -14   0    1.02    1.02
  20 -14   0    4.06    1.51
 -20  14   0    2.00    1.35
  20  14   0    1.73    0.87
 -20  14   0    2.58    1.40
 -20  14   0    1.25    0.85
  20  14   0    3.77    1.10
  20  14   0    1.73    1.40
  21 -14   0    0.32    1.22
 -21 -14   0    0.35    1.05
 -21 -14   0   -0.80    1.49
 -21 -14   0    0.83    1.50
  21 -14   0    0.01    1.08
 -21  14   0    0.04    0.76
 -21  14   0   -1.32    1.11
 -21  14   0    1.25    1.33
  21  14   0    0.66    0.90
  21  14   0   -1.06    1.21
  22 -14   0    1.25    1.30
 -22 -14   0    0.41    1.83
  22 -14   0   -1.50    1.12
 -22 -14   0    0.79    1.46
 -22 -14   0    0.63    1.18
 -22  14   0    0.49    1.30
  22  14   0   -0.09    0.97
 -22  14   0    0.40    1.19
 -22  14   0    0.05    0.85
   0 -15   0   -0.13    0.74
   0 -15   0    0.69    0.69
   0 -15   0    0.35    0.51
   0 -15   0   -0.08    0.70
   0  15   0    0.42    0.52
   0  15   0    0.47    0.81
   0  15   0    0.19    0.47
   0  15   0    0.12    0.31
   0  15   0   -0.94    0.81
   0  15   0   -0.29    0.68
   0  15   0    0.13    0.73
  -1 -15   0   19.56    1.95
  -1 -15   0   18.81    1.58
   1 -15   0   18.94    1.85
   1 -15   0   18.03    1.88
  -1 -15   0   19.52    1.94
  -1 -15   0   18.79    1.88
   1 -15   0   19.44    1.62
   1 -15   0   19.81    1.81
   1 -15   0   18.83    1.82
   1  15   0   19.14    1.56
  -1  15   0   18.54    1.47
  -1  15   0   19.28    1.85
   1  15   0   19.19    1.61
  -1  15   0   18.94    2.17
   1  15   0   19.74    1.98
   1  15   0   18.49    1.90
  -1  15   0   19.94    1.64
  -1  15   0   17.48    1.37
  -1  15   0   18.13    1.95
   1  15   0   21.36    2.16
  -1  15   0   18.19    1.80
   1  15   0   19.15    1.96
  -2 -15   0    2.84    0.90
  -2 -15   0    2.71    0.68
   2 -15   0    1.58    0.70
   2 -15   0    3.73    0.85
   2 -15   0    2.28    0.69
   2 -15   0    2.98    0.93
  -2 -15   0    2.18    0.88
  -2 -15   0    2.91    0.97
  -2  15   0    1.58    0.78
  -2  15   0    2.85    0.90
   2  15   0    2.11    0.62
  -2  15   0    3.54    0.57
  -2  15   0    3.03    1.11
  -2  15   0    2.54    0.81
   2  15   0    2.53    0.95
  -2  15   0    4.00    0.55
   2  15   0    2.32    0.66
   2  15   0    0.53    0.89
   2  15   0    1.26    0.85
  -2  15   0    3.90    0.77
   2  15   0    0.58    0.78
   3 -15   0    9.44    1.23
   3 -15   0   12.21    1.26
  -3 -15   0   13.86    1.28
   3 -15   0   14.51    1.28
   3 -15   0   12.22    1.52
  -3 -15   0   10.12    1.52
   3 -15   0   10.79    1.32
  -3 -15   0    8.44    1.38
  -3 -15   0    7.74    1.31
   3  15   0   12.03    1.18
  -3  15   0   10.76    1.47
   3  15   0    8.31    1.41
  -3  15   0   10.67    1.02
  -3  15   0   14.49    1.45
   3  15   0    9.87    1.64
  -3  15   0    9.90    1.56
  -3  15   0   11.51    1.05
   3  15   0    9.44    1.13
   3  15   0    9.82    1.45
  -3  15   0   10.89    1.28
  -3  15   0    8.33    1.21
  -3  15   0   12.76    1.26
   3  15   0   15.50    1.72
   4 -15   0    1.91    0.74
  -4 -15   0    0.37    0.86
   4 -15   0    1.33    0.78
   4 -15   0    0.94    0.80
   4 -15   0    0.76    0.63
  -4 -15   0    0.08    0.68
   4 -15   0    1.73    0.66
  -4 -15   0    0.24    0.61
  -4 -15   0    0.37    0.75
   4 -15   0    0.06    0.60
  -4  15   0    0.10    0.62
  -4  15   0    0.68    0.42
   4  15   0    0.58    0.61
  -4  15   0    1.04    0.83
  -4  15   0    0.38    0.44
   4  15   0    1.59    0.58
  -4  15   0    0.78    0.75
   4  15   0    0.26    0.77
  -4  15   0    0.71    0.58
  -4  15   0    0.68    0.67
   4  15   0   -0.52    0.77
   4  15   0    0.76    0.87
  -4  15   0    1.91    1.06
   4  15   0    2.04    1.10
   5 -15   0    2.12    0.75
   5 -15   0   -0.05    0.81
  -5 -15   0    1.65    1.01
   5 -15   0    2.16    0.70
  -5 -15   0    1.29    0.89
  -5 -15   0    1.15    0.79
   5 -15   0    0.48    0.58
   5 -15   0    1.60    0.66
   5 -15   0    1.10    0.79
  -5 -15   0    0.83    0.67
   5  15   0    0.94    0.91
  -5  15   0    1.42    0.87
   5  15   0    0.86    0.92
   5  15   0    1.55    0.58
  -5  15   0    1.99    1.13
  -5  15   0    1.56    0.71
  -5  15   0    0.63    0.67
   5  15   0    1.31    0.93
   5  15   0    0.38    0.81
  -5  15   0    1.30    0.52
  -5  15   0    1.30    0.45
   5  15   0    1.46    0.66
  -6 -15   0    3.84    0.94
  -6 -15   0    7.29    1.28
   6 -15   0    7.26    1.12
   6 -15   0    7.51    1.29
   6 -15   0    6.85    0.98
  -6 -15   0    7.74    1.39
   6 -15   0    8.05    1.05
   6 -15   0    7.63    1.23
  -6 -15   0    8.37    1.56
   6 -15   0    4.96    0.97
  -6  15   0    6.29    1.37
   6  15   0    5.75    1.34
   6  15   0    4.77    1.16
   6  15   0    7.79    1.42
   6  15   0    9.61    1.02
   6  15   0    5.73    1.26
  -6  15   0    7.61    1.02
  -6  15   0    7.12    0.75
  -6  15   0    6.87    1.00
   6  15   0    5.43    0.97
  -6  15   0    8.95    1.34
  -6  15   0    7.95    0.94
   7 -15   0   22.65    2.00
  -7 -15   0   21.44    2.25
   7 -15   0   23.42    2.06
   7 -15   0   24.32    1.89
  -7 -15   0   23.64    2.04
  -7 -15   0   26.47    2.57
   7 -15   0   28.21    2.33
   7 -15   0   25.49    1.93
  -7 -15   0   21.06    2.40
   7 -15   0   23.85    2.32
   7  15   0   25.89    2.13
   7  15   0   25.50    2.48
   7  15   0   23.86    1.84
  -7  15   0   24.26    1.93
   7  15   0   24.87    2.39
  -7  15   0   26.71    2.39
  -7  15   0   27.33    1.97
   7  15   0   24.61    2.48
  -7  15   0   21.57    2.50
  -7  15   0   23.63    1.92
   7  15   0   23.49    2.43
   8 -15   0   15.02    1.75
   8 -15   0   13.86    1.72
   8 -15   0   15.22    1.28
  -8 -15   0   14.09    1.97
   8 -15   0   14.25    1.33
   8 -15   0   13.56    1.50
  -8 -15   0   14.93    1.57
  -8 -15   0   12.93    1.90
   8 -15   0   14.12    1.57
  -8  15   0   11.87    1.33
  -8  15   0   13.45    1.42
  -8  15   0   14.54    1.35
   8  15   0   15.65    1.97
   8  15   0   14.60    1.58
   8  15   0   13.32    1.87
   8  15   0   14.91    1.29
  -8  15   0   12.90    1.72
  -8  15   0   11.46    1.81
   8  15   0   14.78    1.90
   8  15   0   12.41    1.68
  -9 -15   0    0.38    0.52
  -9 -15   0    0.04    1.03
   9 -15   0    1.05    0.91
  -9 -15   0    1.07    1.03
  -9 -15   0    0.51    0.68
   9 -15   0   -0.52    0.63
   9 -15   0    0.86    0.79
  -9  15   0    0.45    0.56
   9  15   0   -0.09    0.69
  -9  15   0    1.09    1.04
   9  15   0    0.52    0.91
   9  15   0    1.02    1.07
  -9  15   0    0.88    0.57
  -9  15   0    1.76    0.64
   9  15   0   -1.03    0.87
   9  15   0    0.75    0.54
  -9  15   0   -0.45    0.85
   9  15   0    0.93    1.03
  10 -15   0    0.44    0.81
  10 -15   0    0.39    0.76
  10 -15   0    0.75    0.92
 -10 -15   0    0.47    0.60
 -10 -15   0    2.02    1.17
 -10 -15   0    2.67    1.27
 -10 -15   0    1.70    0.79
  10  15   0    1.50    0.60
  10  15   0    0.05    0.89
  10  15   0    0.30    0.68
  10  15   0    1.11    1.05
 -10  15   0    2.15    1.04
 -10  15   0    2.40    1.22
  10  15   0    0.96    1.10
  11 -15   0   10.67    1.57
 -11 -15   0   10.22    1.48
  11 -15   0    9.54    1.43
 -11 -15   0    9.84    1.76
 -11 -15   0   13.31    1.92
  11 -15   0   10.15    1.40
 -11  15   0    9.71    1.59
 -11  15   0   13.56    1.87
  11  15   0   13.59    1.94
  11  15   0    9.65    1.10
  11  15   0    8.35    1.68
  11  15   0   13.56    1.82
  11  15   0   10.58    1.57
  11  15   0   10.99    1.07
 -12 -15   0   12.03    1.59
  12 -15   0   16.02    1.85
  12 -15   0   20.93    2.08
 -12 -15   0   13.21    2.17
  12 -15   0   12.58    1.61
 -12 -15   0   16.73    2.22
  12  15   0   11.27    2.01
  12  15   0   14.24    1.79
  12  15   0   17.56    2.06
 -12  15   0   14.65    2.06
 -12  15   0   15.82    1.92
  12  15   0   15.34    2.18
  12  15   0   15.32    1.33
  13 -15   0    4.41    1.19
  13 -15   0    4.77    1.22
 -13 -15   0    3.41    1.45
 -13 -15   0    6.27    1.17
  13 -15   0    7.62    1.29
 -13 -15   0    2.79    1.32
 -13  15   0    7.15    1.61
  13  15   0    4.15    1.44
 -13  15   0    4.96    1.38
  13  15   0    8.29    1.45
  13  15   0    5.82    0.83
 -13  15   0    4.22    0.81
  13  15   0    5.15    1.17
  13  15   0    4.94    1.58
 -14 -15   0    8.77    1.81
 -14 -15   0    5.34    1.56
  14 -15   0    4.86    1.33
 -14 -15   0    5.00    1.23
  14 -15   0    8.60    1.42
  14  15   0    3.30    1.17
  14  15   0    4.67    1.55
 -14  15   0    5.40    1.50
 -14  15   0    6.80    1.45
  14  15   0    6.30    1.36
  14  15   0    6.77    1.58
  14  15   0    5.37    0.87
 -14  15   0    4.78    0.84
 -15 -15   0    0.69    0.98
  15 -15   0    0.76    1.05
 -15 -15   0   -0.10    0.79
 -15 -15   0   -2.18    1.06
 -15 -15   0   -0.02    1.24
  15 -15   0    0.15    1.10
 -15  15   0    0.45    1.10
 -15  15   0   -1.63    0.77
  15  15   0    0.32    0.60
 -15  15   0    1.39    0.63
  15  15   0   -0.09    1.14
  15  15   0   -0.71    0.83
  15  15   0   -0.34    0.80
  15  15   0    0.09    1.30
  16 -15   0    5.33    1.42
 -16 -15   0    7.50    1.93
 -16 -15   0    3.59    1.11
 -16 -15   0    3.48    1.44
  16 -15   0    6.29    1.45
  16 -15   0    7.29    1.47
 -16 -15   0    3.39    1.60
 -16  15   0    3.83    0.95
  16  15   0    6.42    1.31
 -16  15   0    5.23    0.88
  16  15   0    4.20    0.92
 -16  15   0    2.82    1.36
  16  15   0    6.98    1.81
 -16  15   0    6.88    1.46
  16  15   0    4.34    1.33
  16  15   0    2.86    1.47
 -17 -15   0   -0.70    1.38
  17 -15   0   -0.44    1.03
 -17 -15   0    0.13    0.89
  17 -15   0   -0.90    0.92
  17 -15   0    1.26    1.27
 -17 -15   0    0.76    1.43
 -17  15   0   -0.66    0.59
  17  15   0    0.70    0.91
 -17  15   0    1.10    1.09
  17  15   0   -0.56    1.19
 -17  15   0    0.47    0.79
  17  15   0    2.71    1.56
 -17  15   0   -0.66    1.16
  17  15   0    0.51    0.74
  18 -15   0   14.04    1.93
 -18 -15   0   19.21    2.79
 -18 -15   0   15.35    2.41
  18 -15   0   13.22    1.97
  18 -15   0    8.87    1.93
 -18 -15   0    8.84    1.72
  18  15   0    8.23    2.17
 -18  15   0   10.98    1.41
  18  15   0   13.90    1.69
 -18  15   0   13.02    1.39
  18  15   0   11.07    1.44
  18  15   0   16.27    2.33
 -18  15   0   11.64    1.94
 -18  15   0   14.05    2.08
 -19 -15   0    1.01    1.06
  19 -15   0    1.16    1.35
  19 -15   0    0.92    1.24
  19 -15   0    3.50    1.40
 -19 -15   0   -0.48    1.56
 -19 -15   0    2.56    1.66
 -19  15   0    2.53    1.42
 -19  15   0    1.46    0.77
  19  15   0    1.05    0.86
  19  15   0    0.96    0.90
  19  15   0    2.02    1.47
 -19  15   0    0.55    1.16
  20 -15   0    1.92    1.47
  20 -15   0   -0.51    1.20
 -20 -15   0    1.02    1.69
  20 -15   0    0.74    1.29
 -20 -15   0    0.06    1.11
 -20 -15   0    4.21    1.77
 -20  15   0   -0.03    1.11
 -20  15   0   -0.24    1.26
 -20  15   0    0.71    0.78
  20  15   0    1.90    0.96
  20  15   0    1.19    0.89
  20  15   0    2.48    1.49
  21 -15   0    0.18    1.31
 -21 -15   0    0.90    1.09
 -21 -15   0   -0.10    1.42
  21 -15   0    0.03    1.27
  21 -15   0    0.70    1.28
 -21 -15   0   -1.34    1.65
  21  15   0    1.59    1.44
 -21  15   0   -0.67    0.74
 -21  15   0   -1.33    1.26
 -21  15   0   -0.70    1.09
   0 -16   0   38.48    2.74
   0 -16   0   39.80    3.08
   0 -16   0   38.19    3.04
   0 -16   0   36.44    2.97
   0  16   0   38.10    2.97
   0  16   0   40.79    3.31
   0  16   0   37.42    2.74
   0  16   0   44.76    3.12
   0  16   0   38.30    3.10
   0  16   0   38.53    2.47
   0  16   0   37.39    2.65
   1 -16   0    3.14    0.86
   1 -16   0    1.01    0.80
  -1 -16   0    0.99    0.81
  -1 -16   0    1.18    0.82
   1 -16   0    0.11    0.76
  -1 -16   0    1.01    0.86
   1 -16   0    0.89    0.83
  -1 -16   0    1.10    0.60
   1 -16   0    1.31    0.65
  -1  16   0    1.26    0.83
   1  16   0    1.09    0.90
   1  16   0    1.86    0.69
   1  16   0    0.92    0.59
   1  16   0    0.63    0.83
  -1  16   0    1.40    0.66
  -1  16   0    1.41    0.45
  -1  16   0    0.24    0.98
   1  16   0    1.29    0.85
  -1  16   0    0.78    0.82
  -1  16   0    2.00    1.01
  -1  16   0    1.66    0.56
   1  16   0    0.40    0.83
   2 -16   0    4.13    0.87
  -2 -16   0    6.08    1.14
   2 -16   0    3.49    0.88
  -2 -16   0    5.15    1.15
  -2 -16   0    5.91    0.93
  -2 -16   0    6.43    1.32
   2 -16   0    6.24    1.12
   2 -16   0    3.64    1.07
   2  16   0    4.75    0.83
  -2  16   0    5.85    0.73
  -2  16   0    4.82    1.00
   2  16   0    4.65    1.12
  -2  16   0    6.66    1.15
  -2  16   0    4.08    1.31
   2  16   0    4.32    1.17
   2  16   0    3.29    1.08
  -2  16   0    5.44    0.89
  -2  16   0    3.62    1.12
  -2  16   0    6.64    0.72
   2  16   0    4.54    1.28
   2  16   0    5.08    0.89
   3 -16   0    4.59    0.88
   3 -16   0    3.50    0.85
  -3 -16   0    6.82    1.20
  -3 -16   0    7.04    0.94
   3 -16   0    4.51    1.11
   3 -16   0    4.62    1.01
   3 -16   0    5.33    1.06
   3 -16   0    4.31    0.84
  -3 -16   0    6.58    1.22
  -3 -16   0    4.91    1.27
   3  16   0    2.06    0.98
   3  16   0    4.24    1.31
  -3  16   0    4.67    1.32
  -3  16   0    4.20    0.99
  -3  16   0    4.21    1.11
  -3  16   0    3.75    0.83
   3  16   0    5.52    0.88
   3  16   0    3.28    1.07
  -3  16   0    5.31    0.69
   3  16   0    3.40    0.81
  -3  16   0    4.03    0.65
  -3  16   0    4.19    0.97
   4 -16   0   13.80    1.44
   4 -16   0   13.11    1.50
  -4 -16   0   13.57    1.79
   4 -16   0   11.50    1.50
  -4 -16   0    9.80    1.22
   4 -16   0   13.04    1.34
   4 -16   0   11.33    1.39
  -4 -16   0   11.29    1.60
  -4 -16   0   11.57    1.53
   4 -16   0    9.29    1.16
  -4  16   0   11.69    1.13
  -4  16   0   13.50    1.08
   4  16   0    9.19    1.25
   4  16   0    9.57    1.47
  -4  16   0   10.25    1.32
   4  16   0   12.45    1.25
   4  16   0   12.51    1.67
   4  16   0    9.07    1.69
  -4  16   0   14.20    1.92
  -4  16   0   11.51    1.37
   4  16   0    8.95    1.49
  -4  16   0   13.30    1.66
   5 -16   0    1.28    0.74
  -5 -16   0    0.86    1.04
  -5 -16   0    1.50    0.97
   5 -16   0    2.65    0.84
   5 -16   0    2.89    0.97
  -5 -16   0    2.31    0.74
   5 -16   0    1.09    0.66
  -5 -16   0    1.21    0.83
   5 -16   0    2.41    0.75
   5 -16   0    0.12    0.85
  -5  16   0    2.55    0.81
  -5  16   0    2.98    0.58
  -5  16   0    2.11    1.19
  -5  16   0    2.23    0.60
  -5  16   0    2.50    1.03
  -5  16   0    1.05    0.74
   5  16   0    0.15    1.05
   5  16   0    2.82    1.12
   5  16   0    2.13    1.02
   5  16   0    2.05    0.96
   5  16   0    2.72    0.69
   5  16   0    2.04    0.75
   6 -16   0   24.75    1.97
   6 -16   0   21.50    2.29
  -6 -16   0   22.10    1.99
  -6 -16   0   22.94    2.43
   6 -16   0   24.31    2.28
   6 -16   0   23.43    1.98
   6 -16   0   25.05    2.01
  -6 -16   0   22.55    2.26
   6 -16   0   23.76    2.05
  -6 -16   0   25.52    2.57
  -6  16   0   22.89    2.61
   6  16   0   24.72    1.85
   6  16   0   20.40    2.38
  -6  16   0   23.25    2.00
   6  16   0   25.35    2.41
  -6  16   0   24.23    2.00
   6  16   0   20.81    2.01
   6  16   0   22.08    2.46
  -6  16   0   24.06    1.85
   6  16   0   22.39    2.42
  -6  16   0   25.55    2.35
   7 -16   0    9.07    1.38
  -7 -16   0    8.41    1.47
   7 -16   0    7.56    0.97
  -7 -16   0    8.12    1.53
   7 -16   0    6.76    1.40
   7 -16   0    8.30    1.06
   7 -16   0    8.14    1.20
  -7 -16   0    6.39    1.11
   7 -16   0    6.19    1.02
  -7 -16   0    6.77    1.26
  -7  16   0    7.65    1.05
   7  16   0    7.07    1.12
  -7  16   0    8.16    1.53
   7  16   0    5.86    1.42
  -7  16   0    5.98    1.02
  -7  16   0    7.74    1.38
   7  16   0    8.12    0.99
   7  16   0    6.81    1.47
  -7  16   0    7.05    1.00
   7  16   0    5.66    1.40
   7  16   0    3.99    1.20
  -8 -16   0    6.44    1.13
   8 -16   0    6.27    1.26
   8 -16   0   12.04    1.21
   8 -16   0    8.25    0.97
   8 -16   0   10.16    1.51
   8 -16   0    8.23    1.16
  -8 -16   0   11.72    1.69
   8 -16   0    7.05    1.22
  -8 -16   0    8.33    1.67
  -8  16   0   10.94    1.15
   8  16   0    7.97    1.26
  -8  16   0    7.87    1.05
  -8  16   0    7.29    1.03
  -8  16   0   11.27    1.71
   8  16   0    7.89    1.51
   8  16   0   10.23    1.08
   8  16   0    5.16    1.32
  -8  16   0   10.19    1.53
   8  16   0    5.51    1.41
   8  16   0    5.98    1.50
   9 -16   0    1.65    0.82
  -9 -16   0    1.17    0.82
  -9 -16   0    1.83    1.14
  -9 -16   0    0.24    0.59
  -9 -16   0    2.46    1.20
   9 -16   0    1.55    0.98
   9 -16   0    1.32    0.79
   9  16   0    0.72    1.05
   9  16   0    1.31    0.81
  -9  16   0    0.27    0.95
  -9  16   0    2.63    0.68
   9  16   0    1.51    1.14
   9  16   0    1.07    0.59
   9  16   0    0.84    0.96
  -9  16   0   -0.22    0.52
   9  16   0    2.03    1.10
  -9  16   0   -0.11    1.03
  -9  16   0    1.04    0.59
 -10 -16   0    5.33    1.45
 -10 -16   0    3.55    0.96
  10 -16   0    3.11    1.15
  10 -16   0    3.76    1.04
 -10 -16   0    4.67    1.39
  10 -16   0    5.41    1.04
  10  16   0    3.18    1.03
  10  16   0    4.61    0.79
 -10  16   0    5.45    1.30
  10  16   0    4.30    1.33
  10  16   0    4.14    1.34
 -10  16   0    2.96    1.31
  10  16   0    4.26    1.44
 -11 -16   0    3.67    1.40
  11 -16   0    3.74    1.03
 -11 -16   0    3.54    1.44
 -11 -16   0    4.72    1.09
  11 -16   0    4.56    1.25
  11 -16   0    2.27    0.99
 -11  16   0    2.20    1.31
  11  16   0    3.67    0.72
  11  16   0    1.82    1.17
  11  16   0    3.70    1.46
  11  16   0    3.83    1.07
 -11  16   0    3.27    1.22
  11  16   0    3.29    1.32
  12 -16   0    5.50    1.39
  12 -16   0    8.79    1.41
 -12 -16   0    6.36    1.70
 -12 -16   0    9.08    1.85
  12 -16   0    6.56    1.27
 -12 -16   0    7.02    1.29
  12  16   0    8.55    0.93
 -12  16   0    7.49    1.68
  12  16   0    7.97    1.72
 -12  16   0    6.43    1.47
  12  16   0   10.66    1.95
  12  16   0    9.41    1.43
  12  16   0    8.08    1.65
 -13 -16   0    1.91    1.32
  13 -16   0    1.38    1.06
  13 -16   0    0.69    0.88
  13 -16   0    2.18    1.19
 -13 -16   0    2.48    1.42
 -13 -16   0    1.74    1.02
 -13  16   0    3.04    1.21
  13  16   0    2.57    1.04
  13  16   0    2.50    1.28
  13  16   0    1.73    1.33
  13  16   0    4.39    1.53
  13  16   0    3.66    0.70
 -13  16   0    4.66    1.49
 -14 -16   0    8.22    1.87
  14 -16   0    3.41    1.17
  14 -16   0    5.46    1.38
 -14 -16   0    3.74    1.13
  14 -16   0    4.78    1.21
 -14 -16   0    5.35    1.61
  14  16   0    4.99    0.84
  14  16   0    7.32    1.67
 -14  16   0    4.41    1.42
  14  16   0    4.18    1.26
  14  16   0    5.58    1.41
 -14  16   0    4.17    1.36
  14  16   0    3.35    1.53
 -15 -16   0   -1.12    1.25
 -15 -16   0    1.31    1.47
  15 -16   0    1.71    1.16
 -15 -16   0    3.79    1.15
 -15 -16   0    0.60    1.15
  15 -16   0    2.39    1.14
  15  16   0    1.88    1.18
 -15  16   0    1.93    1.20
  15  16   0    0.85    1.35
  15  16   0    0.06    1.18
  15  16   0    1.39    0.70
  15  16   0   -0.51    0.94
 -15  16   0    1.01    1.21
 -16 -16   0    1.07    0.93
 -16 -16   0   -1.56    1.26
 -16 -16   0   -0.07    1.41
 -16 -16   0   -0.14    1.32
  16 -16   0   -0.51    1.15
  16 -16   0    0.11    1.06
  16  16   0   -0.25    0.80
  16  16   0   -0.07    1.35
 -16  16   0    2.90    1.24
  16  16   0   -0.22    0.65
  16  16   0   -0.48    0.87
  16  16   0   -2.48    1.08
 -16  16   0   -0.75    1.03
  17 -16   0    6.63    1.68
  17 -16   0    7.77    1.58
 -17 -16   0    2.78    1.82
 -17 -16   0    5.25    1.31
 -17 -16   0    8.17    1.96
  17  16   0    8.29    1.15
 -17  16   0    6.35    1.59
 -17  16   0    4.22    1.59
  17  16   0    5.18    1.75
  17  16   0    6.32    1.87
  17  16   0    6.08    1.37
 -18 -16   0   -1.52    1.45
  18 -16   0    1.18    1.33
  18 -16   0    1.68    1.32
 -18 -16   0    0.71    1.54
 -18 -16   0    1.02    1.08
  18  16   0    2.46    0.92
 -18  16   0   -0.95    1.15
  18  16   0   -0.75    1.27
 -18  16   0    0.01    1.12
  18  16   0   -0.85    0.69
  19 -16   0    1.33    1.31
  19 -16   0    0.37    1.29
 -19 -16   0    1.44    1.57
  19 -16   0    4.30    1.68
 -19 -16   0    1.41    1.09
 -19 -16   0    2.69    1.90
 -19  16   0    1.39    1.32
  19  16   0    1.39    1.00
  19  16   0    3.25    0.98
  19  16   0    1.37    1.43
 -19  16   0    0.90    1.22
 -20 -16   0   -0.24    1.06
 -20 -16   0   -0.29    1.73
  20 -16   0    0.34    1.32
 -20 -16   0   -0.47    1.40
  20 -16   0   -0.05    1.23
  20 -16   0   -0.76    1.23
 -20  16   0    0.39    0.73
  20  16   0   -0.19    1.41
 -20  16   0    0.94    1.25
 -20  16   0    0.79    1.28
  20  16   0    0.22    0.87
  21 -16   0    1.94    1.41
 -21 -16   0    1.88    1.66
 -21 -16   0    0.40    1.85
  21 -16   0   -0.89    1.27
 -21 -16   0    1.70    1.23
  21 -16   0    0.19    1.46
 -21  16   0    0.98    0.81
 -21  16   0    1.81    1.45
 -21  16   0    0.06    1.22
  21  16   0    1.63    1.53
   0 -17   0   -1.19    0.73
   0 -17   0   -0.69    0.72
   0 -17   0   -0.28    0.71
   0 -17   0   -0.05    0.61
   0  17   0    0.54    0.97
   0  17   0    0.28    0.50
   0  17   0    0.80    0.39
   0  17   0    1.58    0.96
   0  17   0    0.40    0.80
   0  17   0    0.61    0.60
   0  17   0    0.04    0.82
   1 -17   0   13.71    1.84
  -1 -17   0   17.15    1.60
   1 -17   0   16.56    1.81
  -1 -17   0   13.75    1.84
  -1 -17   0   19.07    2.02
   1 -17   0   18.46    1.91
  -1 -17   0   18.50    1.93
   1 -17   0   20.13    1.63
  -1  17   0   14.37    2.03
  -1  17   0   16.89    1.58
   1  17   0   20.35    2.03
   1  17   0   16.32    2.08
   1  17   0   17.64    1.94
   1  17   0   18.57    1.59
  -1  17   0   14.54    1.84
   1  17   0   17.68    1.53
  -1  17   0   17.90    1.46
  -1  17   0   18.64    1.85
  -1  17   0   17.88    1.32
   1  17   0   12.70    1.79
  -1  17   0   16.91    1.91
  -2 -17   0    1.22    0.91
   2 -17   0    2.43    0.76
  -2 -17   0    1.35    0.69
  -2 -17   0    3.52    0.79
   2 -17   0    2.15    0.97
  -2 -17   0    2.04    1.08
   2 -17   0    2.98    1.02
   2 -17   0    2.23    0.74
  -2 -17   0    0.24    0.80
   2  17   0    2.26    1.00
  -2  17   0    3.00    0.91
   2  17   0    0.35    0.93
  -2  17   0    2.23    0.52
  -2  17   0    1.88    0.89
   2  17   0    2.11    0.96
   2  17   0    0.84    0.62
   2  17   0    2.15    0.74
   2  17   0    2.73    1.04
  -2  17   0    2.76    1.21
  -2  17   0    2.07    0.58
  -2  17   0    3.27    1.11
  -3 -17   0   18.97    1.79
   3 -17   0   20.92    1.97
  -3 -17   0   19.11    2.24
   3 -17   0   19.81    1.78
   3 -17   0   20.59    2.10
  -3 -17   0   18.77    2.10
   3 -17   0   20.14    1.80
  -3 -17   0   19.90    2.11
   3 -17   0   23.74    2.19
   3  17   0   20.01    1.72
  -3  17   0   18.43    1.97
  -3  17   0   19.87    1.55
   3  17   0   19.48    2.30
   3  17   0   20.93    2.22
   3  17   0   16.50    1.73
  -3  17   0   17.41    2.28
   3  17   0   17.17    2.13
   3  17   0   25.14    2.30
  -3  17   0   22.53    2.21
  -3  17   0   22.51    1.97
  -3  17   0   18.79    1.53
   4 -17   0    7.09    1.22
  -4 -17   0    5.66    1.25
   4 -17   0    8.12    1.08
  -4 -17   0    9.30    1.17
   4 -17   0    7.17    1.10
   4 -17   0    7.05    1.26
   4 -17   0    7.12    1.11
   4 -17   0    9.57    1.45
  -4 -17   0    6.49    1.53
  -4 -17   0    9.45    1.46
   4  17   0    6.87    1.37
   4  17   0    6.77    1.05
  -4  17   0    9.05    1.25
   4  17   0    6.98    1.01
  -4  17   0    7.81    1.59
   4  17   0    6.75    1.60
   4  17   0    8.45    1.45
  -4  17   0    9.75    1.46
   4  17   0    6.90    1.42
  -4  17   0    8.06    1.22
  -4  17   0    8.43    0.92
  -4  17   0    9.23    1.00
   5 -17   0    1.75    0.94
   5 -17   0    0.00    0.90
   5 -17   0   -0.39    0.63
  -5 -17   0    0.14    1.03
   5 -17   0   -0.11    0.67
   5 -17   0    0.62    0.68
  -5 -17   0   -0.70    0.76
   5 -17   0    1.99    0.83
  -5 -17   0    1.10    0.71
  -5 -17   0    0.77    0.87
   5  17   0    1.50    1.00
  -5  17   0   -0.23    0.86
  -5  17   0    0.71    1.07
  -5  17   0    0.35    0.53
  -5  17   0    1.15    0.80
   5  17   0    0.48    0.99
   5  17   0   -0.37    0.90
  -5  17   0   -0.25    0.69
   5  17   0    1.30    1.10
   5  17   0    1.27    0.67
   5  17   0   -0.19    0.59
   6 -17   0    0.88    0.80
  -6 -17   0   -0.12    0.93
  -6 -17   0    1.11    1.17
  -6 -17   0    0.18    0.70
   6 -17   0    0.37    0.75
   6 -17   0    0.62    0.72
   6 -17   0    0.46    0.88
   6 -17   0    1.70    1.04
   6 -17   0    0.54    0.72
  -6 -17   0    0.75    0.88
   6  17   0   -0.89    1.09
   6  17   0   -0.16    0.72
  -6  17   0   -0.11    0.56
  -6  17   0   -1.32    0.70
  -6  17   0   -2.57    0.81
   6  17   0   -0.13    0.58
   6  17   0    1.08    1.05
  -6  17   0   -0.26    0.73
   6  17   0    0.09    0.98
  -6  17   0    0.50    1.00
   6  17   0    0.46    0.96
  -7 -17   0   35.73    2.94
   7 -17   0   38.62    2.64
   7 -17   0   32.98    2.76
  -7 -17   0   34.00    2.72
  -7 -17   0   32.45    3.21
   7 -17   0   36.44    2.67
   7 -17   0   35.41    2.72
   7 -17   0   35.92    3.02
  -7 -17   0   41.77    3.36
   7 -17   0   32.35    3.06
  -7  17   0   34.94    3.31
  -7  17   0   32.59    2.65
   7  17   0   36.61    3.25
   7  17   0   34.42    3.12
  -7  17   0   36.54    2.68
   7  17   0   39.14    3.28
   7  17   0   37.88    2.83
  -7  17   0   34.94    3.03
   7  17   0   32.89    3.10
  -7  17   0   36.60    2.61
   7  17   0   36.43    2.54
   8 -17   0    0.56    0.96
   8 -17   0    0.52    0.84
   8 -17   0    0.06    0.74
   8 -17   0   -0.43    0.63
   8 -17   0    0.00    0.58
  -8 -17   0    1.29    0.86
  -8 -17   0    0.17    0.69
  -8 -17   0   -1.56    0.96
   8 -17   0   -0.07    0.94
  -8 -17   0   -0.83    0.87
  -8  17   0    0.71    1.03
   8  17   0    1.10    1.15
   8  17   0    1.84    1.17
  -8  17   0    0.43    0.58
   8  17   0    1.98    0.93
   8  17   0    1.32    1.08
   8  17   0    0.34    0.96
   8  17   0    0.34    0.56
  -8  17   0   -1.07    0.91
  -8  17   0    0.03    0.66
  -8  17   0   -0.05    0.65
   9 -17   0    1.62    1.10
  -9 -17   0    2.68    0.96
   9 -17   0    4.06    1.01
   9 -17   0    3.23    1.08
  -9 -17   0    3.04    1.25
  -9 -17   0    1.85    1.25
  -9 -17   0    0.78    0.71
   9 -17   0    2.40    0.71
   9 -17   0    2.94    1.21
   9  17   0    1.83    0.69
   9  17   0    2.95    1.17
  -9  17   0    2.89    1.20
   9  17   0    1.43    1.13
  -9  17   0    2.48    0.75
   9  17   0    5.16    1.36
   9  17   0    3.13    0.90
  -9  17   0    2.06    0.73
   9  17   0    2.55    1.29
  -9  17   0    1.85    1.25
 -10 -17   0    0.16    0.76
  10 -17   0   -0.96    0.92
 -10 -17   0    1.08    1.11
  10 -17   0   -0.55    0.82
 -10 -17   0    1.19    1.27
  10 -17   0    0.03    0.80
  10  17   0    1.22    1.16
  10  17   0   -0.15    1.02
 -10  17   0   -0.12    0.95
 -10  17   0    0.72    1.23
 -10  17   0    0.84    0.63
  10  17   0    1.07    1.15
 -10  17   0    0.18    0.60
  10  17   0    0.02    0.75
  10  17   0    0.75    0.63
  11 -17   0    0.82    0.93
 -11 -17   0   -0.10    1.18
  11 -17   0    1.88    0.93
  11 -17   0    1.45    1.18
 -11 -17   0    2.54    0.97
 -11 -17   0    1.19    1.22
  11  17   0    0.43    0.95
 -11  17   0   -0.74    0.99
  11  17   0    0.17    1.20
 -11  17   0    1.35    1.29
  11  17   0    1.27    0.62
  11  17   0    0.74    1.13
  11  17   0    2.47    1.31
 -12 -17   0   -0.21    1.16
 -12 -17   0    1.57    1.28
  12 -17   0    0.65    0.86
  12 -17   0   -0.69    0.95
 -12 -17   0    0.87    0.91
  12 -17   0    0.27    0.92
  12  17   0    1.29    1.23
  12  17   0   -3.01    0.93
  12  17   0    0.07    1.23
 -12  17   0   -0.21    1.14
  12  17   0   -0.06    0.91
 -12  17   0    0.51    0.99
 -13 -17   0    5.24    1.66
 -13 -17   0    7.40    1.75
  13 -17   0    5.54    1.33
  13 -17   0    2.44    1.32
  13 -17   0    4.34    1.19
 -13 -17   0    5.53    1.28
  13  17   0    5.27    0.79
  13  17   0    5.64    1.68
 -13  17   0    2.59    1.33
  13  17   0    5.49    1.64
 -13  17   0    5.31    1.68
  13  17   0    2.19    1.14
  13  17   0    6.56    1.52
 -14 -17   0    3.71    1.65
 -14 -17   0    1.79    1.53
 -14 -17   0    2.73    1.18
  14 -17   0    3.19    1.28
  14 -17   0    2.35    1.08
 -14 -17   0    0.83    1.15
  14 -17   0    1.21    1.23
  14  17   0    3.05    1.45
 -14  17   0    2.67    1.27
  14  17   0    3.72    1.31
  14  17   0    2.71    1.56
 -14  17   0    3.17    1.44
  14  17   0    2.74    0.69
  14  17   0    1.13    1.06
 -15 -17   0   -1.06    0.80
  15 -17   0   -0.28    1.13
  15 -17   0    0.60    1.09
 -15 -17   0    0.78    1.48
 -15 -17   0    1.19    1.22
 -15 -17   0   -1.10    1.25
  15  17   0   -0.54    0.87
  15  17   0    2.41    1.15
  15  17   0    0.73    1.26
 -15  17   0   -0.52    1.08
 -15  17   0    0.13    1.21
  15  17   0    0.29    0.60
  15  17   0    0.77    1.47
 -16 -17   0    1.17    1.59
  16 -17   0    3.00    1.28
 -16 -17   0    4.48    1.78
  16 -17   0    3.76    1.45
 -16 -17   0    4.09    1.29
 -16  17   0    2.90    1.43
  16  17   0    2.87    1.20
  16  17   0    3.02    1.70
  16  17   0    2.94    1.53
 -16  17   0    4.39    1.58
  16  17   0    3.12    0.84
  17 -17   0    2.34    1.33
  17 -17   0    2.26    1.49
 -17 -17   0    1.73    1.69
 -17 -17   0    1.36    1.16
 -17 -17   0    0.80    1.76
  17  17   0    0.83    1.44
  17  17   0    1.98    1.50
 -17  17   0    1.11    1.23
 -17  17   0   -1.68    1.02
  17  17   0    2.50    1.15
  17  17   0    1.04    0.76
  18 -17   0   -1.30    1.16
 -18 -17   0   -1.12    1.43
 -18 -17   0   -0.56    0.96
  18 -17   0    0.51    1.30
 -18 -17   0   -1.57    1.54
 -18  17   0   -0.28    1.21
  18  17   0   -0.02    0.90
 -18  17   0   -0.03    1.20
  18  17   0    1.46    0.80
  18  17   0    0.00    1.41
 -19 -17   0    1.09    1.66
 -19 -17   0    1.10    1.10
  19 -17   0    2.41    1.36
 -19 -17   0    3.04    2.00
  19 -17   0    0.10    1.43
 -19  17   0    0.86    1.33
 -19  17   0    0.26    1.33
  19  17   0    0.24    0.95
  19  17   0   -0.59    1.36
 -20 -17   0   -0.54    1.03
 -20 -17   0    1.10    1.70
  20 -17   0   -1.13    1.17
 -20 -17   0    3.69    2.13
  20 -17   0   -1.29    1.31
 -20  17   0    0.18    1.40
 -20  17   0    0.53    1.23
  20  17   0   -1.03    0.80
  20  17   0    0.09    1.49
   0 -18   0    0.38    0.91
   0 -18   0   -0.26    0.73
   0 -18   0    0.66    0.67
   0 -18   0    1.13    0.98
   0  18   0    0.95    0.62
   0  18   0    1.20    0.98
   0  18   0    0.12    0.93
   0  18   0   -0.23    0.77
   0  18   0   -0.67    0.84
  -1 -18   0    0.39    0.64
   1 -18   0   -0.23    0.65
  -1 -18   0    0.05    0.96
   1 -18   0   -0.32    0.60
  -1 -18   0   -0.28    0.76
  -1 -18   0    0.21    0.86
   1 -18   0   -1.49    0.76
   1 -18   0    0.11    0.89
  -1  18   0   -0.65    0.99
  -1  18   0    0.71    0.86
   1  18   0   -0.05    0.57
   1  18   0   -0.16    0.85
   1  18   0   -0.85    0.93
  -1  18   0   -0.04    0.96
   1  18   0    1.23    0.94
  -1  18   0    0.19    0.55
  -1  18   0    0.84    0.86
   1  18   0    0.66    0.60
   1  18   0   -0.31    0.86
  -1  18   0   -0.07    0.38
   2 -18   0    6.27    1.06
  -2 -18   0    4.23    1.22
   2 -18   0    5.79    1.22
  -2 -18   0    8.24    1.44
  -2 -18   0    6.37    1.26
  -2 -18   0    4.34    0.92
   2 -18   0    3.48    1.16
   2 -18   0    4.92    1.05
  -2  18   0    4.66    1.21
  -2  18   0    4.28    1.44
  -2  18   0    6.70    0.83
  -2  18   0    3.85    1.09
  -2  18   0    5.11    0.67
   2  18   0    5.01    1.27
   2  18   0    4.68    1.17
   2  18   0    5.04    1.47
   2  18   0    5.99    0.94
   2  18   0    4.97    0.90
   2  18   0    3.74    1.23
  -2  18   0    2.56    1.02
   3 -18   0    0.65    0.68
   3 -18   0   -0.74    0.86
   3 -18   0   -0.38    0.61
  -3 -18   0    0.83    1.00
  -3 -18   0    0.69    0.91
   3 -18   0    0.53    0.92
  -3 -18   0    0.64    0.73
  -3 -18   0    1.42    1.11
   3 -18   0    0.04    0.51
   3 -18   0    1.36    0.85
  -3  18   0   -0.07    1.03
  -3  18   0   -0.49    0.77
  -3  18   0    0.90    0.50
  -3  18   0    3.64    1.09
  -3  18   0   -0.36    0.74
   3  18   0    0.41    0.95
   3  18   0    1.82    1.05
  -3  18   0    0.38    0.49
   3  18   0    1.49    0.71
   3  18   0    1.89    1.02
   3  18   0   -0.61    0.63
   3  18   0    2.13    1.17
  -4 -18   0    6.06    1.35
   4 -18   0   12.30    1.64
  -4 -18   0    8.98    1.29
  -4 -18   0   10.81    1.78
   4 -18   0   11.00    1.45
   4 -18   0    9.38    1.57
   4 -18   0    7.75    1.16
   4 -18   0    7.20    1.16
  -4 -18   0    8.92    1.44
   4 -18   0    9.46    1.32
  -4  18   0    9.93    1.49
   4  18   0    9.18    1.82
   4  18   0   10.99    1.69
  -4  18   0    9.00    1.31
  -4  18   0    5.86    1.64
   4  18   0    8.99    1.20
  -4  18   0    7.01    1.27
   4  18   0    9.37    1.55
  -4  18   0    8.84    0.97
   4  18   0   10.26    1.17
  -4  18   0   11.16    1.10
   4  18   0    6.88    1.46
   5 -18   0    5.27    0.99
   5 -18   0    6.85    1.08
  -5 -18   0    7.08    1.50
  -5 -18   0    5.39    1.05
  -5 -18   0    4.23    1.32
   5 -18   0    8.37    1.22
   5 -18   0    6.22    1.34
   5 -18   0    4.98    1.09
  -5 -18   0    6.79    1.38
   5 -18   0    7.18    1.34
   5  18   0    5.29    1.39
   5  18   0    4.55    1.01
  -5  18   0    5.62    0.75
  -5  18   0    7.16    0.90
  -5  18   0    7.62    1.40
   5  18   0    7.98    1.51
  -5  18   0    3.26    1.00
  -5  18   0    5.35    1.09
   5  18   0    4.96    1.33
   5  18   0    4.66    0.92
   5  18   0    6.95    1.59
  -5  18   0    5.36    1.56
   6 -18   0    1.93    1.03
   6 -18   0    0.56    0.83
  -6 -18   0    0.03    0.96
  -6 -18   0    2.30    1.19
   6 -18   0    1.65    0.92
   6 -18   0    1.39    0.85
   6 -18   0    2.26    0.77
  -6 -18   0    1.53    0.87
   6 -18   0    2.21    1.13
  -6 -18   0   -0.28    0.75
   6  18   0    1.66    1.11
   6  18   0    0.84    0.74
   6  18   0    0.39    1.08
  -6  18   0    1.50    0.81
   6  18   0    0.40    0.65
   6  18   0    0.30    0.99
  -6  18   0    0.98    0.85
  -6  18   0    0.41    0.99
  -6  18   0    1.30    0.66
  -6  18   0   -0.43    1.04
   6  18   0   -0.02    1.09
   7 -18   0   -0.70    0.72
   7 -18   0   -0.15    0.79
  -7 -18   0    0.61    1.14
  -7 -18   0   -1.16    0.51
   7 -18   0    1.15    0.68
  -7 -18   0   -0.03    0.69
   7 -18   0    0.18    0.75
   7 -18   0   -0.40    0.91
   7 -18   0   -0.56    0.97
  -7 -18   0   -0.14    0.95
   7  18   0   -0.14    0.63
   7  18   0   -1.11    1.06
   7  18   0   -0.63    0.73
  -7  18   0    0.62    1.00
  -7  18   0    0.75    0.74
  -7  18   0   -0.20    0.74
   7  18   0    0.10    0.96
  -7  18   0   -0.80    0.54
  -7  18   0    1.38    1.26
   7  18   0    1.95    1.17
   7  18   0    1.96    1.22
  -8 -18   0    3.07    1.36
  -8 -18   0    6.11    1.51
   8 -18   0    4.82    1.37
  -8 -18   0    6.84    1.19
   8 -18   0    5.50    1.32
   8 -18   0    4.94    0.98
   8 -18   0    5.98    1.10
   8 -18   0    7.12    0.96
   8 -18   0    6.98    1.23
  -8 -18   0    7.16    1.28
   8  18   0    6.54    1.49
  -8  18   0    5.33    1.35
  -8  18   0    3.77    0.82
   8  18   0    5.35    1.35
  -8  18   0    5.77    1.03
  -8  18   0    9.19    1.79
   8  18   0    5.24    1.16
   8  18   0    7.80    1.02
   8  18   0    7.56    1.56
  -8  18   0    8.18    1.09
   8  18   0    5.19    1.54
  -9 -18   0    1.05    0.88
   9 -18   0    0.73    0.68
   9 -18   0   -0.02    0.80
   9 -18   0    0.05    0.82
  -9 -18   0    0.19    1.23
  -9 -18   0    1.39    1.18
   9 -18   0    1.83    1.15
   9 -18   0    0.88    1.03
   9  18   0    0.83    0.81
   9  18   0   -0.25    0.98
   9  18   0    0.34    1.08
   9  18   0    0.38    1.04
   9  18   0   -0.18    1.11
  -9  18   0    1.13    1.04
  -9  18   0   -0.23    0.64
  -9  18   0    1.32    1.26
   9  18   0    1.04    0.68
  -9  18   0   -0.18    0.67
  10 -18   0   -0.35    1.03
 -10 -18   0   -0.01    0.75
 -10 -18   0    0.72    1.16
  10 -18   0    1.19    0.98
  10 -18   0   -0.21    0.83
 -10 -18   0    0.01    1.20
  10  18   0   -0.74    0.88
  10  18   0    0.07    0.75
  10  18   0    0.96    1.33
 -10  18   0   -0.77    0.61
 -10  18   0   -0.37    0.58
 -10  18   0    0.57    1.10
 -10  18   0    0.72    1.27
  10  18   0    0.54    0.66
  10  18   0    0.67    1.12
  10  18   0   -1.03    1.05
 -11 -18   0    5.79    1.67
  11 -18   0    7.02    1.35
  11 -18   0    8.11    1.29
 -11 -18   0    2.64    1.05
 -11 -18   0   10.05    1.91
  11 -18   0    7.73    1.55
 -11  18   0    8.79    1.77
  11  18   0    4.63    1.59
  11  18   0    5.50    1.65
  11  18   0    5.48    1.22
 -11  18   0    5.85    1.49
  11  18   0    3.91    1.48
  11  18   0    5.35    0.88
  12 -18   0    3.48    1.42
 -12 -18   0    3.05    1.54
 -12 -18   0    4.31    1.18
  12 -18   0    2.88    1.12
 -12 -18   0    7.22    1.75
  12 -18   0    4.97    1.33
  12  18   0    1.37    1.00
  12  18   0    2.92    1.60
 -12  18   0    4.25    1.39
 -12  18   0    4.25    1.58
  12  18   0    3.53    1.51
  12  18   0    6.73    1.63
  13 -18   0   11.24    1.61
 -13 -18   0   12.01    2.20
 -13 -18   0   13.06    2.13
 -13 -18   0    7.92    1.75
 -13 -18   0    6.78    1.41
  13 -18   0   10.43    1.65
  13 -18   0   10.76    1.86
 -13  18   0   10.12    1.80
 -13  18   0    7.46    1.93
  13  18   0    7.24    1.86
  13  18   0    8.67    1.78
  13  18   0   10.35    2.10
  13  18   0    7.60    1.56
 -14 -18   0    1.05    0.96
  14 -18   0    0.35    1.11
 -14 -18   0    0.31    1.08
 -14 -18   0   -0.62    1.29
 -14 -18   0    0.20    1.43
  14 -18   0    2.97    1.35
  14 -18   0    0.67    0.94
 -14  18   0   -0.23    1.22
  14  18   0    0.32    1.55
  14  18   0    0.97    1.30
  14  18   0   -0.58    1.26
  14  18   0   -0.72    0.88
 -14  18   0    2.36    1.32
 -15 -18   0    3.04    1.59
 -15 -18   0    1.73    1.71
  15 -18   0    3.68    1.39
  15 -18   0    3.34    1.49
 -15 -18   0    4.31    1.22
  15  18   0    3.47    0.77
 -15  18   0    4.48    1.52
 -15  18   0    3.10    1.47
  15  18   0    1.91    1.27
  15  18   0    2.59    1.65
  15  18   0    2.12    1.44
 -16 -18   0    1.55    1.71
  16 -18   0    1.31    1.30
 -16 -18   0    3.41    1.73
 -16 -18   0    1.80    1.07
  16 -18   0    3.59    1.55
  16  18   0   -0.33    1.27
 -16  18   0    2.92    1.50
  16  18   0    3.91    1.45
  16  18   0    4.10    1.90
 -16  18   0    0.99    1.28
 -17 -18   0    0.21    1.63
 -17 -18   0    0.29    1.04
 -17 -18   0    0.16    1.39
  17 -18   0    1.02    1.15
  17 -18   0    1.39    1.41
 -17  18   0   -0.26    1.24
  17  18   0    0.46    1.13
 -17  18   0   -1.46    1.15
  17  18   0    0.73    1.48
  18 -18   0   -0.26    1.15
  18 -18   0   -1.65    1.32
 -18 -18   0    0.16    1.65
 -18 -18   0    0.06    1.05
 -18 -18   0   -1.16    1.54
  18  18   0    2.05    1.61
 -18  18   0    1.45    1.42
  18  18   0   -0.89    0.91
 -18  18   0    0.42    1.20
  19 -18   0    2.24    1.38
  19 -18   0    2.24    1.60
 -19 -18   0    0.72    1.07
 -19 -18   0    3.87    2.05
 -19 -18   0    1.71    1.93
  19  18   0    3.58    1.19
 -19  18   0    2.03    1.41
 -19  18   0    0.93    1.42
  19  18   0   -0.65    1.36
   0 -19   0    0.51    0.93
   0 -19   0    0.28    0.71
   0 -19   0    0.91    0.99
   0 -19   0   -0.75    0.79
   0  19   0    1.89    1.25
   0  19   0   -0.12    0.88
   0  19   0    0.73    1.04
   0  19   0    0.49    0.95
   0  19   0   -0.50    0.58
   1 -19   0    3.87    1.18
  -1 -19   0    3.16    1.15
   1 -19   0    2.65    1.14
   1 -19   0    3.67    0.95
  -1 -19   0    4.84    1.31
  -1 -19   0    3.49    0.92
  -1 -19   0    4.26    1.23
  -1  19   0    3.34    1.08
   1  19   0    3.08    1.18
  -1  19   0    2.64    1.04
  -1  19   0    6.95    0.92
   1  19   0    5.34    0.91
  -1  19   0    2.44    1.41
   1  19   0    5.41    1.29
   1  19   0    6.82    1.74
  -1  19   0    4.25    1.24
   1  19   0    4.14    1.21
  -2 -19   0    0.49    0.86
  -2 -19   0   -0.44    0.86
  -2 -19   0    0.31    1.00
   2 -19   0    0.46    0.67
   2 -19   0    1.14    1.03
  -2 -19   0    0.40    0.72
   2 -19   0   -0.68    0.63
   2  19   0   -0.39    0.93
   2  19   0    1.80    1.07
  -2  19   0    0.25    1.07
   2  19   0    0.57    0.68
  -2  19   0    0.21    0.56
  -2  19   0   -0.41    0.83
  -2  19   0    0.26    0.95
  -2  19   0   -0.41    0.84
   2  19   0   -1.59    0.93
   2  19   0    0.05    0.94
  -2  19   0    0.57    0.48
  -3 -19   0    2.98    0.86
   3 -19   0    2.93    0.93
  -3 -19   0    2.13    1.25
  -3 -19   0    3.65    0.90
   3 -19   0    2.23    0.95
   3 -19   0    0.77    0.95
   3 -19   0    2.09    1.21
  -3 -19   0    2.13    1.07
   3 -19   0    0.64    0.73
  -3  19   0    2.53    1.33
   3  19   0    3.51    0.91
  -3  19   0    4.00    0.68
  -3  19   0    3.42    0.70
  -3  19   0    3.50    1.03
  -3  19   0    3.33    1.08
   3  19   0    2.66    1.25
   3  19   0    4.17    0.79
   3  19   0    2.47    1.32
  -3  19   0    1.87    1.15
   3  19   0    4.48    1.30
   3  19   0    1.94    1.13
   4 -19   0    1.54    1.07
  -4 -19   0    0.99    1.11
   4 -19   0   -0.55    0.57
   4 -19   0   -0.05    0.80
  -4 -19   0   -1.10    0.67
  -4 -19   0    3.04    1.19
   4 -19   0    1.31    1.08
   4 -19   0    0.41    0.73
   4 -19   0    0.88    0.80
  -4 -19   0    0.11    0.71
   4  19   0    0.93    1.00
  -4  19   0    1.51    0.56
   4  19   0    2.43    1.23
  -4  19   0    1.75    1.30
  -4  19   0    0.64    1.06
   4  19   0    0.29    1.12
   4  19   0    0.46    0.68
  -4  19   0    0.53    0.81
  -4  19   0    0.30    0.56
  -4  19   0   -0.48    0.84
   4  19   0    0.97    1.10
   4  19   0    0.63    0.69
   5 -19   0    1.70    1.03
  -5 -19   0    1.36    1.14
  -5 -19   0   -1.04    0.63
  -5 -19   0    1.04    1.16
  -5 -19   0    0.31    0.76
   5 -19   0    0.08    0.82
   5 -19   0    0.53    0.83
   5 -19   0   -0.06    0.67
   5 -19   0    0.93    0.79
   5 -19   0    2.82    1.23
  -5  19   0    1.08    1.06
   5  19   0    0.16    1.08
   5  19   0   -0.94    0.87
  -5  19   0   -0.42    0.75
  -5  19   0    0.92    0.87
   5  19   0    1.31    1.25
   5  19   0    0.26    0.72
  -5  19   0    1.26    0.64
  -5  19   0    2.31    1.28
   5  19   0    1.29    1.16
   5  19   0    0.11    0.67
   6 -19   0    0.69    0.79
  -6 -19   0    0.41    1.08
   6 -19   0    1.81    0.92
  -6 -19   0    0.05    0.72
   6 -19   0    0.87    1.12
   6 -19   0    0.00    0.77
  -6 -19   0    2.63    1.03
   6 -19   0    2.52    1.17
   6 -19   0   -1.28    0.55
  -6 -19   0    3.26    1.32
  -6  19   0   -0.08    0.73
  -6  19   0    0.53    0.82
   6  19   0    0.08    1.14
   6  19   0   -0.05    0.71
   6  19   0    0.78    0.70
   6  19   0   -1.82    0.93
   6  19   0    1.56    1.10
  -6  19   0   -0.52    0.92
  -6  19   0    0.08    1.14
   6  19   0    0.90    1.13
  -6  19   0    0.86    0.63
   7 -19   0    1.40    0.86
  -7 -19   0    2.97    1.31
  -7 -19   0    1.73    0.93
   7 -19   0    1.56    0.88
   7 -19   0    1.28    1.16
  -7 -19   0    1.12    1.41
  -7 -19   0    1.14    1.14
   7 -19   0    1.63    1.01
   7 -19   0    2.42    1.20
   7  19   0    1.74    1.10
   7  19   0   -1.08    0.96
  -7  19   0    3.66    1.49
  -7  19   0    1.52    0.87
  -7  19   0    2.61    1.16
   7  19   0    0.15    1.14
   7  19   0    0.98    1.26
  -7  19   0    0.74    0.65
  -7  19   0    1.48    0.80
   7  19   0    1.54    0.89
   7  19   0    0.76    0.71
  -8 -19   0    2.92    1.44
   8 -19   0    5.22    0.98
  -8 -19   0    4.35    1.05
   8 -19   0    4.08    1.30
  -8 -19   0    2.96    1.35
   8 -19   0    1.95    0.88
   8 -19   0    4.47    1.14
   8 -19   0    2.69    1.20
   8  19   0    1.30    0.87
   8  19   0    4.39    0.87
   8  19   0    1.83    1.36
  -8  19   0    4.76    1.33
   8  19   0    0.71    1.10
  -8  19   0    3.33    0.96
  -8  19   0    3.80    1.47
   8  19   0    3.10    1.40
  -8  19   0    3.30    0.81
  -8  19   0    2.05    0.90
   8  19   0    2.87    1.24
   9 -19   0    1.83    0.75
   9 -19   0    1.32    1.19
   9 -19   0    1.22    0.90
  -9 -19   0   -0.29    1.21
  -9 -19   0   -1.08    0.75
   9 -19   0    0.86    0.60
   9 -19   0   -1.39    0.87
  -9 -19   0   -0.03    1.04
  -9 -19   0   -0.80    1.08
   9 -19   0    0.24    0.88
  -9  19   0    0.69    0.71
   9  19   0    0.28    1.05
  -9  19   0    2.04    1.19
   9  19   0    0.28    1.19
   9  19   0    0.53    0.71
   9  19   0    2.51    1.39
   9  19   0   -0.51    0.70
  -9  19   0   -1.38    1.11
   9  19   0    0.12    1.08
  -9  19   0    1.22    0.79
 -10 -19   0    1.91    1.37
 -10 -19   0    1.79    0.93
 -10 -19   0    2.48    1.22
  10 -19   0    4.15    1.37
  10 -19   0    2.39    1.06
 -10 -19   0    0.91    1.43
  10 -19   0    0.86    0.95
 -10  19   0    1.89    0.75
  10  19   0    1.70    1.30
  10  19   0    1.85    1.45
  10  19   0    2.55    1.04
  10  19   0    4.22    1.40
 -10  19   0    3.85    1.50
  10  19   0    1.50    1.26
  10  19   0    4.09    0.84
 -10  19   0    3.07    0.83
 -10  19   0    3.05    1.28
 -11 -19   0    1.44    1.37
 -11 -19   0    0.71    1.06
  11 -19   0   -0.68    0.91
  11 -19   0    2.11    1.03
 -11 -19   0   -0.13    1.33
  11 -19   0    0.71    1.15
 -11 -19   0   -0.61    0.79
  11  19   0   -1.22    1.07
 -11  19   0   -0.62    1.21
  11  19   0   -0.12    1.37
  11  19   0   -0.09    0.85
  11  19   0    1.72    0.66
  11  19   0   -0.04    1.20
 -11  19   0    0.43    1.14
  12 -19   0   17.71    2.20
 -12 -19   0   15.76    2.00
 -12 -19   0   21.05    2.79
 -12 -19   0   25.38    2.54
  12 -19   0   19.98    2.46
  12 -19   0   17.00    2.07
 -12 -19   0   16.69    2.48
  12  19   0   22.49    2.76
 -12  19   0   20.62    2.42
 -12  19   0   19.38    2.66
  12  19   0   23.11    2.93
  12  19   0   21.90    2.71
  13 -19   0    3.21    1.19
  13 -19   0    0.25    1.16
 -13 -19   0    1.48    1.60
  13 -19   0   -1.11    1.00
 -13 -19   0   -1.29    1.30
 -13 -19   0    1.10    1.59
 -13 -19   0    0.42    0.95
 -13  19   0   -0.73    1.16
  13  19   0   -0.25    1.27
  13  19   0    0.56    1.30
  13  19   0    0.85    1.51
 -13  19   0   -1.78    1.11
  13  19   0    1.74    1.09
 -14 -19   0    3.57    1.26
  14 -19   0    3.21    1.47
  14 -19   0    7.61    1.63
 -14 -19   0    4.38    1.81
  14 -19   0    3.91    1.29
 -14 -19   0    3.90    1.79
  14  19   0    1.06    1.44
 -14  19   0    3.85    1.47
  14  19   0    2.95    1.75
  14  19   0    2.59    1.13
 -14  19   0    4.00    1.65
  14  19   0    6.27    1.64
 -15 -19   0    1.82    1.55
 -15 -19   0    1.06    1.58
 -15 -19   0    0.82    1.03
  15 -19   0    0.71    1.25
  15 -19   0   -0.29    1.03
  15 -19   0    0.69    1.18
  15  19   0   -1.09    1.49
 -15  19   0   -0.40    1.13
  15  19   0    0.46    1.36
  15  19   0    1.44    1.31
 -15  19   0    1.87    1.46
 -16 -19   0    1.23    1.04
 -16 -19   0    2.09    1.70
  16 -19   0    0.48    1.29
  16 -19   0    4.47    1.61
 -16 -19   0   -0.07    1.60
  16  19   0    0.65    1.61
 -16  19   0    0.31    1.23
 -16  19   0   -0.02    1.19
  16  19   0    1.39    1.27
  16  19   0    2.01    1.56
 -17 -19   0    0.09    1.04
  17 -19   0   -0.10    1.42
  17 -19   0   -1.02    1.19
 -17 -19   0    1.84    1.90
 -17 -19   0    1.78    1.74
  17  19   0   -0.33    1.06
 -17  19   0   -1.07    1.09
 -17  19   0    0.05    1.35
  17  19   0    1.36    1.59
 -18 -19   0    1.23    1.21
 -18 -19   0    3.92    1.91
  18 -19   0    5.36    1.60
  18 -19   0    2.90    1.60
 -18 -19   0    5.27    2.27
  18  19   0    2.77    1.70
 -18  19   0    5.93    1.74
  18  19   0    2.96    1.34
 -18  19   0    1.83    1.56
  19 -19   0    2.77    1.60
 -19 -19   0    0.53    1.04
 -19 -19   0    0.86    1.98
  19 -19   0    0.88    1.46
 -19  19   0   -0.60    1.31
  19  19   0    0.45    1.11
 -19  19   0   -0.92    1.19
   0 -20   0    0.74    0.81
   0 -20   0   -1.31    0.78
   0 -20   0    2.51    1.16
   0 -20   0    2.24    1.40
   0  20   0    0.51    1.05
   0  20   0    1.70    1.10
   0  20   0    3.29    1.47
   0  20   0    0.69    1.05
   0  20   0    1.20    0.71
   1 -20   0    2.07    1.10
  -1 -20   0    0.37    0.92
   1 -20   0    1.04    0.83
   1 -20   0    1.90    1.00
  -1 -20   0    0.71    1.05
  -1 -20   0    0.93    0.78
   1  20   0    0.05    0.97
  -1  20   0    1.23    0.49
  -1  20   0    0.83    0.97
   1  20   0   -1.13    0.92
   1  20   0    1.06    0.77
  -1  20   0   -0.22    0.94
   1  20   0    0.43    1.01
  -1  20   0    0.64    1.25
  -1  20   0   -0.54    1.00
  -1  20   0    0.22    0.67
   1  20   0    0.89    1.34
  -2 -20   0    0.93    1.16
  -2 -20   0    0.82    0.80
   2 -20   0    0.87    0.86
   2 -20   0    2.65    1.16
   2 -20   0    0.92    0.81
  -2 -20   0    1.06    1.01
  -2  20   0    2.03    0.70
   2  20   0    2.03    1.18
   2  20   0    1.53    1.20
  -2  20   0    1.58    0.54
   2  20   0    0.53    1.21
  -2  20   0    0.08    0.92
  -2  20   0    0.43    1.06
   2  20   0    1.66    1.19
  -2  20   0    2.10    1.30
  -2  20   0    1.41    1.04
   2  20   0    1.66    0.78
  -3 -20   0    0.78    0.93
   3 -20   0    0.17    0.83
   3 -20   0    1.57    0.83
  -3 -20   0   -0.19    1.04
   3 -20   0   -0.39    0.93
  -3 -20   0    0.83    0.77
  -3 -20   0    2.52    1.18
   3 -20   0    0.78    0.95
  -3  20   0   -0.22    0.87
   3  20   0   -0.12    1.16
  -3  20   0   -1.17    0.94
   3  20   0    0.86    0.71
  -3  20   0    0.83    0.57
  -3  20   0    0.06    0.60
   3  20   0    1.85    1.17
   3  20   0    0.25    1.06
  -3  20   0    0.37    1.20
   3  20   0    1.41    1.11
  -3  20   0    0.81    0.93
   4 -20   0    2.94    1.08
  -4 -20   0    3.46    1.38
   4 -20   0    7.24    1.34
  -4 -20   0    5.55    1.33
   4 -20   0    6.63    1.15
   4 -20   0    2.65    1.51
  -4 -20   0    4.44    1.44
   4 -20   0    8.28    1.57
   4 -20   0    5.66    1.11
  -4 -20   0    6.30    1.08
  -4 -20   0    4.28    1.02
  -4  20   0    5.50    1.37
  -4  20   0    6.15    1.27
   4  20   0    7.03    1.44
   4  20   0    4.00    1.49
   4  20   0    7.43    1.56
  -4  20   0    5.33    1.18
  -4  20   0    4.99    0.83
  -4  20   0    2.53    1.47
   4  20   0    7.83    1.20
   4  20   0    4.88    1.29
  -5 -20   0    3.10    1.39
  -5 -20   0    1.57    1.18
  -5 -20   0    0.35    1.34
  -5 -20   0    1.90    0.89
   5 -20   0    0.20    0.93
   5 -20   0    1.63    0.98
   5 -20   0    2.26    0.94
   5 -20   0    2.65    1.06
   5 -20   0    2.97    1.30
   5  20   0    0.86    1.28
   5  20   0    2.04    1.23
   5  20   0    3.43    1.41
   5  20   0    1.54    0.77
  -5  20   0    2.20    1.36
   5  20   0    0.67    0.85
  -5  20   0    1.35    1.11
  -5  20   0    1.74    0.68
  -5  20   0    3.40    1.09
  -5  20   0    2.43    1.03
   5  20   0   -1.12    1.08
   6 -20   0   -0.62    0.86
   6 -20   0   -1.42    0.81
  -6 -20   0    0.95    1.20
  -6 -20   0   -0.93    1.13
   6 -20   0    0.25    0.83
  -6 -20   0   -0.82    0.69
   6 -20   0    0.47    0.88
   6 -20   0   -0.41    1.04
  -6  20   0    0.78    1.28
   6  20   0    0.16    1.17
  -6  20   0   -0.62    0.99
  -6  20   0    0.12    0.60
  -6  20   0   -0.93    0.81
  -6  20   0   -0.41    0.79
   6  20   0    0.95    0.74
   6  20   0   -1.93    0.89
   6  20   0   -0.88    0.73
   6  20   0   -1.34    1.05
   6  20   0    0.19    1.04
   7 -20   0    0.71    1.18
  -7 -20   0    3.13    1.46
   7 -20   0   -1.61    0.84
  -7 -20   0    0.34    0.89
   7 -20   0    2.35    1.00
   7 -20   0    1.37    0.92
   7 -20   0    0.03    0.82
  -7 -20   0    0.19    1.21
   7  20   0    0.05    1.23
  -7  20   0    1.79    1.19
   7  20   0    1.20    1.13
  -7  20   0    1.09    0.65
   7  20   0    0.91    0.84
   7  20   0    2.25    1.44
  -7  20   0    1.71    0.95
   7  20   0    2.31    0.80
  -7  20   0    1.55    0.88
  -7  20   0    0.11    1.13
   7  20   0    2.63    1.26
   8 -20   0    5.31    1.28
   8 -20   0    6.75    1.23
   8 -20   0    7.01    1.17
   8 -20   0    6.72    1.55
  -8 -20   0    6.66    1.26
  -8 -20   0    4.93    1.55
  -8 -20   0    4.82    1.56
  -8 -20   0    5.45    1.70
  -8  20   0    8.15    1.89
   8  20   0    5.95    1.47
   8  20   0    5.19    1.69
  -8  20   0   10.99    1.76
  -8  20   0    6.06    1.10
   8  20   0    5.80    1.32
   8  20   0    6.21    1.69
   8  20   0    4.59    1.53
   8  20   0    8.03    1.05
  -8  20   0    5.87    1.12
   9 -20   0   -1.37    0.82
  -9 -20   0   -0.88    0.83
  -9 -20   0    1.54    1.35
  -9 -20   0    2.32    1.48
   9 -20   0    0.05    1.08
   9 -20   0    0.35    0.88
   9 -20   0    0.87    1.14
  -9 -20   0   -0.25    0.96
   9 -20   0    1.03    0.82
  -9  20   0   -0.43    1.09
   9  20   0    0.99    1.19
   9  20   0    1.12    0.72
  -9  20   0   -0.10    1.23
   9  20   0   -1.78    1.21
  -9  20   0    1.55    0.82
   9  20   0   -0.65    1.02
  -9  20   0   -0.28    0.80
   9  20   0    1.02    1.29
   9  20   0   -0.76    0.82
 -10 -20   0    1.24    1.18
 -10 -20   0    1.82    0.93
  10 -20   0    0.55    0.94
 -10 -20   0    0.66    1.38
 -10 -20   0   -0.75    1.21
  10 -20   0    0.61    0.99
  10 -20   0    0.21    1.08
  10  20   0    0.62    0.98
 -10  20   0    0.54    1.29
 -10  20   0   -0.61    1.06
  10  20   0    0.47    1.26
  10  20   0    0.60    1.27
 -10  20   0    1.05    0.78
  10  20   0    1.01    0.76
 -10  20   0    1.32    0.76
  10  20   0    2.91    1.52
  10  20   0    0.79    1.20
  11 -20   0    7.38    1.67
  11 -20   0    4.89    1.25
 -11 -20   0    0.54    1.55
  11 -20   0    3.72    1.37
 -11 -20   0    5.14    1.32
 -11 -20   0    2.99    1.65
 -11 -20   0    4.59    1.55
 -11  20   0    6.85    1.53
 -11  20   0    4.67    0.85
  11  20   0    2.38    1.19
  11  20   0    6.32    1.74
  11  20   0    6.11    0.96
  11  20   0    8.57    1.96
  11  20   0    3.55    1.54
 -11  20   0    3.81    1.67
 -12 -20   0   -0.96    1.42
  12 -20   0   -0.72    1.01
  12 -20   0    2.57    1.35
  12 -20   0    3.09    1.19
 -12 -20   0    0.47    0.96
 -12 -20   0   -1.38    1.25
  12  20   0   -0.26    1.29
 -12  20   0    2.44    1.53
  12  20   0    0.04    0.68
  12  20   0    0.45    0.96
  12  20   0    0.97    1.36
 -12  20   0    1.01    1.25
  12  20   0    1.42    1.56
 -13 -20   0    7.61    2.00
  13 -20   0    7.05    1.54
  13 -20   0    4.15    1.52
 -13 -20   0    6.44    2.00
 -13 -20   0    3.40    1.18
  13 -20   0    8.37    1.48
  13  20   0    6.62    1.76
 -13  20   0    3.43    1.50
  13  20   0    3.28    1.60
 -13  20   0    3.19    1.60
  13  20   0    5.17    1.95
  13  20   0    1.81    1.10
 -14 -20   0    1.43    1.06
  14 -20   0    3.27    1.68
  14 -20   0    1.59    1.19
  14 -20   0    3.60    1.34
 -14 -20   0    6.04    1.89
 -14 -20   0    4.10    1.84
  14  20   0    5.12    1.55
 -14  20   0    3.46    1.50
  14  20   0    1.51    1.76
  14  20   0    2.03    1.46
 -14  20   0    3.00    1.64
 -15 -20   0    1.66    1.78
 -15 -20   0    0.30    1.00
 -15 -20   0    1.22    1.56
  15 -20   0    0.52    1.38
  15 -20   0    1.42    1.17
  15 -20   0    1.90    1.32
 -15  20   0    0.09    1.39
  15  20   0    1.19    1.34
 -15  20   0   -0.66    1.24
  15  20   0    1.91    1.44
  15  20   0    2.37    1.90
 -16 -20   0   -0.60    1.02
  16 -20   0    1.26    1.37
  16 -20   0    1.16    1.46
 -16 -20   0   -0.12    1.72
 -16 -20   0   -2.10    1.26
  16  20   0    0.39    1.22
 -16  20   0   -0.40    1.39
  16  20   0    2.28    1.89
 -16  20   0   -0.68    1.31
  16  20   0   -1.57    1.21
 -17 -20   0   -0.42    1.58
  17 -20   0    5.70    1.78
 -17 -20   0    3.57    1.30
 -17 -20   0    8.77    2.35
  17 -20   0    3.20    1.66
  17  20   0    4.33    1.53
  17  20   0    3.82    1.79
 -17  20   0    7.17    1.88
 -17  20   0    0.55    1.41
  18 -20   0    1.35    1.45
 -18 -20   0    1.79    1.17
  18 -20   0    4.09    1.85
 -18 -20   0    3.99    2.02
 -18 -20   0   -1.83    1.89
  18  20   0    1.94    1.84
  18  20   0    0.86    1.32
 -18  20   0    1.47    1.54
 -18  20   0    1.51    1.53
   0 -21   0    0.42    1.07
   0 -21   0    0.28    0.86
   0 -21   0   -0.49    1.05
   0  21   0    1.17    1.11
   0  21   0   -1.28    1.11
   0  21   0    0.10    0.70
   0  21   0    1.35    1.14
   0  21   0   -0.08    1.11
  -1 -21   0    4.41    1.36
  -1 -21   0    2.26    0.98
   1 -21   0    3.97    1.30
  -1 -21   0    2.14    1.24
   1 -21   0    1.91    1.00
   1 -21   0    1.98    1.16
  -1 -21   0    3.08    1.26
   1  21   0    4.10    1.39
  -1  21   0    2.59    1.22
  -1  21   0    3.97    1.34
  -1  21   0    3.87    0.89
   1  21   0    4.71    1.35
   1  21   0    0.11    1.19
   1  21   0    4.34    1.35
  -1  21   0    6.11    1.35
  -1  21   0    3.59    1.46
   1  21   0    5.44    1.02
  -2 -21   0    0.92    1.18
  -2 -21   0    2.26    1.47
  -2 -21   0    1.80    1.22
   2 -21   0    3.41    0.96
   2 -21   0    2.02    0.95
   2 -21   0    1.47    1.17
  -2 -21   0    0.99    0.86
  -2  21   0    2.10    0.79
  -2  21   0    3.14    1.29
  -2  21   0    2.46    1.06
   2  21   0    2.05    1.17
   2  21   0    3.87    1.65
  -2  21   0    1.79    1.39
  -2  21   0    2.15    1.11
   2  21   0    1.68    1.25
   2  21   0    1.48    1.26
   2  21   0    3.23    0.94
  -2  21   0    2.10    0.60
   3 -21   0   -0.12    0.87
   3 -21   0    0.08    0.78
  -3 -21   0    1.49    1.16
   3 -21   0   -0.42    0.95
  -3 -21   0    0.24    0.80
   3 -21   0    0.54    0.98
  -3 -21   0   -0.57    1.16
  -3  21   0    0.81    1.21
  -3  21   0    0.78    0.98
   3  21   0    0.92    1.28
   3  21   0    1.18    1.31
  -3  21   0    0.46    0.55
  -3  21   0    1.06    1.03
   3  21   0   -0.02    0.81
   3  21   0   -0.57    0.96
  -3  21   0   -0.47    0.59
  -3  21   0   -0.50    1.01
   3  21   0   -2.80    0.87
   4 -21   0   -0.26    1.04
   4 -21   0    0.26    0.96
   4 -21   0    1.29    0.93
  -4 -21   0    2.20    1.35
  -4 -21   0    1.31    0.88
   4 -21   0    1.94    0.95
  -4 -21   0    0.70    1.18
  -4 -21   0    0.55    0.83
  -4  21   0   -0.09    0.56
  -4  21   0    1.22    0.99
   4  21   0    1.01    0.89
   4  21   0   -1.39    0.88
   4  21   0    0.52    1.44
  -4  21   0    1.40    1.30
  -4  21   0   -0.72    1.08
   4  21   0    1.11    1.17
  -4  21   0    0.70    1.02
   4  21   0   -1.60    1.10
   5 -21   0    1.30    1.07
   5 -21   0    1.48    1.31
  -5 -21   0    2.26    1.40
  -5 -21   0    0.50    0.80
   5 -21   0    2.19    1.23
   5 -21   0    1.83    1.01
   5 -21   0    0.94    1.13
   5 -21   0    1.70    0.90
  -5 -21   0   -0.13    1.12
  -5 -21   0    1.23    0.87
  -5  21   0    1.96    1.39
   5  21   0    1.37    1.20
  -5  21   0    1.85    1.28
   5  21   0    0.03    1.10
   5  21   0    0.54    0.88
   5  21   0    1.43    1.37
   5  21   0   -0.47    1.24
  -5  21   0    0.96    1.03
  -5  21   0    2.89    0.71
  -5  21   0    0.99    0.95
  -6 -21   0    2.01    1.38
  -6 -21   0    0.06    0.82
  -6 -21   0   -0.43    1.38
   6 -21   0   -0.39    1.02
   6 -21   0    1.47    0.89
   6 -21   0    0.74    0.89
   6 -21   0   -0.37    0.91
   6 -21   0    1.34    1.25
  -6 -21   0   -1.54    0.89
   6 -21   0   -0.57    0.94
  -6  21   0   -0.38    1.22
  -6  21   0    0.75    0.67
   6  21   0    0.84    1.14
  -6  21   0    0.38    0.87
  -6  21   0   -1.59    0.93
   6  21   0    2.16    1.36
   6  21   0   -0.54    0.79
  -6  21   0    0.65    0.96
   6  21   0   -0.25    1.05
   6  21   0    1.29    1.45
   7 -21   0    1.06    0.92
  -7 -21   0    1.52    1.52
   7 -21   0    3.30    1.47
  -7 -21   0    3.06    1.41
  -7 -21   0    0.40    1.17
   7 -21   0    2.64    0.90
   7 -21   0    4.74    1.44
  -7 -21   0    1.97    0.97
   7 -21   0    2.78    1.14
   7 -21   0    1.51    1.02
  -7  21   0    1.01    1.18
   7  21   0    2.03    1.44
  -7  21   0    0.75    0.85
   7  21   0    1.62    1.00
   7  21   0    0.69    1.33
  -7  21   0    2.09    1.04
   7  21   0    0.42    1.13
  -7  21   0    1.82    1.42
   7  21   0    1.07    0.78
   7  21   0    1.83    1.26
  -7  21   0    0.30    0.61
  -8 -21   0   -0.19    1.28
   8 -21   0   -0.79    0.92
  -8 -21   0    1.37    1.24
   8 -21   0    2.61    1.01
   8 -21   0    1.29    0.98
   8 -21   0    1.51    1.28
  -8 -21   0    1.35    1.00
  -8 -21   0    1.13    1.40
   8 -21   0    1.62    0.89
   8  21   0    0.18    1.13
   8  21   0    2.05    1.02
  -8  21   0    2.15    0.98
  -8  21   0   -1.12    1.28
  -8  21   0    2.21    1.29
   8  21   0    0.50    1.21
  -8  21   0    0.80    0.83
   8  21   0    0.52    1.44
   8  21   0    2.37    1.33
   8  21   0    4.18    0.82
  -9 -21   0   12.23    1.72
   9 -21   0   10.08    1.36
   9 -21   0   14.85    1.54
   9 -21   0   12.56    1.97
   9 -21   0   13.60    1.68
  -9 -21   0   15.20    2.40
  -9 -21   0   13.86    2.23
  -9 -21   0   13.63    2.01
   9 -21   0    9.42    1.96
  -9  21   0   13.52    2.48
   9  21   0   11.61    2.20
   9  21   0   16.53    1.53
   9  21   0   11.59    2.09
  -9  21   0   12.12    1.49
   9  21   0   13.17    2.07
   9  21   0    9.59    1.64
  -9  21   0   11.71    1.94
   9  21   0   17.44    2.41
  -9  21   0   15.13    1.60
  10 -21   0   -0.51    1.04
 -10 -21   0    0.69    1.58
 -10 -21   0    0.79    0.95
 -10 -21   0   -0.20    1.08
  10 -21   0    0.01    0.94
  10 -21   0   -1.28    0.94
 -10 -21   0    1.35    1.43
  10  21   0   -0.88    1.36
  10  21   0    2.14    0.74
  10  21   0    0.94    1.38
 -10  21   0   -0.34    0.71
 -10  21   0   -0.91    0.76
  10  21   0   -1.66    0.89
  10  21   0    0.34    1.13
 -10  21   0    0.70    1.19
 -10  21   0    0.52    1.46
  10  21   0    1.50    1.34
  11 -21   0   -0.60    1.08
  11 -21   0   -0.89    0.84
  11 -21   0   -0.37    1.18
 -11 -21   0    0.68    1.49
 -11 -21   0    0.90    0.96
 -11 -21   0   -2.04    1.35
  11  21   0    1.06    0.72
  11  21   0    0.27    1.04
 -11  21   0   -0.15    0.68
  11  21   0    0.36    1.15
  11  21   0    1.59    1.66
  11  21   0   -0.28    1.36
 -11  21   0   -0.09    1.17
 -11  21   0   -0.26    1.36
 -11  21   0    1.03    0.79
  12 -21   0    5.55    1.39
  12 -21   0    2.51    1.52
 -12 -21   0    4.57    1.96
 -12 -21   0    2.79    1.72
  12 -21   0    2.99    1.22
 -12 -21   0    2.73    1.20
  12  21   0    4.66    1.88
  12  21   0    2.79    1.55
  12  21   0    1.05    1.07
 -12  21   0    2.40    1.63
  12  21   0    1.60    1.48
 -12  21   0    3.86    1.52
 -13 -21   0    1.19    1.02
  13 -21   0    0.49    1.22
  13 -21   0    0.31    1.47
  13 -21   0   -0.19    1.00
 -13 -21   0   -0.31    1.43
 -13 -21   0   -0.94    1.50
  13  21   0   -0.06    1.66
 -13  21   0    0.30    1.44
 -13  21   0    0.16    1.20
  13  21   0    0.47    1.25
  13  21   0    1.91    1.39
 -14 -21   0    1.59    1.61
 -14 -21   0    1.01    1.13
 -14 -21   0    0.18    1.68
  14 -21   0   -0.41    1.08
  14 -21   0    0.04    1.23
  14 -21   0   -0.33    1.39
  14  21   0    0.86    1.28
 -14  21   0   -0.23    1.27
  14  21   0    0.80    1.77
  14  21   0    0.66    1.30
 -14  21   0    1.09    1.46
  15 -21   0    6.56    1.61
 -15 -21   0    4.87    1.44
 -15 -21   0    1.94    1.53
  15 -21   0    4.10    1.36
  15 -21   0    4.66    1.72
 -15 -21   0    7.74    2.36
 -15  21   0    3.57    1.68
  15  21   0    3.31    1.96
 -15  21   0    6.07    1.75
  15  21   0    3.94    1.54
  15  21   0    1.21    1.42
  16 -21   0   -0.38    1.24
  16 -21   0   -1.21    1.39
 -16 -21   0    0.82    1.11
 -16 -21   0   -0.38    1.52
 -16 -21   0    1.29    1.96
  16  21   0   -0.06    1.35
 -16  21   0   -0.22    1.41
 -16  21   0    2.72    1.54
  16  21   0   -0.91    1.17
  17 -21   0   -2.10    1.38
 -17 -21   0    1.64    2.13
  17 -21   0    0.21    1.46
 -17 -21   0   -1.56    1.01
 -17 -21   0   -1.23    1.56
 -17  21   0   -1.22    1.34
 -17  21   0   -1.99    1.19
  17  21   0   -0.61    1.57
  17  21   0   -1.22    1.17
   0 -22   0    2.59    1.35
   0 -22   0    4.34    1.11
   0 -22   0    6.93    1.50
   0  22   0    5.12    1.34
   0  22   0    5.04    1.52
   0  22   0    2.91    1.65
   0  22   0    3.40    1.42
   0  22   0    4.58    0.99
   1 -22   0    1.04    1.17
  -1 -22   0    1.19    1.22
  -1 -22   0   -0.11    0.83
   1 -22   0    1.36    0.94
   1 -22   0    1.45    0.94
  -1 -22   0    0.12    1.07
  -1  22   0    1.94    1.18
  -1  22   0    1.23    0.80
  -1  22   0   -0.71    1.12
   1  22   0    0.48    1.24
   1  22   0   -0.28    1.28
  -1  22   0    0.86    1.32
  -1  22   0    1.84    1.11
   1  22   0    0.66    0.82
   1  22   0    0.85    1.19
   1  22   0    1.11    1.11
  -2 -22   0    2.40    1.33
   2 -22   0    5.25    1.16
  -2 -22   0   -0.37    1.07
  -2 -22   0    1.55    0.88
   2 -22   0    2.25    1.04
   2  22   0    0.90    1.36
  -2  22   0    1.84    1.27
   2  22   0    1.93    1.24
  -2  22   0    1.98    0.80
   2  22   0    2.45    0.96
   2  22   0    2.01    1.34
  -2  22   0    6.14    1.52
  -2  22   0   -0.67    1.27
   2  22   0    3.50    1.49
  -2  22   0    0.56    1.03
   3 -22   0    7.90    1.37
   3 -22   0    6.51    1.58
  -3 -22   0    9.67    1.88
  -3 -22   0    3.45    1.57
   3 -22   0    8.43    1.54
   3 -22   0    9.70    1.42
  -3 -22   0    3.22    1.45
  -3 -22   0    8.02    1.27
  -3  22   0    8.74    2.06
  -3  22   0    9.90    1.54
  -3  22   0    9.52    1.10
   3  22   0    6.28    1.61
   3  22   0    7.35    1.26
   3  22   0    4.90    1.54
   3  22   0    6.39    1.92
  -3  22   0   11.14    1.91
  -3  22   0    8.67    1.58
  -3  22   0    7.17    0.91
   3  22   0    8.71    1.76
   4 -22   0    8.42    1.44
  -4 -22   0    8.61    1.83
  -4 -22   0    7.70    1.82
   4 -22   0    8.84    1.47
   4 -22   0    7.34    1.28
  -4 -22   0    5.56    1.60
  -4 -22   0    3.92    1.17
   4 -22   0    8.78    1.43
  -4  22   0    8.64    0.97
   4  22   0    5.75    1.71
  -4  22   0    7.33    2.08
  -4  22   0    5.94    1.61
   4  22   0    6.92    1.63
  -4  22   0    5.29    1.34
  -4  22   0    5.88    1.43
   4  22   0    5.08    1.53
   4  22   0    7.81    1.29
   4  22   0    7.26    1.92
   5 -22   0    1.14    1.04
   5 -22   0    0.42    0.95
   5 -22   0   -1.02    0.98
  -5 -22   0    0.54    1.16
  -5 -22   0    0.84    0.89
  -5 -22   0   -1.44    1.28
  -5 -22   0    1.19    0.95
   5 -22   0   -1.21    0.76
  -5 -22   0   -0.23    1.12
  -5  22   0   -0.14    1.15
   5  22   0    0.31    1.17
  -5  22   0   -0.40    1.19
  -5  22   0    1.30    0.95
   5  22   0    0.09    0.89
   5  22   0    2.29    1.31
   5  22   0    2.28    1.50
  -5  22   0    0.50    0.63
   5  22   0   -2.37    1.14
  -5  22   0    0.10    1.03
   6 -22   0    1.80    1.06
  -6 -22   0    2.71    0.97
  -6 -22   0   -0.18    1.19
  -6 -22   0    1.03    1.34
  -6 -22   0    2.42    1.52
   6 -22   0    0.26    0.99
   6 -22   0    2.65    1.05
   6 -22   0    2.74    1.48
   6 -22   0    3.59    1.15
  -6 -22   0    2.13    1.04
   6  22   0    2.92    1.54
   6  22   0    3.19    1.45
  -6  22   0    2.52    1.35
   6  22   0    2.02    1.39
   6  22   0    3.79    1.21
   6  22   0    0.06    1.37
  -6  22   0    0.13    1.04
  -6  22   0    1.89    0.76
  -6  22   0    1.19    1.47
  -6  22   0    2.07    1.00
   7 -22   0    0.95    1.00
   7 -22   0   -0.39    0.84
   7 -22   0   -0.28    1.22
  -7 -22   0   -1.22    1.22
   7 -22   0   -1.77    0.93
  -7 -22   0    0.87    0.95
  -7 -22   0   -1.62    1.18
   7 -22   0   -0.15    0.97
  -7 -22   0    0.75    1.30
  -7  22   0   -0.07    1.42
   7  22   0    1.30    1.51
  -7  22   0    0.22    0.87
   7  22   0    0.61    0.95
  -7  22   0   -1.19    0.90
   7  22   0   -0.22    1.20
   7  22   0    1.82    1.61
  -7  22   0    0.23    1.05
  -7  22   0    1.43    1.24
   7  22   0    1.62    1.42
  -8 -22   0    2.86    1.62
  -8 -22   0    4.20    1.52
   8 -22   0    2.49    1.09
  -8 -22   0    0.14    1.47
   8 -22   0    3.61    1.10
  -8 -22   0    0.83    0.95
   8 -22   0    0.60    1.06
   8 -22   0    2.17    1.52
   8 -22   0    2.28    1.02
   8 -22   0    2.53    2.35
  -8  22   0    3.28    1.76
   8  22   0    4.15    1.72
  -8  22   0    2.91    1.38
   8  22   0    3.29    1.62
   8  22   0    2.65    1.53
  -8  22   0    1.22    0.95
  -8  22   0    3.41    1.13
   8  22   0    1.24    1.07
   8  22   0    4.31    1.57
   8  22   0    0.37    0.91
  -9 -22   0    0.63    1.02
   9 -22   0    0.47    1.38
   9 -22   0   -1.33    0.71
   9 -22   0    0.64    1.34
   9 -22   0    1.19    1.11
  -9 -22   0    0.10    1.44
   9 -22   0    2.63    1.10
  -9 -22   0   -0.37    1.39
   9 -22   0    0.24    0.88
  -9  22   0    0.22    1.45
   9  22   0    0.88    1.13
  -9  22   0    0.35    0.85
   9  22   0   -0.07    1.19
  -9  22   0    0.28    0.97
   9  22   0    0.91    0.78
   9  22   0   -1.43    1.20
   9  22   0    0.71    1.37
  -9  22   0    0.73    1.21
   9  22   0   -0.14    1.50
  10 -22   0    0.76    1.32
 -10 -22   0    0.08    1.00
  10 -22   0    2.22    1.29
  10 -22   0    0.60    1.02
 -10 -22   0    3.47    1.75
 -10 -22   0    1.46    1.57
  10  22   0    4.32    1.69
 -10  22   0    2.37    1.37
  10  22   0    2.87    1.24
  10  22   0    1.96    1.69
 -10  22   0    1.28    0.92
  10  22   0    1.14    1.30
 -10  22   0    1.60    0.87
  10  22   0    2.30    0.88
 -10  22   0    3.32    1.84
  10  22   0    0.79    1.52
 -11 -22   0    0.46    1.54
  11 -22   0   -0.08    1.00
 -11 -22   0    3.28    1.76
 -11 -22   0   -0.18    1.03
  11 -22   0   -1.16    1.01
  11 -22   0   -1.21    1.16
  11  22   0    1.68    1.53
  11  22   0    0.30    1.02
  11  22   0   -0.93    0.70
  11  22   0   -1.42    1.44
 -11  22   0    0.77    1.51
 -11  22   0   -0.94    1.16
 -11  22   0   -0.13    0.72
  11  22   0    0.73    1.38
 -12 -22   0    2.32    1.76
 -12 -22   0    0.29    1.03
 -12 -22   0    0.58    1.59
  12 -22   0    0.07    1.28
  12 -22   0    0.47    1.20
  12 -22   0    0.57    1.08
 -12  22   0   -1.01    1.36
 -12  22   0    0.63    1.32
  12  22   0    0.37    1.35
  12  22   0   -0.22    1.26
  12  22   0    1.17    1.70
 -13 -22   0   -1.44    0.89
 -13 -22   0   -1.15    1.50
 -13 -22   0   -1.73    1.40
  13 -22   0   -2.06    1.07
  13 -22   0    1.14    1.11
  13 -22   0    1.51    1.59
  13  22   0   -1.17    1.17
 -13  22   0    0.75    1.66
  13  22   0    4.02    2.03
  13  22   0   -0.23    1.17
 -13  22   0    1.00    1.35
 -14 -22   0    1.08    1.51
 -14 -22   0    2.31    1.91
  14 -22   0    2.20    1.36
  14 -22   0    3.35    1.35
 -14 -22   0    2.13    1.16
  14 -22   0    6.81    1.86
  14  22   0    0.57    1.08
 -14  22   0    4.32    1.64
  14  22   0    3.59    2.06
 -14  22   0    0.70    1.56
  14  22   0    0.18    1.19
  15 -22   0   -1.13    1.01
 -15 -22   0   -1.71    0.89
 -15 -22   0    2.66    2.03
 -15 -22   0   -1.52    1.30
  15 -22   0    0.01    1.31
  15 -22   0   -1.31    1.29
 -15  22   0   -0.87    1.36
 -15  22   0    1.48    1.51
  15  22   0   -0.64    1.81
  15  22   0   -0.06    1.19
  15  22   0   -1.17    1.16
  16 -22   0    1.26    1.56
 -16 -22   0    1.16    1.74
 -16 -22   0    0.58    1.89
 -16 -22   0    3.07    1.34
  16 -22   0    3.60    1.64
 -16  22   0    2.01    1.58
  16  22   0    2.04    1.55
 -16  22   0    1.55    1.64
  16  22   0    0.96    1.57
   0 -23   0   -0.40    1.02
   0 -23   0    1.46    1.27
   0 -23   0   -0.97    1.25
   0 -23   0   -0.29    0.82
   0  23   0    2.19    1.34
   0  23   0   -0.96    0.94
   0  23   0    0.53    1.25
   0  23   0    0.13    1.47
   0  23   0   -1.64    0.73
   1 -23   0    2.68    1.36
   1 -23   0    0.93    1.42
  -1 -23   0    2.83    1.04
   1 -23   0    0.36    0.89
   1 -23   0    1.46    0.98
  -1 -23   0    0.42    1.15
  -1 -23   0    1.00    1.32
  -1 -23   0    0.21    1.24
   1  23   0    1.98    0.96
   1  23   0    1.28    1.43
   1  23   0    0.69    1.33
  -1  23   0    4.52    1.66
   1  23   0    2.49    1.24
  -1  23   0    0.82    1.17
  -1  23   0    2.09    1.29
  -1  23   0    0.31    1.03
   1  23   0    0.45    1.23
  -1  23   0    0.69    0.81
  -2 -23   0   -0.45    1.06
   2 -23   0    0.63    0.97
   2 -23   0    1.17    1.41
   2 -23   0    1.93    1.16
  -2 -23   0    3.65    1.43
  -2 -23   0    1.16    1.42
  -2 -23   0    2.07    0.99
   2 -23   0    1.24    0.91
   2  23   0   -0.57    1.02
  -2  23   0    1.01    0.81
   2  23   0    0.58    0.94
   2  23   0    1.60    1.59
   2  23   0    1.48    1.39
  -2  23   0    0.84    1.50
  -2  23   0    1.25    1.23
  -2  23   0    1.71    1.24
   2  23   0    1.65    1.39
  -2  23   0   -0.33    0.98
  -3 -23   0    0.28    0.85
   3 -23   0    0.41    0.89
  -3 -23   0    1.26    1.36
  -3 -23   0    2.12    1.47
   3 -23   0    1.17    1.04
  -3 -23   0    0.51    1.24
   3 -23   0    1.35    1.21
   3 -23   0    2.52    1.11
   3 -23   0    1.02    1.42
  -3  23   0    0.66    0.60
  -3  23   0   -0.68    1.09
  -3  23   0    0.82    1.04
   3  23   0    0.07    1.21
   3  23   0    1.35    0.99
   3  23   0    0.87    1.37
   3  23   0    1.81    1.56
   3  23   0    0.86    1.23
  -3  23   0    1.39    0.80
  -3  23   0   -0.67    1.20
  -3  23   0    3.57    1.73
   4 -23   0    4.12    1.14
  -4 -23   0   -0.31    1.33
   4 -23   0    0.67    1.09
   4 -23   0   -0.06    0.94
  -4 -23   0    2.17    1.45
  -4 -23   0    1.18    0.92
  -4 -23   0   -0.01    1.22
   4 -23   0    0.16    0.86
   4 -23   0    1.26    1.40
   4  23   0   -0.64    1.32
  -4  23   0   -0.01    1.07
  -4  23   0   -0.48    1.12
  -4  23   0    0.58    0.64
   4  23   0   -0.74    0.84
   4  23   0    0.75    1.24
  -4  23   0    0.08    1.13
   4  23   0   -0.19    1.34
   4  23   0   -0.42    1.21
  -4  23   0   -0.01    0.99
   5 -23   0    1.15    1.03
   5 -23   0   -0.31    1.38
   5 -23   0    1.41    1.16
  -5 -23   0   -1.03    1.25
   5 -23   0    1.16    1.03
  -5 -23   0    0.32    1.37
  -5 -23   0    0.68    0.98
   5 -23   0    1.24    0.94
  -5 -23   0    0.61    1.35
  -5  23   0    1.47    1.54
  -5  23   0    0.72    0.66
   5  23   0    0.91    1.51
   5  23   0    1.42    1.05
  -5  23   0    0.55    1.21
   5  23   0   -1.22    1.10
  -5  23   0   -0.22    1.10
   5  23   0   -0.03    1.40
   5  23   0   -1.70    1.11
  -5  23   0    1.28    1.02
  -6 -23   0    5.67    1.60
   6 -23   0    1.52    1.02
   6 -23   0    3.00    1.23
   6 -23   0    1.64    1.53
  -6 -23   0    3.23    1.10
  -6 -23   0    2.34    1.09
   6 -23   0    2.10    0.95
  -6 -23   0    4.20    1.41
  -6 -23   0    2.68    1.68
   6 -23   0    1.58    1.21
  -6  23   0    2.63    0.82
   6  23   0    3.78    1.55
   6  23   0    2.28    1.17
  -6  23   0    3.17    1.41
   6  23   0    1.21    1.61
   6  23   0    1.07    1.32
   6  23   0    2.45    1.67
  -6  23   0   -0.44    1.19
  -6  23   0    4.07    1.18
  -6  23   0    3.36    1.24
  -7 -23   0    4.72    1.80
  -7 -23   0    5.46    2.68
   7 -23   0    4.49    1.27
   7 -23   0    2.29    1.05
   7 -23   0    2.53    1.57
  -7 -23   0    3.35    1.20
  -7 -23   0    1.89    1.37
   7 -23   0    2.68    1.21
   7 -23   0    6.46    1.50
   7 -23   0    3.13    1.71
  -7 -23   0    2.70    1.05
   7  23   0    6.68    1.72
  -7  23   0    3.91    1.73
   7  23   0    2.80    1.69
   7  23   0    5.10    1.89
  -7  23   0    2.28    1.40
  -7  23   0    4.03    1.26
   7  23   0    2.25    1.16
  -7  23   0    2.85    1.14
   7  23   0    4.33    1.50
   8 -23   0    1.97    1.26
  -8 -23   0    2.76    0.98
   8 -23   0    0.61    1.50
  -8 -23   0    1.22    1.56
   8 -23   0    1.15    1.59
   8 -23   0   -0.31    1.02
  -8 -23   0    1.06    1.56
  -8 -23   0    1.90    1.06
   8 -23   0   -0.03    0.89
   8 -23   0   -0.17    0.91
   8  23   0   -1.94    1.20
   8  23   0    1.43    1.35
  -8  23   0    0.59    1.28
  -8  23   0   -0.22    1.00
  -8  23   0    0.97    0.95
  -8  23   0    0.14    1.47
   8  23   0    1.92    1.69
   8  23   0   -0.44    1.09
   8  23   0    0.35    1.12
   9 -23   0   -0.03    0.97
  -9 -23   0    1.91    1.76
   9 -23   0    3.24    1.39
  -9 -23   0    0.78    1.46
   9 -23   0    1.18    0.98
  -9 -23   0   -0.91    0.91
   9 -23   0    0.10    1.32
   9 -23   0    3.74    1.79
   9  23   0    1.99    1.70
  -9  23   0    1.57    1.04
   9  23   0    1.36    1.22
   9  23   0    0.59    1.55
   9  23   0    1.71    1.42
   9  23   0    0.36    1.11
  -9  23   0   -0.78    1.13
  -9  23   0    0.28    0.85
  -9  23   0    1.56    1.62
 -10 -23   0    1.31    1.09
 -10 -23   0    5.01    1.99
  10 -23   0    0.81    1.11
  10 -23   0    0.92    1.26
 -10 -23   0    1.62    1.58
  10 -23   0    0.47    1.47
 -10  23   0   -0.50    1.41
  10  23   0    0.21    1.16
  10  23   0    3.24    1.60
  10  23   0    1.88    0.85
  10  23   0    2.18    1.82
 -10  23   0    1.22    0.87
 -10  23   0    2.55    1.50
  10  23   0    0.37    1.36
  10  23   0    0.10    1.31
 -10  23   0    0.92    0.96
  11 -23   0   -0.77    1.38
  11 -23   0    2.58    1.35
 -11 -23   0    0.00    1.01
 -11 -23   0   -0.11    1.44
  11 -23   0    0.60    1.11
 -11 -23   0    3.32    1.87
  11  23   0   -0.20    0.82
 -11  23   0   -0.44    1.38
  11  23   0   -1.19    1.60
  11  23   0   -0.06    1.31
  11  23   0    0.65    1.17
  11  23   0    0.65    1.33
 -11  23   0   -0.87    1.38
 -11  23   0   -0.30    0.84
 -11  23   0    0.64    0.80
  12 -23   0    0.32    1.46
  12 -23   0    3.01    1.33
 -12 -23   0    1.01    1.70
  12 -23   0   -1.76    1.03
 -12 -23   0    3.19    1.29
 -12 -23   0    0.71    1.52
 -12  23   0    0.57    1.62
 -12  23   0    4.79    1.59
  12  23   0    1.05    1.90
  12  23   0    2.90    1.57
  12  23   0    4.96    1.75
 -13 -23   0    0.76    2.07
 -13 -23   0    0.92    1.18
  13 -23   0    2.28    1.35
  13 -23   0    1.98    1.56
  13 -23   0    0.82    1.35
 -13 -23   0    1.47    1.64
 -13  23   0    1.80    1.48
  13  23   0   -0.92    1.13
  13  23   0    0.19    1.25
  13  23   0    0.60    1.93
 -13  23   0   -1.01    1.34
  14 -23   0    2.91    1.75
  14 -23   0    2.34    1.32
  14 -23   0   -2.81    1.15
 -14 -23   0    2.40    1.31
 -14 -23   0    0.76    1.55
  14  23   0    1.16    1.33
 -14  23   0    1.72    1.48
 -14  23   0    0.56    1.77
  14  23   0    0.47    1.94
  14  23   0   -0.57    1.21
 -15 -23   0    2.47    1.34
  15 -23   0    5.40    1.48
  15 -23   0    3.29    1.72
  15 -23   0    4.34    1.96
 -15  23   0    5.38    1.76
 -15  23   0    2.57    1.72
  15  23   0    4.62    1.78
  15  23   0    1.19    1.62
   0 -24   0    3.16    1.41
   0 -24   0   -0.45    0.96
   0 -24   0    2.11    1.53
   0  24   0    4.23    1.51
   0  24   0    2.67    1.32
   0  24   0    3.52    1.51
   0  24   0    1.01    1.56
   0  24   0    2.97    0.97
  -1 -24   0    0.36    1.46
   1 -24   0   -0.05    0.95
   1 -24   0   -0.60    0.94
   1 -24   0    0.15    1.50
  -1 -24   0   -1.53    1.14
   1 -24   0    0.87    1.27
  -1 -24   0    0.59    0.98
  -1  24   0    0.15    1.29
  -1  24   0   -0.02    1.38
  -1  24   0    0.58    1.34
  -1  24   0   -0.38    0.83
  -1  24   0    0.33    1.10
   1  24   0   -0.43    0.85
   1  24   0   -0.18    1.13
   1  24   0    1.02    1.37
   1  24   0    1.42    1.36
   1  24   0    0.33    1.42
   2 -24   0    0.74    0.99
  -2 -24   0    1.06    1.00
  -2 -24   0    5.97    1.74
   2 -24   0    3.26    1.67
   2 -24   0    1.40    1.11
  -2 -24   0    2.06    1.45
  -2 -24   0   -0.68    1.14
   2  24   0    0.94    1.50
  -2  24   0    1.73    0.87
  -2  24   0    0.97    1.35
   2  24   0    2.43    1.56
   2  24   0    3.44    1.57
   2  24   0    0.85    1.01
  -2  24   0    1.05    1.16
  -2  24   0    0.81    1.40
   2  24   0    1.14    1.29
  -2  24   0   -0.42    1.19
  -3 -24   0    0.30    1.43
  -3 -24   0    1.78    1.04
   3 -24   0    2.74    1.69
  -3 -24   0   -1.38    1.25
  -3 -24   0    1.67    1.49
   3 -24   0    0.86    1.19
   3 -24   0    0.65    1.01
   3 -24   0    1.02    1.01
   3  24   0    4.72    1.52
   3  24   0   -0.61    1.20
  -3  24   0    1.84    1.30
   3  24   0    0.00    0.99
  -3  24   0    0.04    1.24
  -3  24   0    1.75    1.41
   3  24   0    0.25    1.43
  -3  24   0    1.27    0.81
   3  24   0    0.42    1.52
  -3  24   0    2.06    1.16
   4 -24   0    0.11    1.01
  -4 -24   0   -0.58    1.20
   4 -24   0   -0.85    1.07
   4 -24   0    0.52    0.88
  -4 -24   0    0.28    1.40
  -4 -24   0    0.29    0.87
  -4 -24   0   -0.71    1.21
   4 -24   0    0.59    1.44
  -4  24   0    0.16    1.33
  -4  24   0    0.08    1.16
   4  24   0    1.10    1.06
  -4  24   0   -0.27    0.99
   4  24   0   -1.44    1.32
   4  24   0    2.25    1.37
   4  24   0   -1.87    1.38
  -4  24   0   -0.48    1.13
  -4  24   0    0.45    0.66
   4  24   0   -1.25    1.15
  -5 -24   0    0.90    1.52
   5 -24   0    4.11    1.78
  -5 -24   0    2.29    1.05
   5 -24   0    0.05    1.12
   5 -24   0   -0.84    0.86
   5 -24   0   -0.82    0.94
  -5 -24   0    0.09    1.37
  -5  24   0    1.97    0.77
  -5  24   0    7.09    1.54
  -5  24   0    2.75    1.57
   5  24   0    3.45    1.74
  -5  24   0   -0.68    0.95
   5  24   0    2.85    1.59
   5  24   0    3.35    1.47
   5  24   0    1.19    1.20
  -5  24   0    0.31    1.25
   5  24   0    4.50    1.67
  -6 -24   0   -0.62    0.84
   6 -24   0    0.31    1.12
   6 -24   0    2.79    1.71
   6 -24   0   -0.11    0.92
   6 -24   0   -0.55    1.06
  -6 -24   0   -0.79    1.44
   6  24   0   -2.56    1.05
  -6  24   0   -0.38    1.10
  -6  24   0   -0.38    1.46
   6  24   0   -0.89    1.47
  -6  24   0    0.27    0.69
   6  24   0    0.48    1.57
  -6  24   0    0.57    1.37
   6  24   0    2.94    1.49
  -6  24   0    0.41    1.01
   6  24   0   -0.22    1.07
   7 -24   0    1.02    1.16
  -7 -24   0   -0.25    1.47
   7 -24   0    0.57    0.96
   7 -24   0   -0.48    1.61
   7 -24   0    0.79    1.22
  -7 -24   0   -0.40    0.93
  -7 -24   0    0.53    0.88
  -7  24   0   -1.07    1.17
   7  24   0    0.42    1.33
  -7  24   0    0.77    1.17
  -7  24   0   -1.82    1.53
  -7  24   0   -0.01    1.01
   7  24   0    0.76    1.71
   7  24   0   -0.27    1.23
   7  24   0   -0.34    1.17
   7  24   0    2.28    1.66
   8 -24   0   -1.65    0.83
   8 -24   0   -0.22    1.12
   8 -24   0    0.92    1.57
  -8 -24   0    0.36    0.91
  -8 -24   0   -0.34    0.87
  -8 -24   0   -2.20    1.42
   8 -24   0   -0.78    1.03
   8 -24   0    0.69    1.51
  -8  24   0   -0.53    0.90
   8  24   0   -0.60    1.64
   8  24   0    2.15    1.33
  -8  24   0    0.25    1.08
   8  24   0    1.00    1.62
  -8  24   0   -0.47    1.21
   8  24   0    0.61    1.30
   8  24   0   -1.34    1.21
  -8  24   0   -1.03    1.23
   9 -24   0    0.19    1.42
  -9 -24   0   -1.11    0.79
   9 -24   0   -1.26    1.52
  -9 -24   0    0.74    1.09
   9 -24   0   -1.17    1.06
   9 -24   0   -0.62    1.02
   9 -24   0    0.11    1.05
  -9 -24   0    0.47    1.62
   9  24   0    0.35    1.79
  -9  24   0    0.20    0.92
   9  24   0    3.10    1.54
  -9  24   0   -0.21    1.02
   9  24   0   -0.99    1.03
   9  24   0   -0.31    1.50
  -9  24   0   -0.50    1.13
   9  24   0    0.17    1.36
  -9  24   0    2.78    1.50
  10 -24   0   -0.35    1.19
  10 -24   0    1.36    1.64
 -10 -24   0    2.84    1.85
  10 -24   0    3.56    1.32
 -10 -24   0    2.10    1.19
 -10 -24   0    1.31    1.03
  10  24   0    2.54    1.66
 -10  24   0    0.96    0.93
 -10  24   0    3.61    2.01
  10  24   0    1.99    2.03
  10  24   0    2.73    1.41
 -10  24   0    1.53    1.37
  10  24   0    3.22    1.79
 -10  24   0    3.17    1.11
  10  24   0    0.85    1.34
 -11 -24   0    1.15    1.14
  11 -24   0    4.22    1.90
  11 -24   0    1.36    1.45
  11 -24   0    1.32    1.16
 -11 -24   0    0.34    1.75
  11  24   0    0.53    1.94
 -11  24   0   -0.59    0.83
  11  24   0    0.53    1.00
 -11  24   0    1.83    1.50
  11  24   0    3.47    1.81
 -11  24   0   -0.19    1.54
  11  24   0    1.25    1.54
 -12 -24   0    1.62    1.13
  12 -24   0   -1.15    1.51
  12 -24   0    2.03    1.43
 -12 -24   0    0.69    1.84
  12 -24   0    2.05    1.24
 -12  24   0    1.41    1.74
 -12  24   0    0.69    1.47
  12  24   0    0.70    2.11
  12  24   0    0.04    1.36
  12  24   0   -0.88    1.30
  13 -24   0    1.53    1.68
  13 -24   0    5.81    1.39
 -13 -24   0    2.70    1.30
 -13 -24   0    2.30    1.94
  13 -24   0    3.86    1.68
  13  24   0    2.65    2.24
  13  24   0    1.56    1.61
 -13  24   0    3.26    1.67
 -13  24   0   -0.16    1.57
  13  24   0   -0.86    1.33
   0 -25   0   -1.85    1.24
   0 -25   0   -0.59    1.45
   0 -25   0    0.21    1.08
   0 -25   0   -0.39    0.93
   0  25   0   -1.11    1.38
   0  25   0    0.71    1.24
   0  25   0   -0.20    0.94
   0  25   0   -0.88    1.59
   0  25   0   -0.79    1.29
   1 -25   0    2.10    1.65
  -1 -25   0    2.41    1.57
  -1 -25   0    3.31    2.27
   1 -25   0    1.94    1.10
   1 -25   0    3.87    1.26
  -1 -25   0    2.82    1.22
   1 -25   0    4.85    1.64
  -1  25   0    7.98    2.08
  -1  25   0    4.18    1.34
   1  25   0    0.76    1.57
  -1  25   0    3.99    1.12
   1  25   0    4.47    1.74
  -1  25   0    3.94    1.61
  -1  25   0    4.21    1.67
   1  25   0    6.55    1.86
   1  25   0    3.98    1.54
   1  25   0    2.96    1.22
  -2 -25   0    2.93    1.24
   2 -25   0    3.96    1.67
  -2 -25   0    3.15    1.64
   2 -25   0    3.71    1.27
   2 -25   0    0.75    1.06
   2  25   0    3.00    1.23
   2  25   0    5.19    1.66
  -2  25   0    3.07    1.09
   2  25   0    2.91    1.76
  -2  25   0    1.32    1.53
  -2  25   0    0.85    1.40
   2  25   0    0.51    1.29
   2  25   0    3.31    1.84
  -2  25   0    3.36    1.78
  -2  25   0    2.01    1.28
   3 -25   0    0.69    1.20
   3 -25   0    1.77    1.02
   3 -25   0    2.74    1.41
  -3 -25   0    0.13    1.01
  -3 -25   0    3.01    1.63
   3 -25   0    0.98    1.55
   3  25   0   -2.21    1.00
   3  25   0    1.37    1.76
  -3  25   0   -0.06    1.29
   3  25   0    2.25    1.69
  -3  25   0    0.09    1.29
   3  25   0    0.50    1.32
  -3  25   0   -0.63    1.07
   3  25   0    0.91    1.12
  -3  25   0   -0.16    1.59
   4 -25   0    0.00    1.02
   4 -25   0    0.73    1.05
   4 -25   0   -0.46    1.35
  -4 -25   0   -1.56    1.35
  -4 -25   0   -2.01    0.86
   4 -25   0    2.30    1.30
  -4  25   0   -0.45    1.50
   4  25   0    1.03    1.57
   4  25   0   -1.71    1.48
  -4  25   0   -0.40    1.24
   4  25   0   -0.26    1.08
   4  25   0    0.59    1.37
  -4  25   0    0.72    1.40
  -4  25   0   -1.29    0.95
  -4  25   0    0.51    0.66
   4  25   0    1.10    1.46
   5 -25   0   -0.64    1.36
   5 -25   0    0.84    1.22
  -5 -25   0   -0.22    1.60
   5 -25   0    0.91    1.23
  -5 -25   0    0.26    1.01
   5 -25   0   -0.67    0.96
  -5  25   0    0.18    0.71
  -5  25   0   -0.40    1.37
  -5  25   0   -1.10    1.25
   5  25   0    0.72    1.21
   5  25   0    0.56    1.25
  -5  25   0   -1.98    0.91
   5  25   0   -1.86    1.17
   5  25   0    1.44    1.62
   5  25   0    1.98    1.81
  -5  25   0    0.75    1.34
   6 -25   0    1.04    1.75
  -6 -25   0    0.09    1.57
   6 -25   0    4.72    1.51
   6 -25   0    2.38    1.39
   6 -25   0    2.40    1.21
  -6 -25   0    3.07    1.17
  -6  25   0    2.55    1.70
  -6  25   0    1.67    1.38
  -6  25   0    2.85    1.27
  -6  25   0    2.07    1.42
  -6  25   0    2.33    0.86
   6  25   0    3.48    1.70
   6  25   0    2.42    1.87
   6  25   0    2.88    1.53
   6  25   0    3.33    1.57
   6  25   0    4.14    2.06
   7 -25   0    0.27    1.29
  -7 -25   0   -0.55    0.99
  -7 -25   0   -0.64    1.51
   7 -25   0    0.68    1.21
   7 -25   0    0.44    1.02
   7  25   0    0.25    1.40
  -7  25   0   -0.89    1.16
   7  25   0    0.50    1.33
   7  25   0   -0.48    1.49
   7  25   0    0.06    1.27
   7  25   0    0.38    1.87
  -7  25   0    0.12    1.36
  -7  25   0   -1.19    1.34
  -7  25   0   -0.12    1.03
   8 -25   0    0.14    1.23
  -8 -25   0   -2.03    0.67
  -8 -25   0    0.61    1.75
   8 -25   0   -0.98    0.95
  -8 -25   0   -1.08    0.95
   8 -25   0   -0.78    1.09
  -8  25   0   -0.59    0.95
   8  25   0   -0.10    1.91
   8  25   0    0.28    1.48
   8  25   0   -1.08    1.48
  -8  25   0    1.10    1.53
  -8  25   0    0.62    1.18
   8  25   0    0.76    1.44
   8  25   0   -0.87    1.21
  -8  25   0    0.02    1.39
   9 -25   0    7.18    1.74
   9 -25   0    6.73    1.45
  -9 -25   0    6.58    2.18
  -9 -25   0    3.27    1.14
  -9 -25   0    4.95    1.35
   9 -25   0    5.37    1.37
  -9  25   0    3.64    1.97
  -9  25   0    2.30    1.14
   9  25   0    9.68    2.07
   9  25   0    5.81    1.75
   9  25   0    5.18    2.25
   9  25   0    6.28    2.10
  -9  25   0    6.13    1.40
   9  25   0    3.64    1.49
  -9  25   0    6.43    1.77
  10 -25   0   -0.32    1.11
 -10 -25   0    0.03    0.96
  10 -25   0   -1.14    1.29
 -10 -25   0    0.09    1.00
 -10 -25   0    3.03    1.96
  10 -25   0    1.84    1.70
  10  25   0    2.96    1.72
  10  25   0    1.71    2.05
  10  25   0    0.31    1.60
 -10  25   0    1.78    1.11
 -10  25   0    0.60    1.42
 -10  25   0    1.70    1.72
 -10  25   0    1.47    1.04
  11 -25   0    3.21    1.40
 -11 -25   0    4.74    1.23
 -11 -25   0    3.08    1.29
  11 -25   0    4.22    1.66
  11 -25   0    4.93    1.93
 -11 -25   0    1.52    1.99
  11  25   0    3.08    2.23
  11  25   0    1.32    1.65
  11  25   0    0.71    1.67
 -11  25   0    1.11    1.47
 -11  25   0    0.32    1.44
 -11  25   0    2.39    1.06
  12 -25   0    2.71    1.61
 -12 -25   0    0.80    1.07
  12 -25   0    0.79    1.77
 -12 -25   0   -0.75    1.09
 -12 -25   0    1.40    2.01
  12 -25   0    3.64    1.43
  12  25   0    0.40    1.64
 -12  25   0    3.14    1.69
  12  25   0    1.70    1.67
  12  25   0    1.02    2.19
 -12  25   0    2.84    1.70
   0 -26   0    1.19    1.39
   0 -26   0    2.29    1.17
   0 -26   0    4.04    1.29
   0  26   0    4.99    1.73
   0  26   0    0.20    1.74
   0  26   0    2.87    1.69
   0  26   0    2.29    1.16
   0  26   0    2.83    1.40
   1 -26   0   -0.51    1.00
   1 -26   0   -1.01    0.92
  -1 -26   0   -0.53    1.01
   1 -26   0   -0.27    1.11
  -1 -26   0   -1.09    1.26
  -1  26   0    1.15    1.70
   1  26   0    0.26    1.13
  -1  26   0    0.98    1.24
   1  26   0    0.05    1.57
   1  26   0    0.96    1.60
   1  26   0   -0.10    1.17
   1  26   0    2.55    1.48
  -1  26   0    0.62    1.47
  -1  26   0   -0.70    1.43
  -1  26   0   -0.01    1.01
  -2 -26   0    0.50    1.06
   2 -26   0    0.20    1.00
  -2 -26   0    0.10    1.36
   2 -26   0   -0.37    1.47
   2 -26   0    0.36    1.11
   2  26   0   -0.19    1.25
  -2  26   0    0.70    1.23
   2  26   0   -0.01    1.12
   2  26   0   -0.71    1.61
  -2  26   0   -0.85    0.92
   2  26   0   -0.21    1.22
   2  26   0    1.71    1.81
  -2  26   0   -0.39    1.58
  -2  26   0   -0.23    1.28
  -2  26   0    0.83    1.49
   3 -26   0   -0.43    1.04
   3 -26   0    1.12    1.07
   3 -26   0    0.10    1.11
  -3 -26   0   -1.20    0.95
  -3 -26   0   -0.02    1.66
  -3  26   0   -1.79    1.30
   3  26   0    1.25    1.77
  -3  26   0   -0.38    0.91
   3  26   0    1.46    1.25
  -3  26   0    0.22    1.06
  -3  26   0   -2.07    1.22
   3  26   0   -0.54    1.64
  -3  26   0   -1.12    1.45
   3  26   0   -0.70    1.31
   3  26   0   -0.43    1.25
  -4 -26   0   -0.58    1.07
   4 -26   0    0.61    1.02
  -4 -26   0   -0.01    1.58
   4 -26   0    0.51    1.23
   4 -26   0   -1.46    0.95
   4  26   0    0.78    1.42
   4  26   0    0.49    1.73
  -4  26   0    1.18    1.20
  -4  26   0    0.25    1.41
   4  26   0    1.16    1.51
   4  26   0   -1.43    1.55
   4  26   0   -0.26    1.21
  -4  26   0    0.22    1.57
  -4  26   0   -0.28    1.30
   5 -26   0    1.12    1.24
   5 -26   0    1.36    1.12
   5 -26   0   -1.64    0.99
  -5 -26   0    1.81    1.17
  -5 -26   0   -0.05    1.51
  -5  26   0    1.13    1.82
  -5  26   0    2.18    1.44
  -5  26   0    1.31    1.49
   5  26   0    1.29    1.42
   5  26   0    1.20    1.63
   5  26   0   -0.50    1.29
  -5  26   0    3.22    1.33
  -5  26   0    2.03    0.83
   5  26   0    2.88    1.67
   5  26   0    2.99    1.99
   6 -26   0    2.88    1.17
   6 -26   0    2.10    1.30
  -6 -26   0    1.17    1.16
  -6 -26   0    2.63    1.82
   6 -26   0    1.61    1.30
  -6  26   0    2.90    1.29
   6  26   0    1.46    1.49
  -6  26   0    3.61    1.51
  -6  26   0    0.44    0.79
   6  26   0    3.42    1.90
   6  26   0    5.24    2.11
  -6  26   0    1.20    1.64
   6  26   0   -1.23    1.36
  -6  26   0    2.27    1.94
   6  26   0    2.25    1.65
  -7 -26   0    0.23    1.05
   7 -26   0   -0.17    1.07
  -7 -26   0    1.52    1.80
   7 -26   0   -0.75    1.12
   7 -26   0    2.15    1.30
  -7  26   0    1.28    1.84
  -7  26   0    0.78    1.37
   7  26   0    0.81    1.43
   7  26   0    0.34    1.35
   7  26   0    0.64    1.52
   7  26   0    2.13    1.97
  -7  26   0   -0.88    1.34
   7  26   0    0.24    1.69
  -7  26   0    0.97    1.15
  -8 -26   0    5.07    1.30
   8 -26   0    4.65    1.50
   8 -26   0    4.45    1.40
   8 -26   0    3.42    1.57
  -8 -26   0    3.24    2.01
   8  26   0    1.94    1.49
  -8  26   0    5.14    2.22
   8  26   0    3.63    2.38
   8  26   0   -0.12    1.47
   8  26   0    6.59    2.32
   8  26   0    3.58    1.72
  -8  26   0    2.54    1.21
  -8  26   0    3.28    1.66
  -8  26   0    2.97    1.43
   9 -26   0   -0.35    1.09
   9 -26   0    1.42    1.36
  -9 -26   0   -1.20    1.07
  -9 -26   0   -1.30    0.81
  -9 -26   0   -1.08    1.75
   9 -26   0   -0.18    1.20
   9  26   0    0.29    1.52
  -9  26   0    0.33    1.06
  -9  26   0   -1.30    1.48
  -9  26   0   -0.75    1.18
   9  26   0    1.15    1.80
   9  26   0   -1.49    2.01
  -9  26   0   -0.15    1.38
   9  26   0   -1.16    1.36
 -10 -26   0    5.61    2.30
 -10 -26   0    6.48    1.36
 -10 -26   0    4.32    1.41
  10 -26   0    7.44    1.84
  10 -26   0    7.92    1.63
  10  26   0   10.34    2.19
 -10  26   0    4.97    1.26
  10  26   0    5.70    2.57
 -10  26   0    4.47    1.87
  10  26   0    3.50    1.93
 -10  26   0    5.61    1.39
 -10  26   0    7.01    2.49
   0 -27   0    0.66    1.13
   0 -27   0    0.32    1.03
   0 -27   0    0.06    0.99
   0  27   0   -1.30    1.54
   0  27   0   -0.63    1.10
   0  27   0    0.15    1.40
   0  27   0   -0.30    1.20
   0  27   0    1.76    1.78
  -1 -27   0   -0.32    1.00
   1 -27   0    0.66    1.11
  -1 -27   0    1.26    1.21
  -1 -27   0    0.20    0.95
   1 -27   0   -1.00    1.01
   1 -27   0    0.07    1.04
   1  27   0    1.50    1.26
   1  27   0    0.78    1.42
   1  27   0   -0.49    1.17
  -1  27   0    0.55    1.61
   1  27   0    2.00    1.78
  -1  27   0    0.85    1.54
  -1  27   0    0.07    1.74
  -1  27   0    0.77    1.09
   1  27   0   -0.55    1.61
  -1  27   0    0.21    1.22
  -2 -27   0   -1.00    1.15
   2 -27   0    0.90    1.09
  -2 -27   0    1.61    1.23
   2 -27   0   -0.56    1.03
   2 -27   0   -0.64    0.90
   2  27   0    0.89    1.37
  -2  27   0    0.07    1.46
  -2  27   0   -2.70    1.42
   2  27   0    2.27    1.92
   2  27   0    3.19    1.93
  -2  27   0    0.62    1.28
  -2  27   0   -1.00    1.44
   2  27   0   -1.09    1.14
   2  27   0    0.99    1.42
   3 -27   0    1.34    1.26
   3 -27   0   -0.30    1.01
  -3 -27   0   -1.53    1.11
  -3 -27   0    0.65    1.19
   3 -27   0    0.74    1.05
   3  27   0    1.28    1.50
   3  27   0    2.63    1.99
   3  27   0    2.71    2.08
   3  27   0    0.92    1.39
  -3  27   0    0.60    1.32
  -3  27   0   -0.02    1.51
  -3  27   0    0.47    1.55
  -3  27   0    2.04    1.54
   3  27   0    0.57    1.29
  -4 -27   0    1.90    1.23
   4 -27   0    0.48    1.24
   4 -27   0   -0.76    0.94
  -4 -27   0   -0.77    1.27
   4 -27   0   -0.25    1.04
   4  27   0   -1.31    1.30
  -4  27   0   -1.17    1.61
   4  27   0   -0.59    1.45
  -4  27   0   -2.25    1.05
   4  27   0    1.37    1.43
   4  27   0    0.08    1.69
   4  27   0    1.76    1.96
  -4  27   0    3.01    1.69
  -4  27   0    1.08    1.50
   5 -27   0    0.01    0.99
   5 -27   0    1.65    1.38
  -5 -27   0   -0.78    0.99
   5 -27   0    0.29    1.09
  -5 -27   0    2.80    1.76
   5  27   0    1.65    1.74
  -5  27   0    0.62    1.52
   5  27   0    2.65    1.98
   5  27   0   -2.21    1.25
  -5  27   0    0.50    1.61
  -5  27   0    1.44    1.32
  -5  27   0    3.43    1.63
   5  27   0   -1.47    1.33
   5  27   0    1.89    1.72
   6 -27   0   -0.64    1.24
  -6 -27   0   -0.35    1.13
  -6 -27   0    0.25    1.63
   6 -27   0   -0.07    1.03
   6 -27   0    1.18    1.11
   6  27   0   -1.01    1.42
  -6  27   0    1.39    1.51
  -6  27   0   -1.04    1.31
  -6  27   0   -0.62    1.17
   6  27   0   -1.11    1.37
   6  27   0    1.14    1.74
  -6  27   0   -1.20    1.59
   6  27   0    0.26    1.96
   6  27   0    1.00    1.47
  -7 -27   0   -0.49    1.03
   7 -27   0   -1.24    1.00
   7 -27   0    2.97    1.44
  -7 -27   0    1.07    1.80
   7 -27   0    0.11    1.16
  -7  27   0   -0.67    1.39
   7  27   0   -0.95    1.32
  -7  27   0   -1.33    1.26
   7  27   0   -0.05    1.74
  -7  27   0   -1.05    1.54
  -7  27   0    0.20    1.16
   7  27   0    0.28    1.38
   7  27   0    0.01    1.57
   7  27   0   -2.45    1.89
  -8 -27   0    0.42    1.06
  -8 -27   0    1.45    1.91
   8 -27   0   -0.59    1.06
   8 -27   0    0.40    1.52
  -8  27   0   -0.12    1.08
   8  27   0    2.79    1.81
   8  27   0   -1.22    1.36
   8  27   0    2.17    2.28
  -8  27   0   -0.70    1.52
  -8  27   0   -1.17    1.37
  -8  27   0    0.01    1.34
   8  27   0    2.08    1.94
   0 -28   0   -0.33    0.95
   0 -28   0    0.53    1.19
   0 -28   0    0.89    1.24
   0  28   0    0.49    1.39
   0  28   0   -0.94    1.17
   0  28   0   -1.64    1.50
   0  28   0    2.31    1.91
   0  28   0    1.16    1.58
   1 -28   0    0.20    1.13
   1 -28   0    0.39    1.45
  -1 -28   0   -0.03    1.14
  -1 -28   0    1.33    1.17
  -1 -28   0   -0.26    1.14
   1 -28   0   -0.31    1.04
  -1  28   0    0.66    1.35
   1  28   0   -1.12    1.23
  -1  28   0    0.10    1.22
  -1  28   0   -0.02    1.75
   1  28   0    0.45    1.25
  -1  28   0   -1.79    1.62
   1  28   0   -2.22    1.69
  -1  28   0    0.63    1.51
   1  28   0   -0.73    1.32
   1  28   0    0.13    1.73
  -2 -28   0   -0.50    1.16
   2 -28   0   -0.67    1.11
  -2 -28   0    0.26    1.20
   2 -28   0    0.08    1.04
   2 -28   0   -1.36    0.98
  -2  28   0    1.15    1.80
   2  28   0    0.51    1.43
   2  28   0   -1.53    1.25
  -2  28   0    1.64    1.70
  -2  28   0    0.92    1.61
   2  28   0   -2.09    1.54
   2  28   0    1.45    1.96
  -2  28   0    0.27    1.37
   2  28   0    1.18    1.48
   3 -28   0    1.76    1.19
   3 -28   0    1.91    1.38
  -3 -28   0   -0.66    1.13
   3 -28   0   -0.28    1.07
  -3 -28   0    4.33    1.43
   3  28   0    1.97    1.52
   3  28   0    3.28    2.10
  -3  28   0    1.90    1.41
  -3  28   0    2.22    1.72
   3  28   0    0.72    1.57
  -3  28   0    2.77    1.70
   3  28   0    2.93    2.13
  -3  28   0    1.13    1.78
   3  28   0   -0.39    1.43
  -4 -28   0   -1.27    1.13
   4 -28   0    2.64    1.38
  -4 -28   0    3.22    1.32
   4 -28   0    0.73    1.17
   4 -28   0   -0.30    1.04
  -4  28   0   -2.48    1.24
  -4  28   0   -0.15    1.71
  -4  28   0    1.12    1.31
   4  28   0   -0.43    1.40
   4  28   0   -0.65    1.38
   4  28   0    0.97    2.06
   4  28   0    0.00    1.40
  -4  28   0   -1.21    1.51
   4  28   0    0.02    1.88
 -25   0   1    4.41    1.37
  25   0  -1    5.52    1.43
 -25   0   1    6.79    1.41
[truncated: 11,079,168 more chars]
