# Supplementary material for: Studies Relevant to the Functional Model of Mo-Cu CODH: In Situ Reactions of Cu(I)-L Complexes with Mo(VI) and Synthesis of Stable Structurally Characterized Heterotetranuclear MoVI2CuI2 Complex
Source: Molecules. 2023 Apr 21;28(8):3644. doi: 10.3390/molecules28083644 (PMC10143188; doi:10.3390/molecules28083644)
Supplement: Supplementary file 1 [file molecules-28-03644-s001.zip › SI/sg988_0m.cif]

data_sg988_0m
_audit_creation_date               2023-01-19
_audit_creation_method
;
Olex2 1.5
(compiled 2022.04.07 svn.rca3783a0 for OlexSys, GUI svn.r6498)
;
_audit_contact_author_address      ?
_audit_contact_author_email        ?
_audit_contact_author_name         ''
_audit_contact_author_phone        ?
_publ_contact_author_id_orcid      ?
_publ_section_references
;
Bourhis, L.J., Dolomanov, O.V., Gildea, R.J., Howard, J.A.K., Puschmann, H.
 (2015). Acta Cryst. A71, 59-75.

Dolomanov, O.V., Bourhis, L.J., Gildea, R.J, Howard, J.A.K. & Puschmann, H.
 (2009), J. Appl. Cryst. 42, 339-341.
;
_chemical_name_systematic
;
 ? 
;
_chemical_formula_moiety           'C51 H55 Cu N5 O3, F6 P, C4 H10 O'
_chemical_formula_sum              'C55 H65 Cu F6 N5 O4 P'
_chemical_formula_weight           1068.670
loop_
  _atom_type_symbol
  _atom_type_scat_dispersion_real
  _atom_type_scat_dispersion_imag
  _atom_type_scat_Cromer_Mann_a1
  _atom_type_scat_Cromer_Mann_a2
  _atom_type_scat_Cromer_Mann_a3
  _atom_type_scat_Cromer_Mann_a4
  _atom_type_scat_Cromer_Mann_b1
  _atom_type_scat_Cromer_Mann_b2
  _atom_type_scat_Cromer_Mann_b3
  _atom_type_scat_Cromer_Mann_b4
  _atom_type_scat_Cromer_Mann_c
  _atom_type_scat_source
  _atom_type_scat_dispersion_source
 C 0.00347 0.00161 2.31000 1.02000 1.58860 0.86500 20.84390 10.20750 0.56870
 51.65120 0.21560 'International Tables Volume C Table 6.1.1.4 (pp. 500-502)'
 'Henke, Gullikson and Davis, At. Data and Nucl. Data Tables, 1993, 54, 2'
 Cu 0.34125 1.28947 13.33800 7.16760 5.61580 1.67350 3.58280 0.24700 11.39660
 64.81260 1.19100 'International Tables Volume C Table 6.1.1.4 (pp. 500-502)'
 'Henke, Gullikson and Davis, At. Data and Nucl. Data Tables, 1993, 54, 2'
 F 0.01794 0.01033 3.53920 2.64120 1.51700 1.02430 10.28250 4.29440 0.26150
 26.14760 0.27760 'International Tables Volume C Table 6.1.1.4 (pp. 500-502)'
 'Henke, Gullikson and Davis, At. Data and Nucl. Data Tables, 1993, 54, 2'
 H 0.00000 0.00000 0.49300 0.32291 0.14019 0.04081 10.51090 26.12570 3.14236
 57.79970 0.00304 'International Tables Volume C Table 6.1.1.4 (pp. 500-502)'
 'Henke, Gullikson and Davis, At. Data and Nucl. Data Tables, 1993, 54, 2'
 N 0.00653 0.00323 12.21260 3.13220 2.01250 1.16630 0.00570 9.89330 28.99750
 0.58260 -11.52900 'International Tables Volume C Table 6.1.1.4 (pp. 500-502)'
 'Henke, Gullikson and Davis, At. Data and Nucl. Data Tables, 1993, 54, 2'
 O 0.01158 0.00611 3.04850 2.28680 1.54630 0.86700 13.27710 5.70110 0.32390
 32.90890 0.25080 'International Tables Volume C Table 6.1.1.4 (pp. 500-502)'
 'Henke, Gullikson and Davis, At. Data and Nucl. Data Tables, 1993, 54, 2'
 P 0.10434 0.09671 6.43450 4.17910 1.78000 1.49080 1.90670 27.15700 0.52600
 68.16450 1.11490 'International Tables Volume C Table 6.1.1.4 (pp. 500-502)'
 'Henke, Gullikson and Davis, At. Data and Nucl. Data Tables, 1993, 54, 2'

_space_group_crystal_system        'triclinic'
_space_group_IT_number             2
_space_group_name_H-M_alt          'P -1'
_space_group_name_Hall             '-P 1'
loop_
  _space_group_symop_id
  _space_group_symop_operation_xyz
 1 x,y,z
 2 -x,-y,-z

_symmetry_Int_Tables_number        2
_cell_length_a                     13.6310(5)
_cell_length_b                     14.4630(6)
_cell_length_c                     15.8288(6)
_cell_angle_alpha                  112.847(1)
_cell_angle_beta                   92.606(1)
_cell_angle_gamma                  109.383(1)
_cell_volume                       2657.65(18)
_cell_formula_units_Z              2
_cell_measurement_temperature      100(2)
_cell_measurement_reflns_used      10752
_cell_measurement_theta_min        2.36
_cell_measurement_theta_max        25.00
_exptl_absorpt_coefficient_mu      0.512
_exptl_absorpt_correction_T_max    0.9651
_exptl_absorpt_correction_T_min    0.9272
_exptl_absorpt_correction_type     empirical
_exptl_absorpt_process_details     SADABS
_exptl_crystal_colour              'clear light yellow'
_exptl_crystal_colour_lustre       clear
_exptl_crystal_colour_modifier     light
_exptl_crystal_colour_primary      yellow
_exptl_crystal_density_diffrn      1.335
_exptl_crystal_density_method      'not measured'
_exptl_crystal_description         prism
_exptl_crystal_F_000               1121.700
_exptl_crystal_size_max            0.15
_exptl_crystal_size_mid            0.15
_exptl_crystal_size_min            0.07
_exptl_special_details
;
 ? 
;
_diffrn_reflns_av_R_equivalents    0.0433
_diffrn_reflns_av_unetI/netI       0.0202
_diffrn_reflns_Laue_measured_fraction_full  0.9960
_diffrn_reflns_Laue_measured_fraction_max  0.9968
_diffrn_reflns_limit_h_max         18
_diffrn_reflns_limit_h_min         -18
_diffrn_reflns_limit_k_max         19
_diffrn_reflns_limit_k_min         -19
_diffrn_reflns_limit_l_max         21
_diffrn_reflns_limit_l_min         -21
_diffrn_reflns_number              136640
_diffrn_reflns_point_group_measured_fraction_full  0.9960
_diffrn_reflns_point_group_measured_fraction_max  0.9968
_diffrn_reflns_theta_full          25.2417
_diffrn_reflns_theta_max           27.50
_diffrn_reflns_theta_min           2.36
_diffrn_ambient_temperature        100.00
_diffrn_measured_fraction_theta_full  0.9960
_diffrn_measured_fraction_theta_max  0.9968
_diffrn_measurement_device_type    'Bruker D8 Venture'
_diffrn_radiation_type             'Mo K\a'
_diffrn_radiation_wavelength       0.71073
_reflns_Friedel_coverage           0.0
_reflns_limit_h_max                17
_reflns_limit_h_min                -17
_reflns_limit_k_max                16
_reflns_limit_k_min                -18
_reflns_limit_l_max                20
_reflns_limit_l_min                0
_reflns_number_gt                  10752
_reflns_number_total               12161
_reflns_threshold_expression       I>=2u(I)
_computing_molecular_graphics      'Olex2 1.5 (Dolomanov et al., 2009)'
_computing_publication_material    'Olex2 1.5 (Dolomanov et al., 2009)'
_computing_structure_refinement    'olex2.refine 1.5 (Bourhis et al., 2015)'
_computing_structure_solution      'SHELXS-97 (Sheldrick, 1990)'
_refine_diff_density_max           1.4999
_refine_diff_density_min           -0.3728
_refine_diff_density_rms           0.0635
_refine_ls_d_res_high              0.7696
_refine_ls_d_res_low               8.6303
_refine_ls_goodness_of_fit_ref     1.0400
_refine_ls_hydrogen_treatment      mixed
_refine_ls_matrix_type             full
_refine_ls_number_constraints      99
_refine_ls_number_parameters       668
_refine_ls_number_reflns           12161
_refine_ls_number_restraints       0
_refine_ls_R_factor_all            0.0428
_refine_ls_R_factor_gt             0.0372
_refine_ls_restrained_S_all        1.0400
_refine_ls_shift/su_max            -0.0004
_refine_ls_shift/su_mean           0.0000
_refine_ls_structure_factor_coef   Fsqd
_refine_ls_weighting_details      
 'w=1/[\s^2^(Fo^2^)+(0.0511P)^2^+1.7867P] where P=(Fo^2^+2Fc^2^)/3'
_refine_ls_weighting_scheme        calc
_refine_ls_wR_factor_gt            0.0969
_refine_ls_wR_factor_ref           0.1011
_olex2_refinement_description
;
1. Fixed Uiso
 At 1.2 times of:
  All C(H) groups, All C(H,H) groups
 At 1.5 times of:
  All C(H,H,H) groups, All O(H) groups
2.a Secondary CH2 refined with riding coordinates:
 C53(H53a,H53b), C15(H15a,H15b), C50(H50a,H50b), C51(H51a,H51b)
2.b Aromatic/amide H refined with riding coordinates:
 C20(H20), C19(H19), C18(H18), C17(H17), C42(H42), C46(H46), C45(H45),
 C44(H44), C35(H35), C37(H37), C24(H24), C22(H22), C13(H13), C12(H12), C56(H56),
  C10(H10), C7(H7), C54(H54), C5(H5)
2.c Idealised Me refined as rotating group:
 C55(H55a,H55b,H55c), C39(H39a,H39b,H39c), C40(H40a,H40b,H40c), C41(H41a,H41b,
 H41c), C57(H57a,H57b,H57c), C30(H30a,H30b,H30c), C58(H58a,H58b,H58c), C31(H31a,
 H31b,H31c), C4(H4a,H4b,H4c), C9(H9a,H9b,H9c), C49(H49a,H49b,H49c), C52(H52a,
 H52b,H52c)
;
loop_
  _atom_site_label
  _atom_site_type_symbol
  _atom_site_fract_x
  _atom_site_fract_y
  _atom_site_fract_z
  _atom_site_U_iso_or_equiv
  _atom_site_adp_type
  _atom_site_occupancy
  _atom_site_refinement_flags_posn
 Cu1 Cu 0.247479(15) 0.147598(15) 0.808145(13) 0.01930(6) Uani 1.000000 .
 P1 P 0.61924(4) 0.77130(3) 0.84414(3) 0.02471(10) Uani 1.000000 .
 O3 O 0.23556(8) -0.04159(9) 0.46431(7) 0.0182(2) Uani 1.000000 .
 F5 F 0.73049(10) 0.83516(9) 0.91498(9) 0.0416(3) Uani 1.000000 .
 F3 F 0.57524(11) 0.71024(10) 0.90753(10) 0.0450(3) Uani 1.000000 .
 F6 F 0.66305(12) 0.83150(12) 0.78001(10) 0.0548(4) Uani 1.000000 .
 F4 F 0.65895(9) 0.67683(10) 0.78551(9) 0.0410(3) Uani 1.000000 .
 F2 F 0.50714(9) 0.70502(10) 0.77264(9) 0.0448(3) Uani 1.000000 .
 F1 F 0.57917(11) 0.86509(10) 0.90150(8) 0.0438(3) Uani 1.000000 .
 O1 O 0.55421(10) 0.15905(10) 0.56436(9) 0.0257(3) Uani 1.000000 .
 H1 H 0.510(2) 0.111(2) 0.5238(18) 0.0386(4) Uiso 1.000000 R
 O2 O 0.69458(11) 0.35367(11) 0.69038(9) 0.0303(3) Uani 1.000000 .
 N3 N 0.32378(11) 0.04950(11) 0.81068(9) 0.0211(3) Uani 1.000000 .
 N1 N 0.24983(10) 0.06971(10) 0.65269(9) 0.0160(2) Uani 1.000000 .
 N4 N 0.40836(10) 0.04977(10) 0.41336(9) 0.0184(3) Uani 1.000000 .
 N2 N 0.34262(11) 0.27683(11) 0.78968(9) 0.0208(3) Uani 1.000000 .
 C1 C 0.15196(13) 0.16869(13) 0.88538(11) 0.0217(3) Uani 1.000000 .
 O4 O 0.18239(12) 0.59861(13) 0.67235(11) 0.0423(3) Uani 1.000000 .
 C20 C 0.33533(14) 0.02037(16) 0.88038(13) 0.0294(4) Uani 1.000000 .
 H20 H 0.32062(14) 0.05910(16) 0.93898(13) 0.0353(4) Uiso 1.000000 R
 C19 C 0.36778(16) -0.06371(17) 0.87012(15) 0.0351(4) Uani 1.000000 .
 H19 H 0.37882(16) -0.07980(17) 0.92168(15) 0.0422(5) Uiso 1.000000 R
 C18 C 0.38390(15) -0.12402(17) 0.78362(16) 0.0353(4) Uani 1.000000 .
 H18 H 0.40312(15) -0.18425(17) 0.77390(16) 0.0424(5) Uiso 1.000000 R
 C17 C 0.37141(13) -0.09474(14) 0.71124(13) 0.0262(3) Uani 1.000000 .
 H17 H 0.38111(13) -0.13536(14) 0.65089(13) 0.0315(4) Uiso 1.000000 R
 C16 C 0.34473(11) -0.00589(13) 0.72794(11) 0.0187(3) Uani 1.000000 .
 C53 C 0.34381(12) 0.03999(12) 0.65742(11) 0.0180(3) Uani 1.000000 .
 H53a H 0.40946(12) 0.10510(12) 0.67487(11) 0.0216(3) Uiso 1.000000 R
 H53b H 0.34258(12) -0.01431(12) 0.59502(11) 0.0216(3) Uiso 1.000000 R
 C21 C 0.15555(12) -0.02479(12) 0.59435(10) 0.0163(3) Uani 1.000000 .
 C26 C 0.14889(12) -0.08387(12) 0.49840(10) 0.0163(3) Uani 1.000000 .
 C25 C 0.06129(12) -0.17677(12) 0.44383(10) 0.0164(3) Uani 1.000000 .
 C27 C 0.05586(12) -0.24386(12) 0.34012(10) 0.0174(3) Uani 1.000000 .
 C55 C 0.04039(13) -0.36050(12) 0.32352(12) 0.0232(3) Uani 1.000000 .
 H55a H 0.0300(11) -0.4053(3) 0.25637(14) 0.0348(5) Uiso 1.000000 GR
 H55b H 0.1034(5) -0.35971(17) 0.3567(8) 0.0348(5) Uiso 1.000000 GR
 H55c H -0.0220(6) -0.3907(4) 0.3470(8) 0.0348(5) Uiso 1.000000 GR
 C32 C 0.15886(12) -0.19385(12) 0.31125(10) 0.0170(3) Uani 1.000000 .
 C33 C 0.23917(12) -0.09840(12) 0.37269(10) 0.0161(3) Uani 1.000000 .
 C34 C 0.33068(12) -0.04959(12) 0.34493(11) 0.0175(3) Uani 1.000000 .
 C42 C 0.42995(12) 0.13548(12) 0.39939(11) 0.0184(3) Uani 1.000000 .
 H42 H 0.39496(12) 0.13121(12) 0.34392(11) 0.0221(3) Uiso 1.000000 R
 C43 C 0.50778(12) 0.23951(12) 0.46792(11) 0.0185(3) Uani 1.000000 .
 C48 C 0.56571(12) 0.24601(13) 0.54679(11) 0.0195(3) Uani 1.000000 .
 C47 C 0.63856(12) 0.34698(13) 0.61291(11) 0.0221(3) Uani 1.000000 .
 C46 C 0.65165(13) 0.43981(13) 0.60131(12) 0.0246(3) Uani 1.000000 .
 H46 H 0.70062(13) 0.50802(13) 0.64655(12) 0.0296(4) Uiso 1.000000 R
 C45 C 0.59314(14) 0.43384(13) 0.52330(13) 0.0259(3) Uani 1.000000 .
 H45 H 0.60200(14) 0.49814(13) 0.51602(13) 0.0311(4) Uiso 1.000000 R
 C44 C 0.52240(13) 0.33489(13) 0.45661(12) 0.0227(3) Uani 1.000000 .
 H44 H 0.48364(13) 0.33116(13) 0.40318(12) 0.0272(4) Uiso 1.000000 R
 C35 C 0.34464(12) -0.10019(13) 0.25530(11) 0.0199(3) Uani 1.000000 .
 H35 H 0.40707(12) -0.06727(13) 0.23656(11) 0.0239(4) Uiso 1.000000 R
 C36 C 0.26770(13) -0.19988(13) 0.19127(11) 0.0195(3) Uani 1.000000 .
 C38 C 0.29012(14) -0.25761(13) 0.09438(11) 0.0241(3) Uani 1.000000 .
 C39 C 0.38336(16) -0.29180(16) 0.10699(13) 0.0321(4) Uani 1.000000 .
 H39a H 0.3976(8) -0.3302(11) 0.04556(15) 0.0482(6) Uiso 1.000000 GR
 H39b H 0.4467(3) -0.22720(18) 0.1448(9) 0.0482(6) Uiso 1.000000 GR
 H39c H 0.3652(5) -0.3398(10) 0.1386(10) 0.0482(6) Uiso 1.000000 GR
 C40 C 0.32132(17) -0.17986(15) 0.04726(12) 0.0327(4) Uani 1.000000 .
 H40a H 0.3365(12) -0.2169(4) -0.0141(5) 0.0491(6) Uiso 1.000000 GR
 H40b H 0.2627(5) -0.1571(10) 0.0393(10) 0.0491(6) Uiso 1.000000 GR
 H40c H 0.3846(7) -0.1160(6) 0.0866(5) 0.0491(6) Uiso 1.000000 GR
 C41 C 0.19302(16) -0.35860(15) 0.03069(12) 0.0314(4) Uani 1.000000 .
 H41a H 0.2104(4) -0.3940(7) -0.0300(4) 0.0470(6) Uiso 1.000000 GR
 H41b H 0.1730(7) -0.4091(6) 0.0598(5) 0.0470(6) Uiso 1.000000 GR
 H41c H 0.1337(4) -0.3372(2) 0.0216(9) 0.0470(6) Uiso 1.000000 GR
 C37 C 0.17581(12) -0.24345(12) 0.22035(11) 0.0191(3) Uani 1.000000 .
 H37 H 0.12211(12) -0.30962(12) 0.17693(11) 0.0229(4) Uiso 1.000000 R
 C57 C -0.03812(13) -0.24570(14) 0.28059(11) 0.0236(3) Uani 1.000000 .
 H57a H -0.0397(6) -0.2857(9) 0.21407(12) 0.0355(5) Uiso 1.000000 GR
 H57b H -0.10468(15) -0.2813(10) 0.2963(7) 0.0355(5) Uiso 1.000000 GR
 H57c H -0.0297(6) -0.17120(14) 0.2935(7) 0.0355(5) Uiso 1.000000 GR
 C24 C -0.02347(12) -0.20744(12) 0.48766(11) 0.0179(3) Uani 1.000000 .
 H24 H -0.08490(12) -0.27020(12) 0.45127(11) 0.0214(3) Uiso 1.000000 R
 C23 C -0.02107(12) -0.14991(12) 0.58173(11) 0.0173(3) Uani 1.000000 .
 C28 C -0.11299(12) -0.17791(13) 0.63136(11) 0.0198(3) Uani 1.000000 .
 C30 C -0.07567(15) -0.19547(17) 0.71456(13) 0.0303(4) Uani 1.000000 .
 H30a H -0.0514(11) -0.2559(8) 0.69221(17) 0.0454(6) Uiso 1.000000 GR
 H30b H -0.0171(8) -0.1294(4) 0.7584(5) 0.0454(6) Uiso 1.000000 GR
 H30c H -0.1346(3) -0.2124(12) 0.7463(6) 0.0454(6) Uiso 1.000000 GR
 C58 C -0.14993(14) -0.08263(14) 0.66632(13) 0.0270(4) Uani 1.000000 .
 H58a H -0.1771(10) -0.0738(7) 0.61275(14) 0.0405(5) Uiso 1.000000 GR
 H58b H -0.2063(8) -0.0971(5) 0.7012(8) 0.0405(5) Uiso 1.000000 GR
 H58c H -0.0900(3) -0.0161(3) 0.7074(8) 0.0405(5) Uiso 1.000000 GR
 C31 C -0.20738(14) -0.28018(14) 0.56638(13) 0.0295(4) Uani 1.000000 .
 H31a H -0.2321(7) -0.2705(5) 0.5124(5) 0.0442(6) Uiso 1.000000 GR
 H31b H -0.1856(3) -0.3423(3) 0.5447(8) 0.0442(6) Uiso 1.000000 GR
 H31c H -0.2650(5) -0.2933(7) 0.6003(3) 0.0442(6) Uiso 1.000000 GR
 C22 C 0.07119(12) -0.05847(12) 0.63422(10) 0.0171(3) Uani 1.000000 .
 H22 H 0.07550(12) -0.01872(12) 0.69910(10) 0.0205(3) Uiso 1.000000 R
 C15 C 0.27166(12) 0.15932(12) 0.62383(11) 0.0188(3) Uani 1.000000 .
 H15a H 0.30549(12) 0.14357(12) 0.56862(11) 0.0226(3) Uiso 1.000000 R
 H15b H 0.20388(12) 0.16443(12) 0.60558(11) 0.0226(3) Uiso 1.000000 R
 C14 C 0.34373(12) 0.26647(12) 0.70204(11) 0.0189(3) Uani 1.000000 .
 C13 C 0.40665(13) 0.35105(13) 0.68278(12) 0.0233(3) Uani 1.000000 .
 H13 H 0.40680(13) 0.34157(13) 0.61995(12) 0.0280(4) Uiso 1.000000 R
 C12 C 0.46900(14) 0.44920(14) 0.75648(13) 0.0293(4) Uani 1.000000 .
 H12 H 0.51221(14) 0.50804(14) 0.74493(13) 0.0352(4) Uiso 1.000000 R
 C56 C 0.46731(14) 0.46008(14) 0.84708(13) 0.0306(4) Uani 1.000000 .
 H56 H 0.50906(14) 0.52659(14) 0.89883(13) 0.0368(5) Uiso 1.000000 R
 C10 C 0.40403(14) 0.37279(14) 0.86095(12) 0.0270(4) Uani 1.000000 .
 H10 H 0.40352(14) 0.38033(14) 0.92327(12) 0.0324(4) Uiso 1.000000 R
 N5 N 0.10633(11) 0.19469(11) 0.94433(10) 0.0219(3) Uani 1.000000 .
 C2 C 0.06406(13) 0.24027(13) 1.02173(11) 0.0211(3) Uani 1.000000 .
 C8 C -0.03569(14) 0.17938(15) 1.02943(13) 0.0272(4) Uani 1.000000 .
 C7 C -0.07401(15) 0.22932(17) 1.10785(13) 0.0311(4) Uani 1.000000 .
 H7 H -0.14146(15) 0.19054(17) 1.11610(13) 0.0374(5) Uiso 1.000000 R
 C54 C -0.01603(15) 0.33376(17) 1.17359(12) 0.0310(4) Uani 1.000000 .
 H54 H -0.04448(15) 0.36645(17) 1.22572(12) 0.0372(5) Uiso 1.000000 R
 C5 C 0.08326(15) 0.39124(15) 1.16417(12) 0.0286(4) Uani 1.000000 .
 H5 H 0.12272(15) 0.46277(15) 1.21044(12) 0.0343(4) Uiso 1.000000 R
 C3 C 0.12614(13) 0.34573(13) 1.08783(12) 0.0229(3) Uani 1.000000 .
 C4 C 0.23424(15) 0.40554(15) 1.07653(14) 0.0321(4) Uani 1.000000 .
 H4a H 0.2772(4) 0.3614(5) 1.0684(11) 0.0482(6) Uiso 1.000000 GR
 H4b H 0.22744(17) 0.4200(11) 1.0214(6) 0.0482(6) Uiso 1.000000 GR
 H4c H 0.2687(5) 0.4743(6) 1.1323(5) 0.0482(6) Uiso 1.000000 GR
 C9 C -0.09749(17) 0.06661(17) 0.95601(17) 0.0456(5) Uani 1.000000 .
 H9a H -0.1158(13) 0.0692(2) 0.8966(4) 0.0685(8) Uiso 1.000000 GR
 H9b H -0.0544(6) 0.0225(4) 0.9481(9) 0.0685(8) Uiso 1.000000 GR
 H9c H -0.1627(7) 0.0344(6) 0.9753(6) 0.0685(8) Uiso 1.000000 GR
 C49 C 0.1071(3) 0.6599(4) 0.5792(2) 0.0837(12) Uani 1.000000 .
 H49a H 0.1129(17) 0.675(2) 0.5238(12) 0.1255(17) Uiso 1.000000 GR
 H49b H 0.0343(4) 0.6114(10) 0.573(2) 0.1255(17) Uiso 1.000000 GR
 H49c H 0.1248(14) 0.7282(12) 0.6351(9) 0.1255(17) Uiso 1.000000 GR
 C50 C 0.1820(2) 0.6074(3) 0.58812(19) 0.0555(7) Uani 1.000000 .
 H50a H 0.2543(2) 0.6514(3) 0.58617(19) 0.0666(8) Uiso 1.000000 R
 H50b H 0.1595(2) 0.5345(3) 0.53543(19) 0.0666(8) Uiso 1.000000 R
 C51 C 0.25059(15) 0.54723(17) 0.68620(14) 0.0351(4) Uani 1.000000 .
 H51a H 0.22164(15) 0.46944(17) 0.64198(14) 0.0422(5) Uiso 1.000000 R
 H51b H 0.32216(15) 0.58194(17) 0.67616(14) 0.0422(5) Uiso 1.000000 R
 C52 C 0.25601(18) 0.5601(2) 0.78464(15) 0.0461(5) Uani 1.000000 .
 H52a H 0.1843(2) 0.5279(13) 0.7942(4) 0.0691(8) Uiso 1.000000 GR
 H52b H 0.3001(12) 0.5234(13) 0.7969(4) 0.0691(8) Uiso 1.000000 GR
 H52c H 0.2872(14) 0.6374(2) 0.82758(16) 0.0691(8) Uiso 1.000000 GR
 H2 H 0.679(2) 0.293(2) 0.6855(18) 0.041(7) Uiso 1.000000 .

loop_
  _atom_site_aniso_label
  _atom_site_aniso_U_11
  _atom_site_aniso_U_22
  _atom_site_aniso_U_33
  _atom_site_aniso_U_12
  _atom_site_aniso_U_13
  _atom_site_aniso_U_23
 Cu1 0.01882(10) 0.01983(10) 0.01639(10) 0.00702(7) 0.00566(7) 0.00498(8)
 P1 0.0250(2) 0.0202(2) 0.0232(2) 0.00421(16) 0.00118(17) 0.00769(17)
 O3 0.0174(5) 0.0164(5) 0.0144(5) 0.0028(4) 0.0048(4) 0.0029(4)
 F5 0.0357(6) 0.0291(6) 0.0436(7) 0.0047(5) -0.0116(5) 0.0076(5)
 F3 0.0524(8) 0.0439(7) 0.0541(8) 0.0202(6) 0.0254(6) 0.0330(6)
 F6 0.0635(9) 0.0618(9) 0.0516(8) 0.0165(7) 0.0149(7) 0.0423(7)
 F4 0.0346(6) 0.0332(6) 0.0427(7) 0.0135(5) 0.0084(5) 0.0034(5)
 F2 0.0298(6) 0.0422(7) 0.0415(7) 0.0106(5) -0.0064(5) 0.0011(6)
 F1 0.0597(8) 0.0362(6) 0.0331(6) 0.0291(6) -0.0038(6) 0.0049(5)
 O1 0.0275(6) 0.0196(6) 0.0246(6) 0.0053(5) -0.0029(5) 0.0080(5)
 O2 0.0301(7) 0.0253(7) 0.0263(6) 0.0069(5) -0.0061(5) 0.0060(5)
 N3 0.0192(6) 0.0245(7) 0.0188(6) 0.0076(5) 0.0039(5) 0.0091(5)
 N1 0.0142(6) 0.0145(6) 0.0162(6) 0.0043(5) 0.0022(5) 0.0046(5)
 N4 0.0158(6) 0.0182(6) 0.0160(6) 0.0037(5) 0.0038(5) 0.0046(5)
 N2 0.0194(6) 0.0177(6) 0.0196(6) 0.0054(5) 0.0037(5) 0.0037(5)
 C1 0.0210(7) 0.0208(7) 0.0203(7) 0.0070(6) 0.0036(6) 0.0067(6)
 O4 0.0429(8) 0.0539(9) 0.0415(8) 0.0270(7) 0.0183(7) 0.0235(7)
 C20 0.0276(9) 0.0378(10) 0.0243(8) 0.0102(7) 0.0048(7) 0.0167(8)
 C19 0.0318(10) 0.0465(11) 0.0394(11) 0.0148(9) 0.0067(8) 0.0307(9)
 C18 0.0297(9) 0.0380(10) 0.0537(12) 0.0182(8) 0.0130(9) 0.0298(10)
 C17 0.0207(8) 0.0272(8) 0.0354(9) 0.0119(7) 0.0112(7) 0.0151(7)
 C16 0.0114(6) 0.0206(7) 0.0220(7) 0.0044(5) 0.0029(5) 0.0085(6)
 C53 0.0147(7) 0.0198(7) 0.0178(7) 0.0067(6) 0.0048(5) 0.0062(6)
 C21 0.0153(7) 0.0141(6) 0.0172(7) 0.0054(5) 0.0021(5) 0.0049(6)
 C26 0.0157(7) 0.0156(7) 0.0176(7) 0.0060(6) 0.0048(5) 0.0069(6)
 C25 0.0179(7) 0.0143(6) 0.0163(7) 0.0071(5) 0.0031(5) 0.0052(6)
 C27 0.0170(7) 0.0135(7) 0.0167(7) 0.0037(5) 0.0029(5) 0.0033(6)
 C55 0.0255(8) 0.0144(7) 0.0253(8) 0.0054(6) 0.0093(6) 0.0053(6)
 C32 0.0180(7) 0.0147(7) 0.0175(7) 0.0061(6) 0.0036(6) 0.0063(6)
 C33 0.0178(7) 0.0155(7) 0.0148(7) 0.0075(6) 0.0036(5) 0.0053(6)
 C34 0.0168(7) 0.0161(7) 0.0173(7) 0.0048(6) 0.0017(5) 0.0063(6)
 C42 0.0157(7) 0.0208(7) 0.0170(7) 0.0065(6) 0.0051(5) 0.0066(6)
 C43 0.0154(7) 0.0194(7) 0.0181(7) 0.0052(6) 0.0060(6) 0.0063(6)
 C48 0.0173(7) 0.0188(7) 0.0208(7) 0.0070(6) 0.0057(6) 0.0065(6)
 C47 0.0169(7) 0.0231(8) 0.0202(7) 0.0064(6) 0.0021(6) 0.0045(6)
 C46 0.0189(7) 0.0179(7) 0.0271(8) 0.0027(6) 0.0036(6) 0.0035(6)
 C45 0.0256(8) 0.0184(7) 0.0317(9) 0.0059(6) 0.0062(7) 0.0109(7)
 C44 0.0214(8) 0.0221(8) 0.0239(8) 0.0066(6) 0.0043(6) 0.0106(7)
 C35 0.0190(7) 0.0208(7) 0.0187(7) 0.0057(6) 0.0057(6) 0.0087(6)
 C36 0.0235(8) 0.0187(7) 0.0156(7) 0.0082(6) 0.0046(6) 0.0064(6)
 C38 0.0290(8) 0.0218(8) 0.0166(7) 0.0067(7) 0.0076(6) 0.0054(6)
 C39 0.0362(10) 0.0297(9) 0.0297(9) 0.0157(8) 0.0148(8) 0.0083(8)
 C40 0.0439(11) 0.0298(9) 0.0190(8) 0.0074(8) 0.0096(7) 0.0101(7)
 C41 0.0368(10) 0.0269(9) 0.0174(8) 0.0046(7) 0.0077(7) 0.0027(7)
 C37 0.0207(7) 0.0166(7) 0.0159(7) 0.0059(6) 0.0021(6) 0.0040(6)
 C57 0.0191(7) 0.0263(8) 0.0191(7) 0.0075(6) 0.0011(6) 0.0045(6)
 C24 0.0155(7) 0.0152(7) 0.0204(7) 0.0040(5) 0.0021(6) 0.0068(6)
 C23 0.0159(7) 0.0165(7) 0.0209(7) 0.0070(6) 0.0049(6) 0.0085(6)
 C28 0.0169(7) 0.0202(7) 0.0223(7) 0.0059(6) 0.0066(6) 0.0098(6)
 C30 0.0269(9) 0.0429(10) 0.0315(9) 0.0147(8) 0.0110(7) 0.0245(8)
 C58 0.0220(8) 0.0249(8) 0.0361(9) 0.0108(7) 0.0128(7) 0.0126(7)
 C31 0.0226(8) 0.0256(8) 0.0306(9) 0.0008(7) 0.0092(7) 0.0090(7)
 C22 0.0178(7) 0.0171(7) 0.0163(7) 0.0078(6) 0.0041(5) 0.0060(6)
 C15 0.0200(7) 0.0163(7) 0.0172(7) 0.0053(6) 0.0026(6) 0.0057(6)
 C14 0.0167(7) 0.0162(7) 0.0210(7) 0.0074(6) 0.0044(6) 0.0042(6)
 C13 0.0232(8) 0.0196(7) 0.0254(8) 0.0076(6) 0.0079(6) 0.0080(7)
 C12 0.0263(8) 0.0186(8) 0.0364(10) 0.0040(7) 0.0095(7) 0.0087(7)
 C56 0.0254(8) 0.0196(8) 0.0298(9) 0.0015(7) 0.0014(7) -0.0001(7)
 C10 0.0256(8) 0.0232(8) 0.0208(8) 0.0054(7) 0.0011(6) 0.0019(7)
 N5 0.0216(7) 0.0225(7) 0.0208(7) 0.0093(5) 0.0061(5) 0.0075(6)
 C2 0.0222(8) 0.0237(8) 0.0193(7) 0.0123(6) 0.0079(6) 0.0078(6)
 C8 0.0226(8) 0.0277(9) 0.0283(9) 0.0075(7) 0.0075(7) 0.0103(7)
 C7 0.0246(9) 0.0435(11) 0.0328(9) 0.0157(8) 0.0134(7) 0.0206(8)
 C54 0.0356(10) 0.0449(11) 0.0213(8) 0.0267(9) 0.0111(7) 0.0129(8)
 C5 0.0339(9) 0.0276(9) 0.0218(8) 0.0173(7) 0.0026(7) 0.0037(7)
 C3 0.0241(8) 0.0223(8) 0.0238(8) 0.0115(6) 0.0047(6) 0.0088(7)
 C4 0.0271(9) 0.0235(8) 0.0400(10) 0.0063(7) 0.0064(8) 0.0106(8)
 C9 0.0318(10) 0.0313(10) 0.0502(13) -0.0009(8) 0.0125(9) 0.0043(9)
 C49 0.100(3) 0.145(3) 0.076(2) 0.093(3) 0.0442(19) 0.075(2)
 C50 0.0632(16) 0.0758(18) 0.0562(15) 0.0461(15) 0.0273(13) 0.0386(14)
 C51 0.0267(9) 0.0405(11) 0.0322(10) 0.0111(8) 0.0056(7) 0.0111(8)
 C52 0.0379(11) 0.0636(15) 0.0340(11) 0.0217(11) 0.0071(9) 0.0162(11)

loop_
  _geom_bond_atom_site_label_1
  _geom_bond_atom_site_label_2
  _geom_bond_distance
  _geom_bond_site_symmetry_2
  _geom_bond_publ_flag
 Cu1 N3 2.0289(14) . ?
 Cu1 N1 2.2811(13) . ?
 Cu1 N2 2.0274(14) . ?
 Cu1 C1 1.8444(16) . ?
 P1 F5 1.5879(12) . ?
 P1 F3 1.5929(12) . ?
 P1 F6 1.5943(13) . ?
 P1 F4 1.6041(12) . ?
 P1 F2 1.6008(12) . ?
 P1 F1 1.5947(12) . ?
 O3 C26 1.3768(18) . ?
 O3 C33 1.3743(17) . ?
 O1 H1 0.77(3) . ?
 O1 C48 1.352(2) . ?
 O2 C47 1.367(2) . ?
 O2 H2 0.80(3) . ?
 N3 C20 1.345(2) . ?
 N3 C16 1.345(2) . ?
 N1 C53 1.4878(19) . ?
 N1 C21 1.4555(18) . ?
 N1 C15 1.4809(19) . ?
 N4 C34 1.4271(19) . ?
 N4 C42 1.284(2) . ?
 N2 C14 1.338(2) . ?
 N2 C10 1.352(2) . ?
 C1 N5 1.155(2) . ?
 O4 C50 1.388(3) . ?
 O4 C51 1.425(3) . ?
 C20 H20 0.9500 . ?
 C20 C19 1.382(3) . ?
 C19 H19 0.9500 . ?
 C19 C18 1.382(3) . ?
 C18 H18 0.9500 . ?
 C18 C17 1.388(3) . ?
 C17 H17 0.9500 . ?
 C17 C16 1.381(2) . ?
 C16 C53 1.505(2) . ?
 C53 H53a 0.9900 . ?
 C53 H53b 0.9900 . ?
 C21 C26 1.405(2) . ?
 C21 C22 1.375(2) . ?
 C26 C25 1.385(2) . ?
 C25 C27 1.532(2) . ?
 C25 C24 1.409(2) . ?
 C27 C55 1.541(2) . ?
 C27 C32 1.531(2) . ?
 C27 C57 1.542(2) . ?
 C55 H55a 0.9800 . ?
 C55 H55b 0.9800 . ?
 C55 H55c 0.9800 . ?
 C32 C33 1.381(2) . ?
 C32 C37 1.406(2) . ?
 C33 C34 1.398(2) . ?
 C34 C35 1.377(2) . ?
 C42 H42 0.9500 . ?
 C42 C43 1.461(2) . ?
 C43 C48 1.400(2) . ?
 C43 C44 1.410(2) . ?
 C48 C47 1.404(2) . ?
 C47 C46 1.380(2) . ?
 C46 H46 0.9500 . ?
 C46 C45 1.397(3) . ?
 C45 H45 0.9500 . ?
 C45 C44 1.382(2) . ?
 C44 H44 0.9500 . ?
 C35 H35 0.9500 . ?
 C35 C36 1.404(2) . ?
 C36 C38 1.536(2) . ?
 C36 C37 1.390(2) . ?
 C38 C39 1.540(3) . ?
 C38 C40 1.538(2) . ?
 C38 C41 1.534(2) . ?
 C39 H39a 0.9800 . ?
 C39 H39b 0.9800 . ?
 C39 H39c 0.9800 . ?
 C40 H40a 0.9800 . ?
 C40 H40b 0.9800 . ?
 C40 H40c 0.9800 . ?
 C41 H41a 0.9800 . ?
 C41 H41b 0.9800 . ?
 C41 H41c 0.9800 . ?
 C37 H37 0.9500 . ?
 C57 H57a 0.9800 . ?
 C57 H57b 0.9800 . ?
 C57 H57c 0.9800 . ?
 C24 H24 0.9500 . ?
 C24 C23 1.388(2) . ?
 C23 C28 1.533(2) . ?
 C23 C22 1.403(2) . ?
 C28 C30 1.530(2) . ?
 C28 C58 1.534(2) . ?
 C28 C31 1.528(2) . ?
 C30 H30a 0.9800 . ?
 C30 H30b 0.9800 . ?
 C30 H30c 0.9800 . ?
 C58 H58a 0.9800 . ?
 C58 H58b 0.9800 . ?
 C58 H58c 0.9800 . ?
 C31 H31a 0.9800 . ?
 C31 H31b 0.9800 . ?
 C31 H31c 0.9800 . ?
 C22 H22 0.9500 . ?
 C15 H15a 0.9900 . ?
 C15 H15b 0.9900 . ?
 C15 C14 1.513(2) . ?
 C14 C13 1.393(2) . ?
 C13 H13 0.9500 . ?
 C13 C12 1.386(2) . ?
 C12 H12 0.9500 . ?
 C12 C56 1.383(3) . ?
 C56 H56 0.9500 . ?
 C56 C10 1.377(3) . ?
 C10 H10 0.9500 . ?
 N5 C2 1.399(2) . ?
 C2 C8 1.394(2) . ?
 C2 C3 1.400(2) . ?
 C8 C7 1.396(2) . ?
 C8 C9 1.499(3) . ?
 C7 H7 0.9500 . ?
 C7 C54 1.379(3) . ?
 C54 H54 0.9500 . ?
 C54 C5 1.383(3) . ?
 C5 H5 0.9500 . ?
 C5 C3 1.392(2) . ?
 C3 C4 1.500(2) . ?
 C4 H4a 0.9800 . ?
 C4 H4b 0.9800 . ?
 C4 H4c 0.9800 . ?
 C9 H9a 0.9800 . ?
 C9 H9b 0.9800 . ?
 C9 H9c 0.9800 . ?
 C49 H49a 0.9800 . ?
 C49 H49b 0.9800 . ?
 C49 H49c 0.9800 . ?
 C49 C50 1.492(4) . ?
 C50 H50a 0.9900 . ?
 C50 H50b 0.9900 . ?
 C51 H51a 0.9900 . ?
 C51 H51b 0.9900 . ?
 C51 C52 1.491(3) . ?
 C52 H52a 0.9800 . ?
 C52 H52b 0.9800 . ?
 C52 H52c 0.9800 . ?

loop_
  _geom_angle_atom_site_label_1
  _geom_angle_atom_site_label_2
  _geom_angle_atom_site_label_3
  _geom_angle
  _geom_angle_site_symmetry_1
  _geom_angle_site_symmetry_3
  _geom_angle_publ_flag
 N1 Cu1 N3 81.11(5) . . ?
 N2 Cu1 N3 111.81(5) . . ?
 N2 Cu1 N1 78.48(5) . . ?
 C1 Cu1 N3 119.50(6) . . ?
 C1 Cu1 N1 139.62(6) . . ?
 C1 Cu1 N2 117.75(6) . . ?
 F3 P1 F5 89.68(7) . . ?
 F6 P1 F5 90.57(8) . . ?
 F6 P1 F3 179.55(8) . . ?
 F4 P1 F5 89.91(7) . . ?
 F4 P1 F3 89.97(7) . . ?
 F4 P1 F6 89.65(8) . . ?
 F2 P1 F5 179.03(7) . . ?
 F2 P1 F3 89.72(8) . . ?
 F2 P1 F6 90.04(8) . . ?
 F2 P1 F4 89.33(7) . . ?
 F1 P1 F5 90.53(7) . . ?
 F1 P1 F3 90.38(7) . . ?
 F1 P1 F6 90.00(8) . . ?
 F1 P1 F4 179.44(7) . . ?
 F1 P1 F2 90.23(7) . . ?
 C33 O3 C26 118.46(11) . . ?
 C48 O1 H1 104.3(18) . . ?
 H2 O2 C47 106.9(18) . . ?
 C20 N3 Cu1 125.58(12) . . ?
 C16 N3 Cu1 114.79(11) . . ?
 C16 N3 C20 118.26(15) . . ?
 C53 N1 Cu1 100.01(9) . . ?
 C21 N1 Cu1 115.95(9) . . ?
 C21 N1 C53 111.30(11) . . ?
 C15 N1 Cu1 104.46(9) . . ?
 C15 N1 C53 111.48(12) . . ?
 C15 N1 C21 112.83(12) . . ?
 C42 N4 C34 118.54(13) . . ?
 C14 N2 Cu1 117.97(10) . . ?
 C10 N2 Cu1 123.61(12) . . ?
 C10 N2 C14 118.42(14) . . ?
 N5 C1 Cu1 169.01(15) . . ?
 C51 O4 C50 112.96(16) . . ?
 H20 C20 N3 118.70(10) . . ?
 C19 C20 N3 122.60(17) . . ?
 C19 C20 H20 118.70(11) . . ?
 H19 C19 C20 120.53(11) . . ?
 C18 C19 C20 118.94(17) . . ?
 C18 C19 H19 120.53(11) . . ?
 H18 C18 C19 120.68(11) . . ?
 C17 C18 C19 118.63(17) . . ?
 C17 C18 H18 120.68(11) . . ?
 H17 C17 C18 120.36(11) . . ?
 C16 C17 C18 119.28(17) . . ?
 C16 C17 H17 120.36(10) . . ?
 C17 C16 N3 122.09(15) . . ?
 C53 C16 N3 115.27(14) . . ?
 C53 C16 C17 122.53(15) . . ?
 C16 C53 N1 111.19(12) . . ?
 H53a C53 N1 109.40(8) . . ?
 H53a C53 C16 109.40(8) . . ?
 H53b C53 N1 109.40(8) . . ?
 H53b C53 C16 109.40(8) . . ?
 H53b C53 H53a 108.0 . . ?
 C26 C21 N1 121.77(13) . . ?
 C22 C21 N1 119.32(13) . . ?
 C22 C21 C26 118.89(13) . . ?
 C21 C26 O3 114.57(13) . . ?
 C25 C26 O3 123.65(13) . . ?
 C25 C26 C21 121.78(13) . . ?
 C27 C25 C26 121.83(13) . . ?
 C24 C25 C26 117.17(13) . . ?
 C24 C25 C27 120.99(13) . . ?
 C55 C27 C25 109.40(13) . . ?
 C32 C27 C25 110.11(12) . . ?
 C32 C27 C55 109.12(12) . . ?
 C57 C27 C25 109.37(12) . . ?
 C57 C27 C55 109.70(13) . . ?
 C57 C27 C32 109.13(13) . . ?
 H55a C55 C27 109.5 . . ?
 H55b C55 C27 109.5 . . ?
 H55b C55 H55a 109.5 . . ?
 H55c C55 C27 109.5 . . ?
 H55c C55 H55a 109.5 . . ?
 H55c C55 H55b 109.5 . . ?
 C33 C32 C27 121.91(13) . . ?
 C37 C32 C27 121.20(13) . . ?
 C37 C32 C33 116.89(14) . . ?
 C32 C33 O3 123.84(13) . . ?
 C34 C33 O3 114.22(13) . . ?
 C34 C33 C32 121.91(14) . . ?
 C33 C34 N4 117.60(13) . . ?
 C35 C34 N4 122.72(14) . . ?
 C35 C34 C33 119.62(14) . . ?
 H42 C42 N4 119.66(9) . . ?
 C43 C42 N4 120.68(14) . . ?
 C43 C42 H42 119.66(9) . . ?
 C48 C43 C42 120.49(14) . . ?
 C44 C43 C42 120.00(14) . . ?
 C44 C43 C48 119.47(14) . . ?
 C43 C48 O1 123.24(14) . . ?
 C47 C48 O1 117.03(15) . . ?
 C47 C48 C43 119.72(15) . . ?
 C48 C47 O2 119.83(15) . . ?
 C46 C47 O2 119.91(15) . . ?
 C46 C47 C48 120.23(15) . . ?
 H46 C46 C47 119.89(10) . . ?
 C45 C46 C47 120.22(15) . . ?
 C45 C46 H46 119.89(10) . . ?
 H45 C45 C46 119.82(10) . . ?
 C44 C45 C46 120.36(16) . . ?
 C44 C45 H45 119.82(10) . . ?
 C45 C44 C43 119.98(15) . . ?
 H44 C44 C43 120.01(9) . . ?
 H44 C44 C45 120.01(10) . . ?
 H35 C35 C34 119.62(9) . . ?
 C36 C35 C34 120.76(14) . . ?
 C36 C35 H35 119.62(9) . . ?
 C38 C36 C35 119.04(14) . . ?
 C37 C36 C35 117.83(14) . . ?
 C37 C36 C38 123.09(14) . . ?
 C39 C38 C36 108.58(14) . . ?
 C40 C38 C36 109.96(14) . . ?
 C40 C38 C39 108.73(15) . . ?
 C41 C38 C36 111.60(14) . . ?
 C41 C38 C39 109.09(15) . . ?
 C41 C38 C40 108.83(15) . . ?
 H39a C39 C38 109.5 . . ?
 H39b C39 C38 109.5 . . ?
 H39b C39 H39a 109.5 . . ?
 H39c C39 C38 109.5 . . ?
 H39c C39 H39a 109.5 . . ?
 H39c C39 H39b 109.5 . . ?
 H40a C40 C38 109.5 . . ?
 H40b C40 C38 109.5 . . ?
 H40b C40 H40a 109.5 . . ?
 H40c C40 C38 109.5 . . ?
 H40c C40 H40a 109.5 . . ?
 H40c C40 H40b 109.5 . . ?
 H41a C41 C38 109.5 . . ?
 H41b C41 C38 109.5 . . ?
 H41b C41 H41a 109.5 . . ?
 H41c C41 C38 109.5 . . ?
 H41c C41 H41a 109.5 . . ?
 H41c C41 H41b 109.5 . . ?
 C36 C37 C32 122.85(14) . . ?
 H37 C37 C32 118.57(9) . . ?
 H37 C37 C36 118.57(9) . . ?
 H57a C57 C27 109.5 . . ?
 H57b C57 C27 109.5 . . ?
 H57b C57 H57a 109.5 . . ?
 H57c C57 C27 109.5 . . ?
 H57c C57 H57a 109.5 . . ?
 H57c C57 H57b 109.5 . . ?
 H24 C24 C25 118.59(9) . . ?
 C23 C24 C25 122.81(14) . . ?
 C23 C24 H24 118.59(9) . . ?
 C28 C23 C24 124.53(13) . . ?
 C22 C23 C24 117.45(14) . . ?
 C22 C23 C28 118.01(13) . . ?
 C30 C28 C23 110.04(13) . . ?
 C58 C28 C23 108.07(13) . . ?
 C58 C28 C30 109.54(14) . . ?
 C31 C28 C23 112.37(13) . . ?
 C31 C28 C30 108.35(14) . . ?
 C31 C28 C58 108.44(14) . . ?
 H30a C30 C28 109.5 . . ?
 H30b C30 C28 109.5 . . ?
 H30b C30 H30a 109.5 . . ?
 H30c C30 C28 109.5 . . ?
 H30c C30 H30a 109.5 . . ?
 H30c C30 H30b 109.5 . . ?
 H58a C58 C28 109.5 . . ?
 H58b C58 C28 109.5 . . ?
 H58b C58 H58a 109.5 . . ?
 H58c C58 C28 109.5 . . ?
 H58c C58 H58a 109.5 . . ?
 H58c C58 H58b 109.5 . . ?
 H31a C31 C28 109.5 . . ?
 H31b C31 C28 109.5 . . ?
 H31b C31 H31a 109.5 . . ?
 H31c C31 C28 109.5 . . ?
 H31c C31 H31a 109.5 . . ?
 H31c C31 H31b 109.5 . . ?
 C23 C22 C21 121.83(14) . . ?
 H22 C22 C21 119.08(9) . . ?
 H22 C22 C23 119.08(9) . . ?
 H15a C15 N1 109.36(8) . . ?
 H15b C15 N1 109.36(8) . . ?
 H15b C15 H15a 108.0 . . ?
 C14 C15 N1 111.35(12) . . ?
 C14 C15 H15a 109.36(8) . . ?
 C14 C15 H15b 109.36(8) . . ?
 C15 C14 N2 117.23(14) . . ?
 C13 C14 N2 121.88(14) . . ?
 C13 C14 C15 120.88(14) . . ?
 H13 C13 C14 120.42(9) . . ?
 C12 C13 C14 119.15(16) . . ?
 C12 C13 H13 120.42(10) . . ?
 H12 C12 C13 120.53(10) . . ?
 C56 C12 C13 118.93(16) . . ?
 C56 C12 H12 120.53(10) . . ?
 H56 C56 C12 120.60(10) . . ?
 C10 C56 C12 118.81(16) . . ?
 C10 C56 H56 120.60(10) . . ?
 C56 C10 N2 122.80(16) . . ?
 H10 C10 N2 118.60(10) . . ?
 H10 C10 C56 118.60(10) . . ?
 C2 N5 C1 171.66(16) . . ?
 C8 C2 N5 119.09(15) . . ?
 C3 C2 N5 117.13(14) . . ?
 C3 C2 C8 123.78(15) . . ?
 C7 C8 C2 116.52(16) . . ?
 C9 C8 C2 120.82(16) . . ?
 C9 C8 C7 122.66(17) . . ?
 H7 C7 C8 119.31(11) . . ?
 C54 C7 C8 121.39(17) . . ?
 C54 C7 H7 119.31(10) . . ?
 H54 C54 C7 119.77(10) . . ?
 C5 C54 C7 120.45(16) . . ?
 C5 C54 H54 119.77(10) . . ?
 H5 C5 C54 119.54(10) . . ?
 C3 C5 C54 120.91(16) . . ?
 C3 C5 H5 119.54(10) . . ?
 C5 C3 C2 116.94(15) . . ?
 C4 C3 C2 121.00(15) . . ?
 C4 C3 C5 122.06(16) . . ?
 H4a C4 C3 109.5 . . ?
 H4b C4 C3 109.5 . . ?
 H4b C4 H4a 109.5 . . ?
 H4c C4 C3 109.5 . . ?
 H4c C4 H4a 109.5 . . ?
 H4c C4 H4b 109.5 . . ?
 H9a C9 C8 109.5 . . ?
 H9b C9 C8 109.5 . . ?
 H9b C9 H9a 109.5 . . ?
 H9c C9 C8 109.5 . . ?
 H9c C9 H9a 109.5 . . ?
 H9c C9 H9b 109.5 . . ?
 H49b C49 H49a 109.5 . . ?
 H49c C49 H49a 109.5 . . ?
 H49c C49 H49b 109.5 . . ?
 C50 C49 H49a 109.5 . . ?
 C50 C49 H49b 109.5 . . ?
 C50 C49 H49c 109.5 . . ?
 C49 C50 O4 109.0(2) . . ?
 H50a C50 O4 109.89(14) . . ?
 H50a C50 C49 109.9(2) . . ?
 H50b C50 O4 109.89(14) . . ?
 H50b C50 C49 109.9(2) . . ?
 H50b C50 H50a 108.3 . . ?
 H51a C51 O4 110.45(11) . . ?
 H51b C51 O4 110.45(10) . . ?
 H51b C51 H51a 108.6 . . ?
 C52 C51 O4 106.41(17) . . ?
 C52 C51 H51a 110.45(13) . . ?
 C52 C51 H51b 110.45(12) . . ?
 H52a C52 C51 109.5 . . ?
 H52b C52 C51 109.5 . . ?
 H52b C52 H52a 109.5 . . ?
 H52c C52 C51 109.5 . . ?
 H52c C52 H52a 109.5 . . ?
 H52c C52 H52b 109.5 . . ?

loop_
  _geom_torsion_atom_site_label_1
  _geom_torsion_atom_site_label_2
  _geom_torsion_atom_site_label_3
  _geom_torsion_atom_site_label_4
  _geom_torsion
  _geom_torsion_site_symmetry_1
  _geom_torsion_site_symmetry_2
  _geom_torsion_site_symmetry_3
  _geom_torsion_site_symmetry_4
  _geom_torsion_publ_flag
 Cu1 N3 C20 C19 165.93(15) . . . . ?
 Cu1 N3 C16 C17 -163.55(11) . . . . ?
 Cu1 N3 C16 C53 20.17(11) . . . . ?
 Cu1 N1 C53 C16 41.85(9) . . . . ?
 Cu1 N1 C21 C26 -176.56(10) . . . . ?
 Cu1 N1 C21 C22 2.39(11) . . . . ?
 Cu1 N1 C15 C14 33.57(9) . . . . ?
 Cu1 N2 C14 C15 1.28(12) . . . . ?
 Cu1 N2 C14 C13 179.97(11) . . . . ?
 Cu1 N2 C10 C56 -179.28(14) . . . . ?
 O3 C26 C21 N1 -3.32(15) . . . . ?
 O3 C26 C21 C22 177.73(13) . . . . ?
 O3 C26 C25 C27 2.75(18) . . . . ?
 O3 C26 C25 C24 -177.18(15) . . . . ?
 O3 C33 C32 C27 1.53(18) . . . . ?
 O3 C33 C32 C37 -178.54(15) . . . . ?
 O3 C33 C34 N4 1.01(15) . . . . ?
 O3 C33 C34 C35 178.41(13) . . . . ?
 O1 C48 C43 C42 0.17(18) . . . . ?
 O1 C48 C43 C44 177.99(15) . . . . ?
 O1 C48 C47 O2 0.54(17) . . . . ?
 O1 C48 C47 C46 -177.66(14) . . . . ?
 O2 C47 C48 C43 179.45(14) . . . . ?
 O2 C47 C46 C45 -178.73(15) . . . . ?
 N3 C20 C19 C18 -3.4(2) . . . . ?
 N3 C16 C17 C18 -4.29(18) . . . . ?
 N3 C16 C53 N1 -45.53(14) . . . . ?
 N1 C53 C16 C17 138.21(13) . . . . ?
 N1 C21 C26 C25 176.85(14) . . . . ?
 N1 C21 C22 C23 -179.04(13) . . . . ?
 N1 C15 C14 N2 -26.14(15) . . . . ?
 N1 C15 C14 C13 155.16(13) . . . . ?
 N4 C34 C33 C32 179.13(13) . . . . ?
 N4 C34 C35 C36 177.70(15) . . . . ?
 N4 C42 C43 C48 4.61(17) . . . . ?
 N4 C42 C43 C44 -173.20(15) . . . . ?
 N2 C14 C13 C12 -0.75(19) . . . . ?
 N2 C10 C56 C12 -0.5(2) . . . . ?
 C20 C19 C18 C17 2.8(2) . . . . ?
 C19 C18 C17 C16 0.8(2) . . . . ?
 C18 C17 C16 C53 171.73(15) . . . . ?
 C21 C26 C25 C27 -177.44(14) . . . . ?
 C21 C26 C25 C24 2.62(17) . . . . ?
 C21 C22 C23 C24 1.51(17) . . . . ?
 C21 C22 C23 C28 -177.11(14) . . . . ?
 C26 C25 C27 C55 121.12(15) . . . . ?
 C26 C25 C27 C32 1.20(16) . . . . ?
 C26 C25 C27 C57 -118.71(15) . . . . ?
 C26 C25 C24 C23 -1.10(17) . . . . ?
 C25 C27 C32 C33 -3.22(15) . . . . ?
 C25 C27 C32 C37 176.85(12) . . . . ?
 C25 C24 C23 C28 177.61(14) . . . . ?
 C25 C24 C23 C22 -0.91(18) . . . . ?
 C27 C32 C33 C34 -176.42(14) . . . . ?
 C27 C32 C37 C36 179.26(14) . . . . ?
 C32 C33 C34 C35 -3.46(18) . . . . ?
 C32 C37 C36 C35 -2.15(18) . . . . ?
 C32 C37 C36 C38 175.54(15) . . . . ?
 C33 C34 C35 C36 0.44(18) . . . . ?
 C34 C35 C36 C38 -175.54(15) . . . . ?
 C34 C35 C36 C37 2.25(18) . . . . ?
 C42 C43 C48 C47 -178.67(14) . . . . ?
 C42 C43 C44 C45 177.56(15) . . . . ?
 C43 C48 C47 C46 1.26(18) . . . . ?
 C43 C44 C45 C46 1.01(19) . . . . ?
 C48 C47 C46 C45 -0.53(19) . . . . ?
 C47 C46 C45 C44 -0.61(19) . . . . ?
 C35 C36 C38 C39 65.76(16) . . . . ?
 C35 C36 C38 C40 -53.09(17) . . . . ?
 C35 C36 C38 C41 -173.97(16) . . . . ?
 C24 C23 C28 C30 123.24(17) . . . . ?
 C24 C23 C28 C58 -117.20(17) . . . . ?
 C24 C23 C28 C31 2.41(18) . . . . ?
 C15 C14 C13 C12 177.89(16) . . . . ?
 C14 C13 C12 C56 0.32(19) . . . . ?
 C13 C12 C56 C10 0.3(2) . . . . ?
 N5 C2 C8 C7 -179.65(17) . . . . ?
 N5 C2 C8 C9 -0.1(2) . . . . ?
 N5 C2 C3 C5 179.27(15) . . . . ?
 N5 C2 C3 C4 -1.34(19) . . . . ?
 C2 C8 C7 C54 0.5(2) . . . . ?
 C2 C3 C5 C54 0.29(19) . . . . ?
 C8 C7 C54 C5 -1.2(2) . . . . ?
 C7 C54 C5 C3 0.8(2) . . . . ?
 C54 C5 C3 C4 -179.08(17) . . . . ?

loop_
  _diffrn_refln_index_h
  _diffrn_refln_index_k
  _diffrn_refln_index_l
  _diffrn_refln_intensity_net
  _diffrn_refln_intensity_u
 -2 0 0 2288.57 60.29
 -2 0 0 2267.77 59.79
 2 0 0 2252.27 60.79
 2 0 0 2327.57 60.79
 -3 0 0 3935.51 104.49
 -3 0 0 3933.31 104.69
 -3 0 0 3977 105.69
 -3 0 0 4149.38 105.59
 3 0 0 3900.51 104.29
 3 0 0 4001.7 105.29
 3 0 0 4003.9 105.49
 3 0 0 4036.3 104.59
 -4 0 0 636.04 18.9
 -4 0 0 631.74 21.6
 -4 0 0 614.54 21.4
 -4 0 0 608.44 22.3
 -4 0 0 615.64 20.7
 -4 0 0 648.04 18.1
 4 0 0 608.24 18.7
 4 0 0 619.14 20.4
 4 0 0 609.94 22.2
 4 0 0 577.54 21
 4 0 0 631.04 22.4
 -5 0 0 36.5 3.8
 -5 0 0 46.5 7.1
 -5 0 0 53.09 6.5
 -5 0 0 38.4 6.2
 -5 0 0 37 7
 -5 0 0 38.1 5.5
 -5 0 0 52.29 4.9
 5 0 0 51.99 6
 5 0 0 36.4 6.3
 5 0 0 48.9 7.1
 5 0 0 41.5 6.6
 5 0 0 32 5.6
 -6 0 0 549.74 22.5
 -6 0 0 569.04 17.9
 -6 0 0 591.14 23
 -6 0 0 550.14 24
 -6 0 0 566.94 24.1
 -6 0 0 594.14 19.1
 -6 0 0 580.44 21.9
 6 0 0 562.14 21
 6 0 0 546.15 22.2
 6 0 0 569.44 23.7
 6 0 0 573.74 18.9
 6 0 0 567.14 22
 -7 0 0 772.62 23
 -7 0 0 739.43 24.1
 -7 0 0 765.52 28.9
 -7 0 0 701.33 29.4
 -7 0 0 718.93 30.2
 -7 0 0 752.52 27.5
 -7 0 0 752.22 28.6
 7 0 0 769.72 27
 7 0 0 699.43 29.1
 7 0 0 718.53 29.3
 7 0 0 762.42 27.8
 7 0 0 707.93 27.7
 -8 0 0 875.61 36.1
 -8 0 0 867.11 35.4
 -8 0 0 933.51 33
 -8 0 0 939.11 27.7
 -8 0 0 873.41 34.1
 -8 0 0 883.01 34.3
 -8 0 0 927.91 29
 8 0 0 900.81 35.3
 8 0 0 899.41 33.2
 8 0 0 928.41 33.7
 8 0 0 876.81 35.1
 8 0 0 913.21 32
 -9 0 0 30 7.7
 -9 0 0 36.6 8.8
 -9 0 0 55.79 6.2
 -9 0 0 37.2 8.4
 -9 0 0 41.4 6.1
 -9 0 0 29.5 8
 -9 0 0 35.1 8.8
 9 0 0 33.4 7.3
 9 0 0 45.1 8.7
 9 0 0 31.3 8.2
 9 0 0 29.4 7.6
 9 0 0 40.1 10
 -10 0 0 1625.74 48.4
 -10 0 0 1571.54 58.79
 -10 0 0 1622.84 46.5
 -10 0 0 1592.94 55.99
 -10 0 0 1594.64 53.99
 -10 0 0 1670.73 56.59
 -10 0 0 1578.34 57.69
 10 0 0 1567.94 52.09
 10 0 0 1578.54 56.79
 10 0 0 1595.74 54.49
 10 0 0 1663.63 57.29
 10 0 0 1585.34 53.89
 -11 0 0 77.59 13.7
 -11 0 0 68.29 12
 -11 0 0 92.89 9.4
 -11 0 0 73.59 13.8
 -11 0 0 88.89 8.1
 -11 0 0 62.89 11.8
 -11 0 0 83.29 12.5
 11 0 0 76.99 12
 11 0 0 70.09 12.2
 11 0 0 61.49 10.2
 11 0 0 78.59 12.7
 11 0 0 103.09 15.3
 -12 0 0 1112.39 47.3
 -12 0 0 1176.08 36.2
 -12 0 0 1102.49 37.9
 -12 0 0 1156.78 47.7
 -12 0 0 1146.79 49.5
 -12 0 0 1099.79 49.9
 -12 0 0 1168.48 45.4
 12 0 0 1226.28 48.5
 12 0 0 1116.79 42.5
 12 0 0 1052.09 47
 12 0 0 1194.18 45.8
 12 0 0 1137.59 44.6
 -13 0 0 19.3 10
 -13 0 0 40.6 7.9
 -13 0 0 40.6 6.9
 -13 0 0 44.1 13.1
 -13 0 0 34.3 10.5
 -13 0 0 29.7 12.8
 -13 0 0 72.69 13.6
 13 0 0 36.9 10.7
 13 0 0 36.4 10.6
 13 0 0 39.8 11.7
 13 0 0 42.3 11.9
 13 0 0 43.1 10.3
 -14 0 0 155.18 12.6
 -14 0 0 169.08 22.2
 -14 0 0 189.18 20.4
 -14 0 0 175.38 21.2
 -14 0 0 195.08 23.8
 -14 0 0 174.08 11.9
 14 0 0 149.69 20.5
 14 0 0 162.78 16.7
 14 0 0 176.08 18.8
 14 0 0 149.99 18.3
 14 0 0 183.18 23.9
 -15 0 0 -5.5 4.3
 -15 0 0 -18.9 6.9
 -15 0 0 1.1 5.4
 -15 0 0 -2.4 9
 15 0 0 4.7 9
 15 0 0 20 10.6
 15 0 0 -4.9 7.7
 15 0 0 -6.4 7.2
 15 0 0 -3.5 9.9
 -16 0 0 12.5 11.2
 -16 0 0 5 9
 -16 0 0 7.7 5.6
 -16 0 0 9.7 6.4
 16 0 0 2.9 11
 16 0 0 9.9 10.5
 16 0 0 10.2 10.1
 16 0 0 2.6 8
 16 0 0 7.2 10.2
 17 -1 0 7.7 10.9
 17 -1 0 26.6 14.2
 17 -1 0 27.9 13.9
 17 -1 0 1.8 7.9
 17 -1 0 31.8 12.9
 -17 1 0 17.1 6.3
 -17 1 0 21.5 7.9
 -17 1 0 20.7 12.2
 -17 1 0 20.1 12.7
 16 -1 0 61.89 14.2
 16 -1 0 68.49 16
 16 -1 0 62.49 15.9
 16 -1 0 106.59 16.4
 -16 1 0 67.49 8.5
 -16 1 0 85.19 18.2
 -16 1 0 50.59 9.4
 -16 1 0 91.99 17.1
 15 -1 0 19.4 12.2
 15 -1 0 12.8 9.3
 15 -1 0 14.4 9.9
 15 -1 0 27.4 11.3
 15 -1 0 6.2 7.9
 -15 1 0 28.1 6.6
 -15 1 0 17.2 11.6
 -15 1 0 17.6 10.9
 -15 1 0 21.4 7.3
 -15 1 0 13.4 12.4
 14 -1 0 48.7 11.8
 14 -1 0 52.19 12.4
 14 -1 0 26 9.9
 14 -1 0 31.4 11.6
 14 -1 0 32.5 10.1
 -14 1 0 53.89 7.5
 -14 1 0 39.2 13.4
 -14 1 0 51.19 12.7
 -14 1 0 43 8.5
 -14 1 0 53.99 14.6
 -14 1 0 34.8 14.1
 -14 1 0 64.29 14.8
 13 -1 0 471.45 27.3
 13 -1 0 464.95 29.5
 13 -1 0 418.96 24.4
 13 -1 0 496.15 29.8
 13 -1 0 454.75 27
 -13 1 0 454.05 29.3
 -13 1 0 470.75 18.9
 -13 1 0 435.46 31.1
 -13 1 0 484.95 31.1
 -13 1 0 484.95 27.8
 -13 1 0 503.55 22.1
 -13 1 0 476.75 29.1
 12 -1 0 558.34 30.5
 12 -1 0 499.35 25.3
 12 -1 0 520.05 27.9
 12 -1 0 520.65 30.1
 12 -1 0 548.05 28.1
 -12 1 0 534.75 28.1
 -12 1 0 552.44 32.8
 -12 1 0 582.24 32.1
 -12 1 0 533.65 20.1
 -12 1 0 512.85 29.7
 -12 1 0 557.54 23.1
 -12 1 0 505.55 28.9
 11 -1 0 298.17 18
 11 -1 0 307.67 21.7
 11 -1 0 315.47 19.7
 11 -1 0 300.47 21.6
 11 -1 0 283.07 19.1
 -11 1 0 275.17 20.6
 -11 1 0 268.37 18.8
 -11 1 0 283.87 22.5
 -11 1 0 281.27 21.6
 -11 1 0 269.37 15.1
 -11 1 0 310.37 13.3
 -11 1 0 270.97 20
 10 -1 0 148.99 13.7
 10 -1 0 137.29 13
 10 -1 0 129.09 14.3
 10 -1 0 117.59 14.2
 10 -1 0 151.38 12.6
 -10 1 0 155.28 15.5
 -10 1 0 151.38 14.2
 -10 1 0 124.79 10.1
 -10 1 0 154.48 13.8
 -10 1 0 132.99 14.1
 -10 1 0 136.29 15.5
 -10 1 0 130.59 8.4
 9 -1 0 847.92 32.7
 9 -1 0 851.81 35.1
 9 -1 0 855.31 31.2
 9 -1 0 841.82 32.8
 9 -1 0 859.21 34.5
 -9 1 0 795.12 33.7
 -9 1 0 814.12 26
 -9 1 0 783.72 33.1
 -9 1 0 851.41 36.6
 -9 1 0 896.31 29
 -9 1 0 913.11 33
 -9 1 0 858.41 35
 8 -1 0 81.19 9.7
 8 -1 0 77.49 10.5
 8 -1 0 103.59 13
 8 -1 0 91.59 10.8
 8 -1 0 88.39 8.8
 -8 1 0 89.99 12.7
 -8 1 0 71.29 5.8
 -8 1 0 86.59 10.1
 -8 1 0 104.49 10.5
 -8 1 0 76.99 10.9
 -8 1 0 84.69 7.5
 -8 1 0 78.89 10.2
 7 -1 0 2175.38 64.69
 7 -1 0 2217.68 65.19
 7 -1 0 2112.59 62.99
 7 -1 0 2192.78 65.79
 7 -1 0 2186.18 66.99
 -7 1 0 2190.38 68.09
 -7 1 0 2275.97 66.79
 -7 1 0 2240.68 59.09
 -7 1 0 2154.18 65.79
 -7 1 0 2222.68 64.19
 -7 1 0 2211.18 61.19
 6 -1 0 258.97 13.8
 6 -1 0 276.67 13
 6 -1 0 272.57 13.9
 6 -1 0 261.67 15.1
 6 -1 0 281.17 15
 -6 1 0 254.87 13.5
 -6 1 0 281.07 11.7
 -6 1 0 300.37 16.3
 -6 1 0 272.77 14.1
 -6 1 0 287.77 15.1
 -6 1 0 241.38 14.7
 5 -1 0 243.78 12.2
 5 -1 0 280.87 14.1
 5 -1 0 271.97 13.5
 5 -1 0 237.68 12.5
 -5 1 0 265.37 10.8
 -5 1 0 292.47 13.2
 -5 1 0 252.77 14.3
 -5 1 0 239.18 12.9
 -5 1 0 262.57 12.2
 -5 1 0 254.97 13.4
 4 -1 0 586.14 20.9
 4 -1 0 566.04 19.9
 4 -1 0 553.04 18.7
 4 -1 0 546.65 19.6
 -4 1 0 595.24 20.4
 -4 1 0 571.94 21.3
 -4 1 0 586.14 18
 -4 1 0 546.75 19.9
 -4 1 0 556.34 19.7
 3 -1 0 2778.42 67.39
 3 -1 0 2489.55 68.09
 3 -1 0 2430.16 66.69
 3 -1 0 2445.46 65.89
 3 -1 0 2531.85 66.79
 -3 1 0 2400.46 65.49
 -3 1 0 2429.36 66.09
 -3 1 0 2490.15 66.89
 -3 1 0 2479.95 68.19
 -3 1 0 2462.65 66.79
 -3 1 0 2559.24 67.39
 -1 -1 0 1177.58 32.5
 -1 -1 0 1220.48 30.8
 -1 -1 0 1160.38 31.3
 -1 -1 0 1162.58 31.7
 -1 -1 0 1147.99 31.8
 -1 -1 0 1163.78 31
 1 1 0 1241.28 32.6
 1 1 0 1171.28 31.4
 1 1 0 1242.88 31.8
 1 1 0 1071.29 31.1
 1 1 0 1167.08 31
 1 1 0 1212.18 31.8
 -2 -1 0 178.48 7.7
 -2 -1 0 166.58 8.1
 -2 -1 0 183.38 9.5
 -2 -1 0 181.78 8.5
 -2 -1 0 174.38 6.4
 -2 -1 0 169.68 7.9
 -2 -1 0 162.68 6.5
 2 1 0 177.58 6.2
 2 1 0 169.58 6.4
 2 1 0 173.58 9.3
 2 1 0 179.28 8.3
 2 1 0 168.78 7.9
 2 1 0 158.88 7.5
 -3 -1 0 1943.91 54.79
 -3 -1 0 2008.5 54.49
 -3 -1 0 1971.4 52.19
 -3 -1 0 2157.38 54.59
 -3 -1 0 1891.71 55.29
 -3 -1 0 1990.8 51.99
 -3 -1 0 1963.6 56.19
 3 1 0 1954.6 55.99
 3 1 0 1940.81 54.69
 3 1 0 1930.61 55.09
 3 1 0 1958.5 51.89
 3 1 0 2024 52.29
 3 1 0 1963.3 54.19
 3 1 0 2036.6 54.09
 -4 -1 0 592.34 20.9
 -4 -1 0 599.34 17.7
 -4 -1 0 587.34 22.4
 -4 -1 0 572.04 21.5
 -4 -1 0 545.55 20.3
 -4 -1 0 601.74 20.3
 4 1 0 555.84 20
 4 1 0 563.74 22
 4 1 0 588.24 21.4
 4 1 0 569.34 20.6
 4 1 0 570.94 17.4
 -5 -1 0 557.54 21.5
 -5 -1 0 514.45 20.7
 -5 -1 0 557.14 23.1
 -5 -1 0 573.64 17.7
 -5 -1 0 550.54 20.6
 -5 -1 0 542.85 22.3
 -5 -1 0 564.84 17.7
 5 1 0 547.05 20.5
 5 1 0 536.95 19.9
 5 1 0 531.15 20.8
 5 1 0 558.34 22.9
 5 1 0 560.14 22
 5 1 0 537.75 17.4
 -6 -1 0 443.56 21.7
 -6 -1 0 432.86 21
 -6 -1 0 413.56 19.7
 -6 -1 0 473.45 19.5
 -6 -1 0 527.95 16.3
 -6 -1 0 475.55 16.1
 -6 -1 0 465.35 20.2
 6 1 0 475.75 21.9
 6 1 0 464.95 15.9
 6 1 0 464.45 19.8
 6 1 0 461.15 18.9
 6 1 0 457.75 19.3
 6 1 0 418.56 20.3
 -7 -1 0 1943.91 58.69
 -7 -1 0 1979 62.19
 -7 -1 0 1987.2 53.79
 -7 -1 0 1963.5 62.19
 -7 -1 0 1987.3 59.89
 -7 -1 0 1924.01 54.09
 7 1 0 1880.91 53.69
 7 1 0 1951 58.69
 7 1 0 1933.71 61.69
 7 1 0 1912.11 59.19
 7 1 0 1923.81 60.69
 7 1 0 1936.31 57.69
 -8 -1 0 515.75 18
 -8 -1 0 494.45 23.3
 -8 -1 0 512.25 18.4
 -8 -1 0 491.55 22.5
 -8 -1 0 469.35 24.7
 -8 -1 0 502.15 23.8
 -8 -1 0 469.05 24.9
 8 1 0 494.45 22.8
 8 1 0 480.15 17.8
 8 1 0 471.75 23.8
 8 1 0 519.15 22.8
 8 1 0 487.55 21.4
 -9 -1 0 90.39 8
 -9 -1 0 87.49 14.3
 -9 -1 0 99.59 12.8
 -9 -1 0 89.69 7.6
 -9 -1 0 106.79 12.6
 -9 -1 0 110.99 15
 -9 -1 0 92.09 12
 9 1 0 97.59 10.4
 9 1 0 105.89 12.5
 9 1 0 70.99 10.4
 9 1 0 84.69 11.3
 9 1 0 108.59 15
 -10 -1 0 2065.39 66.19
 -10 -1 0 2047.9 67.69
 -10 -1 0 2045.7 70.79
 -10 -1 0 1993.5 70.19
 -10 -1 0 2002 57.99
 -10 -1 0 2071.69 68.39
 10 1 0 1984.6 64.99
 10 1 0 2019.4 63.89
 10 1 0 2077.09 68.29
 10 1 0 2078.49 69.79
 10 1 0 2056.29 66.59
 -11 -1 0 5.6 4.4
 -11 -1 0 4.7 7.4
 -11 -1 0 17.3 8.3
 -11 -1 0 6.9 8.6
 -11 -1 0 2.2 6.6
 -11 -1 0 1.3 7
 -11 -1 0 7.9 4.8
 11 1 0 4.8 8.2
 11 1 0 3.7 6.4
 11 1 0 2.3 6.1
 11 1 0 8.1 7.7
 11 1 0 9.6 7.3
 -12 -1 0 326.07 23.3
 -12 -1 0 245.48 20.4
 -12 -1 0 280.67 22.4
 -12 -1 0 257.47 23.3
 -12 -1 0 258.37 13.9
 -12 -1 0 266.87 24.3
 -12 -1 0 249.38 14.4
 12 1 0 256.37 20.9
 12 1 0 243.68 18
 12 1 0 223.98 18.9
 12 1 0 256.47 20.1
 12 1 0 271.17 23.3
 -13 -1 0 122.29 20
 -13 -1 0 145.89 18.8
 -13 -1 0 116.69 10.4
 -13 -1 0 140.89 17.4
 -13 -1 0 136.89 17.8
 -13 -1 0 108.69 10.5
 -13 -1 0 151.78 19.9
 13 1 0 97.99 15.8
 13 1 0 107.89 17.3
 13 1 0 129.79 15.1
 13 1 0 154.38 17.2
 13 1 0 131.99 16.6
 -14 -1 0 8.8 5.8
 -14 -1 0 14.4 9.9
 -14 -1 0 16.9 11.2
 -14 -1 0 4.1 9.3
 -14 -1 0 -0.4 5
 14 1 0 -0.1 7.5
 14 1 0 14 11.8
 14 1 0 16.3 11.6
 14 1 0 11.7 9
 14 1 0 5 8.1
 -15 -1 0 8.4 9.2
 -15 -1 0 6.5 10
 -15 -1 0 5.2 5.4
 -15 -1 0 6.3 5.9
 15 1 0 7.3 11.8
 15 1 0 -1.8 8.4
 15 1 0 19.4 10.5
 15 1 0 13.2 10
 15 1 0 4.1 8.4
 15 1 0 18.9 9.3
 -16 -1 0 5.2 5.6
 -16 -1 0 -4.1 9.7
 -16 -1 0 7.9 6.4
 -16 -1 0 -3.5 7.9
 16 1 0 8.2 10.3
 16 1 0 9.9 11.8
 16 1 0 2.1 8.5
 16 1 0 -6.6 8.8
 16 1 0 9.9 12
 17 -2 0 405.16 28.2
 17 -2 0 436.86 27.7
 17 -2 0 396.06 31.6
 17 -2 0 379.36 30.9
 -17 2 0 416.06 32.4
 -17 2 0 387.96 18
 -17 2 0 378.46 30.3
 -17 2 0 375.86 21.8
 16 -2 0 136.49 20.4
 16 -2 0 203.78 23
 16 -2 0 139.29 18.3
 16 -2 0 169.28 21
 -16 2 0 159.18 11.3
 -16 2 0 167.58 24.8
 -16 2 0 170.38 22
 -16 2 0 150.88 13.9
 -16 2 0 144.79 19.7
 15 -2 0 13.9 9
 15 -2 0 29.7 10.5
 15 -2 0 18 9.6
 15 -2 0 6.2 8.9
 15 -2 0 49.7 13.4
 -15 2 0 23.8 13
 -15 2 0 15.3 5.2
 -15 2 0 5.1 9.1
 -15 2 0 17.2 10.4
 -15 2 0 10.7 6.8
 -15 2 0 8.7 9.7
 14 -2 0 18.6 8.8
 14 -2 0 22.5 10.6
 14 -2 0 9.9 8.7
 14 -2 0 24.1 9.9
 14 -2 0 11.7 8.6
 -14 2 0 15.5 9.7
 -14 2 0 9.3 9.9
 -14 2 0 10.8 5.9
 -14 2 0 14.6 9.7
 -14 2 0 8.3 10.8
 -14 2 0 11.5 10.4
 -14 2 0 9.1 4.8
 13 -2 0 770.82 37.5
 13 -2 0 853.51 37.1
 13 -2 0 758.22 35.6
 13 -2 0 741.83 38
 13 -2 0 799.92 33.8
 -13 2 0 789.52 30.7
 -13 2 0 739.63 38.7
 -13 2 0 752.12 35.3
 -13 2 0 773.32 41.5
 -13 2 0 776.02 37.7
 -13 2 0 785.92 39.3
 -13 2 0 798.62 26.4
 12 -2 0 613.54 31.7
 12 -2 0 617.34 30.4
 12 -2 0 620.54 33
 12 -2 0 656.03 30.9
 12 -2 0 658.43 29
 -12 2 0 680.53 31.2
 -12 2 0 607.14 31.6
 -12 2 0 663.43 33.6
 -12 2 0 629.24 22.2
 -12 2 0 649.93 26.2
 -12 2 0 617.64 35
 -12 2 0 645.94 33.1
 11 -2 0 76.29 10.5
 11 -2 0 78.89 12.6
 11 -2 0 87.19 14.8
 11 -2 0 72.39 11.6
 11 -2 0 93.09 13.9
 -11 2 0 66.49 12
 -11 2 0 90.39 10.3
 -11 2 0 85.89 13.3
 -11 2 0 83.59 12.1
 -11 2 0 74.59 11.7
 -11 2 0 75.29 13.3
 -11 2 0 68.99 6.8
 10 -2 0 1.4 5.8
 10 -2 0 -0.6 5.8
 10 -2 0 4.3 5
 10 -2 0 5.4 5.9
 10 -2 0 1.3 5.1
 -10 2 0 2.9 3.8
 -10 2 0 4 5.8
 -10 2 0 5.6 6.4
 -10 2 0 6.5 6
 -10 2 0 13.1 8.5
 -10 2 0 4.4 5.5
 -10 2 0 4 3
 9 -2 0 1237.98 41.1
 9 -2 0 1235.98 43.8
 9 -2 0 1257.67 45.7
 9 -2 0 1207.28 42.9
 9 -2 0 1234.38 43.1
 -9 2 0 1271.77 47.4
 -9 2 0 1236.48 42.3
 -9 2 0 1247.98 44.5
 -9 2 0 1261.47 39.6
 -9 2 0 1295.57 36.2
 -9 2 0 1206.88 44.6
 -9 2 0 1305.77 44.7
 8 -2 0 602.24 24.4
 8 -2 0 546.15 23.5
 8 -2 0 585.24 22.6
 8 -2 0 549.74 25.5
 8 -2 0 574.24 24.5
 -8 2 0 525.45 24.7
 -8 2 0 593.94 21.3
 -8 2 0 628.64 24
 -8 2 0 554.24 24.4
 -8 2 0 516.05 24.1
 7 -2 0 201.08 12.6
 7 -2 0 239.58 13.8
 7 -2 0 211.28 11.8
 7 -2 0 195.68 13
 7 -2 0 203.18 14.3
 -7 2 0 230.98 15.6
 -7 2 0 245.38 11.6
 -7 2 0 224.38 14.2
 -7 2 0 226.48 13.5
 -7 2 0 212.48 13.8
 -7 2 0 231.08 12.9
 6 -2 0 55.49 8.8
 6 -2 0 45.8 5.8
 6 -2 0 37.8 6.2
 6 -2 0 55.89 7.3
 6 -2 0 60.19 7.8
 -6 2 0 47.3 7.2
 -6 2 0 65.89 8.5
 -6 2 0 48 8.5
 -6 2 0 44.1 6
 -6 2 0 56.49 6
 -6 2 0 39.5 6.5
 5 -2 0 1202.58 37.4
 5 -2 0 1250.57 37.3
 5 -2 0 1272.17 39.6
 5 -2 0 1239.98 37.9
 5 -2 0 1202.98 36.3
 -5 2 0 1170.18 38.3
 -5 2 0 1244.68 37.5
 -5 2 0 1215.58 39.9
 -5 2 0 1230.48 37.8
 -5 2 0 1310.27 36.4
 -5 2 0 1265.07 37
 4 -2 0 4.2 2.4
 4 -2 0 6.6 4
 4 -2 0 8.5 3.3
 4 -2 0 0.4 3.3
 4 -2 0 6.3 3.9
 -4 2 0 8.9 3.7
 -4 2 0 9.4 4.5
 -4 2 0 2.2 3.3
 -4 2 0 3.5 2.6
 -4 2 0 2.8 3.6
 2 -2 0 1870.01 47.3
 2 -2 0 1814.22 48.6
 2 -2 0 1875.31 50.09
 2 -2 0 1649.33 49.5
 2 -2 0 1878.91 47.2
 -2 2 0 1800.82 49.5
 -2 2 0 1830.12 48.7
 -2 2 0 1946.41 47.3
 -2 2 0 1869.41 50.19
 1 -2 0 2111.79 58.99
 -1 2 0 2337.67 58.79
 -2 -2 0 4240.28 108.89
 -2 -2 0 4220.98 109.79
 -2 -2 0 4249.57 110.09
 -2 -2 0 4198.98 111.29
 2 2 0 4146.49 109.59
 2 2 0 4253.77 108.99
 2 2 0 4184.68 108.09
 2 2 0 4143.99 111.09
 2 2 0 4176.18 109.49
 2 2 0 4184.58 108.69
 -3 -2 0 1360.96 39.5
 -3 -2 0 1397.86 42.1
 -3 -2 0 1454.85 38
 -3 -2 0 1338.97 39.3
 -3 -2 0 1436.16 37.3
 -3 -2 0 1367.36 40.4
 -3 -2 0 1306.37 40.3
 3 2 0 1358.26 40.1
 3 2 0 1395.46 37.8
 3 2 0 1353.06 39.2
 3 2 0 1330.37 39.9
 3 2 0 1323.27 39
 3 2 0 1382.46 41.9
 -4 -2 0 144.59 7
 -4 -2 0 141.99 11.4
 -4 -2 0 144.59 9.7
 -4 -2 0 133.79 7.4
 -4 -2 0 145.09 10
 -4 -2 0 146.89 9.5
 -4 -2 0 118.59 8.6
 4 2 0 130.89 9.1
 4 2 0 151.58 9.1
 4 2 0 140.19 7.2
 4 2 0 140.29 6.7
 4 2 0 134.69 8.6
 4 2 0 134.19 9.5
 -5 -2 0 470.75 20.2
 -5 -2 0 476.05 16.1
 -5 -2 0 455.85 15.4
 -5 -2 0 437.56 21.2
 -5 -2 0 430.76 18.5
 -5 -2 0 444.16 19.5
 -5 -2 0 467.95 18.9
 5 2 0 455.05 19.6
 5 2 0 439.26 20.9
 5 2 0 480.95 18.6
 5 2 0 454.75 15.1
 5 2 0 455.35 15.8
 5 2 0 435.26 17.8
 5 2 0 435.06 18.7
 -6 -2 0 140.79 11.2
 -6 -2 0 118.59 11.2
 -6 -2 0 102.59 7.3
 -6 -2 0 118.09 7.2
 -6 -2 0 87.09 10.4
 -6 -2 0 113.09 9.9
 -6 -2 0 113.79 9.9
 6 2 0 125.29 7.5
 6 2 0 118.19 10
 6 2 0 122.69 12.3
 6 2 0 112.89 6.8
 6 2 0 105.29 9.7
 6 2 0 120.49 10.9
 6 2 0 116.29 9.4
 -7 -2 0 205.98 14.7
 -7 -2 0 217.38 14.1
 -7 -2 0 233.98 10.7
 -7 -2 0 232.08 15.9
 -7 -2 0 221.68 14.4
 -7 -2 0 249.28 11.4
 7 2 0 232.88 16.8
 7 2 0 225.38 14.1
 7 2 0 220.78 13.4
 7 2 0 227.18 15.2
 7 2 0 247.98 10.5
 7 2 0 239.08 14.5
 -8 -2 0 352.46 15
 -8 -2 0 365.36 14.7
 -8 -2 0 382.96 20.9
 -8 -2 0 334.67 19.2
 -8 -2 0 365.56 19.3
 -8 -2 0 364.66 21.2
 -8 -2 0 333.27 21.8
 8 2 0 373.06 22.2
 8 2 0 376.06 14.4
 8 2 0 365.86 20.5
 8 2 0 368.26 18.9
 8 2 0 358.06 18
 8 2 0 334.37 18.7
 -9 -2 0 24.6 5.4
 -9 -2 0 24.9 5.6
 -9 -2 0 27.5 8.7
 -9 -2 0 24.2 8.2
 -9 -2 0 37.6 8.9
 -9 -2 0 24 7.7
 -9 -2 0 15.2 8.7
 9 2 0 33.2 7.9
 9 2 0 37 10.4
 9 2 0 31.4 8.1
 9 2 0 27.7 8.1
 9 2 0 21.4 7.3
 -10 -2 0 96.09 13.7
 -10 -2 0 124.19 17.8
 -10 -2 0 103.09 9
 -10 -2 0 93.49 14.9
 -10 -2 0 137.59 15.5
 -10 -2 0 108.99 14.7
 -10 -2 0 111.49 9.4
 10 2 0 131.59 13
 10 2 0 81.69 11.8
 10 2 0 106.99 13.6
 10 2 0 127.69 17.3
 10 2 0 80.09 13
 -11 -2 0 15 5.2
 -11 -2 0 19.1 8.7
 -11 -2 0 1.8 7.6
 -11 -2 0 9 8
 -11 -2 0 22.4 10.5
 -11 -2 0 10.4 5.1
 11 2 0 3.8 7
 11 2 0 10 7.6
 11 2 0 30.4 10.5
 11 2 0 13.1 7.5
 11 2 0 7.2 6.7
 -12 -2 0 -0.9 7.6
 -12 -2 0 -4.4 4.2
 -12 -2 0 7 8.6
 -12 -2 0 13.5 5.4
 -12 -2 0 3.1 7.9
 -12 -2 0 4.1 9.7
 12 2 0 3.6 6.9
 12 2 0 6.5 8
 12 2 0 -2.2 6.4
 12 2 0 -1.5 7.6
 12 2 0 9.3 7.7
 -13 -2 0 72.89 9.6
 -13 -2 0 69.79 14.4
 -13 -2 0 83.49 15.6
 -13 -2 0 74.29 9.1
 -13 -2 0 74.19 14.5
 13 2 0 76.99 12.4
 13 2 0 72.99 15.2
 13 2 0 72.59 16.9
 13 2 0 46.4 11.7
 13 2 0 48.7 10.8
 13 2 0 71.99 13.1
 -14 -2 0 12.6 10.4
 -14 -2 0 -1.8 4.6
 -14 -2 0 7.6 5.8
 -14 -2 0 11.3 9.7
 14 2 0 0.2 8.3
 14 2 0 17.8 9.4
 14 2 0 9 8.2
 14 2 0 7.3 7.8
 14 2 0 13.3 11.9
 14 2 0 -1 8.5
 -15 -2 0 221.38 14.9
 -15 -2 0 207.38 22.3
 -15 -2 0 193.08 20.8
 -15 -2 0 191.78 13.1
 15 2 0 183.48 21
 15 2 0 173.28 20.8
 15 2 0 209.58 22.8
 15 2 0 209.58 30.2
 15 2 0 248.88 27
 15 2 0 212.78 19.5
 17 -3 0 125.49 20
 17 -3 0 72.39 17.3
 17 -3 0 72.89 14.4
 17 -3 0 91.29 14.4
 -17 3 0 79.89 12
 -17 3 0 77.99 16.4
 -17 3 0 97.09 17.8
 -17 3 0 87.29 9.3
 16 -3 0 192.38 19
 16 -3 0 232.88 24
 16 -3 0 192.18 22.6
 16 -3 0 187.98 19.9
 -16 3 0 198.48 20.7
 -16 3 0 171.08 24.4
 -16 3 0 201.98 16.1
 -16 3 0 191.58 11.9
 -16 3 0 144.99 21.2
 15 -3 0 19.3 10.7
 15 -3 0 19.1 10.6
 15 -3 0 19.2 10.3
 15 -3 0 16.7 8.9
 15 -3 0 40.1 12.4
 -15 3 0 30.8 14.2
 -15 3 0 31.9 6.2
 -15 3 0 37.4 9.5
 -15 3 0 10.8 11
 -15 3 0 48.6 12.3
 -15 3 0 38.1 13.5
 -15 3 0 22.1 12.1
 14 -3 0 124.59 14.8
 14 -3 0 99.29 14.9
 14 -3 0 146.39 16.9
 14 -3 0 123.09 16.9
 14 -3 0 117.99 16.3
 -14 3 0 116.39 17.1
 -14 3 0 95.19 18.3
 -14 3 0 93.19 14.3
 -14 3 0 123.39 12.6
 -14 3 0 126.09 19.7
 -14 3 0 107.09 15.7
 -14 3 0 120.79 9.2
 13 -3 0 -5 6.5
 13 -3 0 -0.2 7.1
 13 -3 0 0.5 6.3
 13 -3 0 1.5 6.2
 13 -3 0 8.6 8.2
 -13 3 0 -3.4 3.1
 -13 3 0 4.4 8.8
 -13 3 0 0.4 7.1
 -13 3 0 -2.7 6.5
 -13 3 0 -0.1 7.5
 -13 3 0 4 5.2
 -13 3 0 -7 7.4
 12 -3 0 176.58 18.3
 12 -3 0 181.88 15.9
 12 -3 0 147.39 13.7
 12 -3 0 167.28 16.9
 12 -3 0 154.28 15.8
 -12 3 0 175.48 17.4
 -12 3 0 182.98 13.4
 -12 3 0 164.78 9.6
 -12 3 0 158.58 16.3
 -12 3 0 202.58 19.1
 -12 3 0 163.28 15.6
 -12 3 0 179.68 19.7
 11 -3 0 479.55 24.3
 11 -3 0 478.95 25
 11 -3 0 483.65 27.2
 11 -3 0 431.16 22
 11 -3 0 517.45 25.3
 -11 3 0 459.15 17.2
 -11 3 0 457.65 25.4
 -11 3 0 492.35 28.8
 -11 3 0 458.75 23.8
 -11 3 0 459.65 26.4
 -11 3 0 488.05 25.8
 -11 3 0 480.15 21.4
 10 -3 0 1188.58 43.2
 10 -3 0 1260.57 41.4
 10 -3 0 1249.47 46.7
 10 -3 0 1189.98 43.3
 10 -3 0 1221.58 43.6
 -10 3 0 1250.37 48.6
 -10 3 0 1249.47 40
 -10 3 0 1231.18 42.7
 -10 3 0 1189.38 44.5
 -10 3 0 1209.28 44.3
 -10 3 0 1160.08 45.2
 9 -3 0 28 6.2
 9 -3 0 9.3 4.3
 9 -3 0 15.1 6.3
 9 -3 0 18.1 6.4
 9 -3 0 20.5 6.7
 -9 3 0 11.2 6.6
 -9 3 0 18.7 7.3
 -9 3 0 25.1 6.6
 -9 3 0 27.1 6
 -9 3 0 12 6
 -9 3 0 17.2 6.8
 8 -3 0 61.99 9.4
 8 -3 0 62.79 10.2
 8 -3 0 61.89 8.9
 8 -3 0 43 6.5
 8 -3 0 56.89 7.4
 -8 3 0 55.59 8.3
 -8 3 0 62.49 7.3
 -8 3 0 63.79 10
 -8 3 0 50.59 8.4
 -8 3 0 56.29 8.1
 -8 3 0 65.39 11.3
 7 -3 0 1168.78 38.3
 7 -3 0 1128.09 37.5
 7 -3 0 1152.78 36.1
 7 -3 0 1162.78 37.1
 7 -3 0 1210.78 40.5
 -7 3 0 1144.29 39.4
 -7 3 0 1123.09 40.9
 -7 3 0 1115.09 37.2
 -7 3 0 1108.89 38
 -7 3 0 1169.28 36.9
 -7 3 0 1143.29 36
 6 -3 0 235.58 12.1
 6 -3 0 228.58 9.9
 6 -3 0 245.28 11.6
 6 -3 0 246.98 14.6
 6 -3 0 218.88 12.1
 6 -3 0 234.58 13
 -6 3 0 216.68 14.5
 -6 3 0 260.77 12.9
 -6 3 0 253.47 13.1
 -6 3 0 228.08 13.9
 -6 3 0 234.08 11.8
 -6 3 0 266.27 12.5
 5 -3 0 2199.68 63.19
 5 -3 0 2296.57 59.69
 5 -3 0 2212.78 62.49
 5 -3 0 2195.98 61.29
 5 -3 0 2244.48 61.19
 5 -3 0 2311.37 65.19
 -5 3 0 2234.18 61.49
 -5 3 0 2206.28 62.89
 -5 3 0 2214.38 64.09
 -5 3 0 2222.28 65.59
 -5 3 0 2304.87 61.99
 -4 3 0 5066.99 130.39
 3 -3 0 356.96 14
 3 -3 0 319.37 10
 3 -3 0 316.37 10.7
 3 -3 0 315.97 11.9
 3 -3 0 321.37 11.2
 3 -3 0 324.97 9.9
 3 -3 0 325.77 12.9
 -3 3 0 323.27 12
 -3 3 0 326.37 11.4
 -3 3 0 317.77 10
 -3 3 0 300.87 13
 -3 3 0 333.77 10.7
 -3 3 0 305.97 11.4
 -3 3 0 327.77 14
 2 -3 0 406.86 12.7
 2 -3 0 465.55 14
 2 -3 0 413.96 12.3
 2 -3 0 403.66 13.2
 2 -3 0 405.46 14.9
 2 -3 0 399.86 13
 -2 3 0 411.76 12.4
 -2 3 0 422.56 13.5
 -2 3 0 425.96 14.6
 -2 3 0 412.86 12.9
 -2 3 0 425.86 14.5
 -2 3 0 435.96 15.6
 -2 3 0 406.56 13.7
 -2 3 0 410.86 13
 1 -3 0 3731.83 93.89
 1 -3 0 3604.44 95.99
 0 -3 0 725.13 22
 0 -3 0 679.13 22.6
 0 -3 0 729.43 22.1
 0 -3 0 763.92 20.6
 0 -3 0 794.72 22.8
 0 -3 0 743.13 21
 0 -3 0 791.82 22.3
 0 3 0 731.93 22.1
 0 3 0 733.03 20.5
 0 3 0 760.82 22.5
 0 3 0 727.33 21.6
 0 3 0 759.32 22.3
 0 3 0 740.13 22.1
 0 3 0 763.12 21.1
 0 3 0 743.03 22.4
 0 3 0 721.53 21.7
 0 3 0 688.63 22.1
 -1 -3 0 324.87 13.7
 -1 -3 0 315.27 12.3
 -1 -3 0 341.47 12.9
 -1 -3 0 336.67 11.3
 -1 -3 0 342.07 12.7
 -1 -3 0 334.27 11.9
 -1 -3 0 325.37 12
 1 3 0 320.07 11.7
 1 3 0 330.87 12.5
 1 3 0 345.77 11.9
 1 3 0 352.16 11.3
 1 3 0 339.87 12.5
 1 3 0 342.57 12.2
 1 3 0 320.77 13.6
 -2 -3 0 160.88 9.2
 -2 -3 0 153.18 7.9
 -2 -3 0 167.18 8.6
 -2 -3 0 160.28 10.7
 -2 -3 0 171.78 8
 2 3 0 164.18 7.5
 2 3 0 167.38 8.8
 2 3 0 157.38 8.7
 2 3 0 166.98 10.4
 2 3 0 175.08 8.5
 2 3 0 160.88 7.7
 2 3 0 162.38 7.7
 2 3 0 169.58 8.7
 -3 -3 0 1162.88 32.3
 -3 -3 0 1163.38 34.7
 -3 -3 0 1124.59 35.6
 -3 -3 0 1252.77 33.5
 -3 -3 0 1163.28 34.1
 -3 -3 0 1111.89 37.3
 -3 -3 0 1086.19 35
 3 3 0 1136.59 31.9
 3 3 0 1130.19 33.6
 3 3 0 1112.09 34.6
 3 3 0 1085.49 34.6
 3 3 0 1116.39 32.8
 3 3 0 1196.68 34.2
 3 3 0 1146.39 37.2
 3 3 0 1138.69 34.9
 -4 -3 0 828.52 31.8
 -4 -3 0 889.61 29.2
 -4 -3 0 902.41 27.1
 -4 -3 0 866.91 30
 -4 -3 0 873.21 28.6
 -4 -3 0 939.81 30.6
 -4 -3 0 900.71 26
 4 3 0 863.61 26.6
 4 3 0 861.81 28.8
 4 3 0 876.91 31.9
 4 3 0 832.02 29.1
 4 3 0 854.61 29.4
 4 3 0 891.71 28.4
 4 3 0 846.82 28
 4 3 0 882.91 25.5
 -5 -3 0 1167.88 39
 -5 -3 0 1138.79 39
 -5 -3 0 1155.48 37.3
 -5 -3 0 1201.18 34.9
 -5 -3 0 1193.98 33.7
 -5 -3 0 1194.68 37.8
 -5 -3 0 1131.79 40.8
 5 3 0 1133.19 40.6
 5 3 0 1187.78 34.6
 5 3 0 1131.89 37.8
 5 3 0 1109.79 36.4
 5 3 0 1184.98 33.2
 5 3 0 1190.88 36.9
 5 3 0 1151.38 38.3
 -6 -3 0 7135.79 179.78
 -6 -3 0 6708.43 183.38
 -6 -3 0 6780.42 188.18
 -6 -3 0 7211.68 186.18
 -6 -3 0 7136.99 178.48
 -6 -3 0 6698.53 185.68
 -6 -3 0 7016.5 183.78
 6 3 0 6768.92 182.38
 6 3 0 6846.81 184.08
 6 3 0 6988.8 182.48
 6 3 0 6789.82 184.68
 6 3 0 6985.8 179.48
 6 3 0 6729.83 187.38
 6 3 0 7011.2 177.78
 -7 -3 0 443.56 20.7
 -7 -3 0 460.75 22.2
 -7 -3 0 406.76 15.5
 -7 -3 0 381.26 22.8
 -7 -3 0 373.56 19.6
 -7 -3 0 431.46 22.2
 7 3 0 421.36 19.1
 7 3 0 428.46 15.2
 7 3 0 398.66 20
 7 3 0 396.56 22.9
 7 3 0 408.46 20.9
 7 3 0 388.96 19.1
 7 3 0 417.36 16.4
 -8 -3 0 947.31 35.7
 -8 -3 0 903.91 38
 -8 -3 0 946.41 36.2
 -8 -3 0 943.21 37.7
 -8 -3 0 890.11 39.4
 -8 -3 0 978.4 29.9
 -8 -3 0 990 31.3
 8 3 0 885.51 39
 8 3 0 918.61 36.7
 8 3 0 930.21 35.9
 8 3 0 995.2 34.6
 8 3 0 969.6 34.9
 8 3 0 949.01 29.1
 -9 -3 0 222.18 19.8
 -9 -3 0 210.98 17.4
 -9 -3 0 214.58 11.5
 -9 -3 0 209.78 16.5
 -9 -3 0 186.58 16.9
 -9 -3 0 212.18 12.4
 -9 -3 0 230.88 17.3
 9 3 0 209.38 15.2
 9 3 0 217.58 16
 9 3 0 204.18 10.6
 9 3 0 195.98 15.8
 9 3 0 220.88 15.2
 9 3 0 194.88 19
 9 3 0 230.88 17.6
 -10 -3 0 304.97 15.4
 -10 -3 0 296.97 21.6
 -10 -3 0 283.47 13.8
 -10 -3 0 297.87 20.2
 -10 -3 0 261.17 19.8
 10 3 0 293.57 19.8
 10 3 0 291.87 19
 10 3 0 299.17 23.5
 10 3 0 282.97 18.4
 10 3 0 294.77 18.6
 10 3 0 279.57 20.6
 -11 -3 0 3.9 7.4
 -11 -3 0 12.7 9
 -11 -3 0 1.7 7.1
 -11 -3 0 3.1 4.2
 -11 -3 0 2.8 5
 11 3 0 1.1 6
 11 3 0 4.8 6.5
 11 3 0 5.6 9
 11 3 0 11.8 7.9
 11 3 0 -5.7 6.3
 11 3 0 6.1 6.8
 -12 -3 0 4.7 5.1
 -12 -3 0 5.5 9.7
 -12 -3 0 22.2 9.5
 -12 -3 0 6.8 8.2
 -12 -3 0 3.2 8.2
 -12 -3 0 6.6 8
 -12 -3 0 8.3 5.1
 12 3 0 11.5 8.3
 12 3 0 2.2 7.9
 12 3 0 13.5 8.3
 12 3 0 2.4 9.2
 12 3 0 7.1 7.9
 12 3 0 13.7 7.8
 -13 -3 0 118.59 10.2
 -13 -3 0 149.39 21.1
 -13 -3 0 110.79 17.2
 -13 -3 0 141.69 12.2
 13 3 0 107.59 19
 13 3 0 123.79 17.7
 13 3 0 109.79 14.3
 13 3 0 116.89 14.9
 13 3 0 138.39 18.3
 13 3 0 113.49 15.5
 -14 -3 0 240.28 22.4
 -14 -3 0 206.98 12.8
 -14 -3 0 209.88 22
 -14 -3 0 223.28 15.6
 14 3 0 255.77 26.6
 14 3 0 193.58 19.4
 14 3 0 212.88 22.2
 14 3 0 220.18 20.2
 14 3 0 192.48 21.9
 14 3 0 254.67 20.6
 -15 -3 0 30.5 8.6
 -15 -3 0 41.9 12.9
 -15 -3 0 6.9 9.1
 15 3 0 26 11.7
 15 3 0 31.4 11.7
 15 3 0 22.7 10.9
 15 3 0 29.3 15.1
 15 3 0 18.4 10.7
 17 -4 0 74.19 14.8
 17 -4 0 104.99 18.7
 17 -4 0 118.39 13.3
 17 -4 0 102.29 19.9
 17 -4 0 117.19 18.4
 -17 4 0 117.79 20.6
 -17 4 0 69.49 13.6
 -17 4 0 110.39 14.1
 -17 4 0 122.89 19.7
 -17 4 0 110.59 9.4
 16 -4 0 41.9 12.7
 16 -4 0 31.4 11.2
 16 -4 0 21.9 12
 16 -4 0 32.3 10.5
 -16 4 0 47 12.8
 -16 4 0 24.4 8.7
 -16 4 0 34.6 6.4
 -16 4 0 32 12.8
 -16 4 0 14.4 9.4
 -16 4 0 48.7 15.1
 15 -4 0 103.99 17
 15 -4 0 73.49 14.3
 15 -4 0 80.29 10.5
 15 -4 0 83.39 14.6
 15 -4 0 85.89 15.3
 15 -4 0 89.89 13.8
 -15 4 0 87.09 12
 -15 4 0 79.19 13.9
 -15 4 0 97.69 18.3
 -15 4 0 101.99 18.6
 -15 4 0 79.39 8.4
 -15 4 0 84.89 17.4
 -15 4 0 73.19 15.6
 14 -4 0 61.29 13
 14 -4 0 107.09 16.7
 14 -4 0 63.49 13.5
 14 -4 0 71.59 11.9
 14 -4 0 91.59 17.4
 -14 4 0 79.29 7.7
 -14 4 0 77.09 11.1
 -14 4 0 102.79 15.5
 -14 4 0 105.29 18
 -14 4 0 84.19 15.4
 -14 4 0 93.09 16.6
 -14 4 0 64.49 13.4
 13 -4 0 9.6 6.6
 13 -4 0 7.2 8.2
 13 -4 0 3.3 7.4
 13 -4 0 12.7 7.7
 13 -4 0 24.4 9.8
 -13 4 0 9.1 9.4
 -13 4 0 13.4 6.9
 -13 4 0 16.9 4.8
 -13 4 0 19.8 9.3
 -13 4 0 18.4 8.8
 -13 4 0 22 8.3
 -13 4 0 16.6 10.4
 12 -4 0 34.5 10.8
 12 -4 0 83.69 13.1
 12 -4 0 53.59 10.7
 12 -4 0 48.9 10.3
 12 -4 0 51.59 9.2
 -12 4 0 54.39 10.6
 -12 4 0 51.49 9.8
 -12 4 0 56.49 12.9
 -12 4 0 70.09 10
 -12 4 0 69.09 13
 -12 4 0 62.29 14.1
 11 -4 0 283.37 17.4
 11 -4 0 286.97 19.2
 11 -4 0 303.27 18.9
 11 -4 0 315.67 21.6
 11 -4 0 274.27 18.5
 -11 4 0 297.57 18.6
 -11 4 0 302.57 22.6
 -11 4 0 238.98 18.3
 -11 4 0 309.17 17.1
 -11 4 0 267.97 18.9
 -11 4 0 296.77 21.2
 10 -4 0 302.27 18.1
 10 -4 0 325.47 17.2
 10 -4 0 317.27 20.7
 10 -4 0 314.07 18.8
 10 -4 0 352.16 15
 -10 4 0 312.47 20.4
 -10 4 0 309.17 19.3
 -10 4 0 337.97 19.1
 -10 4 0 335.07 22.5
 -10 4 0 297.37 18
 -10 4 0 333.87 17.1
 9 -4 0 1375.66 48.4
 9 -4 0 1287.27 44.6
 9 -4 0 1357.36 40.1
 9 -4 0 1358.46 43.3
 9 -4 0 1337.67 45.7
 9 -4 0 1355.86 44.1
 -9 4 0 1343.67 44.2
 -9 4 0 1380.46 43.3
 -9 4 0 1286.47 49.1
 -9 4 0 1360.66 46.2
 -9 4 0 1333.97 47.5
 -9 4 0 1357.26 44.8
 8 -4 0 109.19 11.6
 8 -4 0 105.59 10.3
 8 -4 0 89.99 9
 8 -4 0 82.29 8.1
 8 -4 0 92.39 9.2
 8 -4 0 89.39 7
 -8 4 0 88.59 11.2
 -8 4 0 101.19 11.8
 -8 4 0 86.09 8.6
 -8 4 0 90.29 9.6
 -8 4 0 90.79 9.1
 -8 4 0 85.89 9.2
 7 -4 0 32.5 5.5
 7 -4 0 44 5.2
 7 -4 0 34.3 6.1
 7 -4 0 26.5 7.2
 7 -4 0 25.7 6.3
 7 -4 0 29.6 6.7
 -7 4 0 22 5.1
 -7 4 0 39.7 7.9
 -7 4 0 35.8 6.6
 -7 4 0 29.8 5.5
 -7 4 0 32.7 7
 -7 4 0 32.2 6.1
 6 -4 0 1704.13 51.49
 6 -4 0 1785.02 54.49
 6 -4 0 1788.92 48.2
 6 -4 0 1855.51 52.89
 6 -4 0 1722.43 49.99
 6 -4 0 1788.82 49.6
 -6 4 0 1735.13 52.09
 -6 4 0 1811.42 50.89
 -6 4 0 1759.22 53.59
 -6 4 0 1664.03 49.7
 -6 4 0 1703.63 55.09
 5 -4 0 2595.44 71.19
 5 -4 0 2640.64 73.59
 5 -4 0 2553.94 72.39
 5 -4 0 2604.34 69.69
 5 -4 0 2693.43 69.99
 5 -4 0 2621.94 75.19
 -5 4 0 2649.73 71.69
 -5 4 0 2721.63 74.69
 -5 4 0 2691.73 72.99
 -5 4 0 2713.53 69.89
 -5 4 0 2643.04 70.29
 -5 4 0 2557.74 75.79
 4 -4 0 2080.69 54.59
 4 -4 0 2097.99 57.59
 4 -4 0 2043 58.79
 4 -4 0 2048.99 53.39
 4 -4 0 1987.2 55.19
 4 -4 0 2025.6 53.19
 4 -4 0 2029.3 56.29
 -4 4 0 1999.8 59.29
 -4 4 0 2029.3 55.89
 -4 4 0 2080.89 56.59
 -4 4 0 2075.29 54.49
 -4 4 0 2059.59 53.49
 -4 4 0 2013.8 55.59
 3 -4 0 31.6 3.7
 3 -4 0 23.3 3.4
 3 -4 0 27.6 5.4
 3 -4 0 17.8 3.3
 3 -4 0 28.7 3
 3 -4 0 20.6 3.5
 -3 4 0 25.8 3.1
 -3 4 0 27.8 5.8
 -3 4 0 28.5 3.5
 -3 4 0 31.4 4.6
 -3 4 0 30.6 5.1
 -3 4 0 24.8 3.4
 -3 4 0 25.5 4.1
 -3 4 0 25.9 4.4
 2 -4 0 84.49 7
 2 -4 0 89.99 4.7
 2 -4 0 96.19 6.2
 2 -4 0 79.59 5.5
 2 -4 0 80.59 6.7
 2 -4 0 84.09 5.1
 2 -4 0 82.89 5.2
 -2 4 0 84.89 5.6
 -2 4 0 86.39 5.5
 -2 4 0 92.09 6.2
 -2 4 0 89.79 6.7
 -2 4 0 91.39 7.4
 -2 4 0 85.99 5
 -2 4 0 89.19 5
 1 -4 0 948.41 28.1
 1 -4 0 990.1 29.4
 1 -4 0 963.8 28.2
 1 -4 0 959.8 26.4
 1 -4 0 931.91 29.6
 1 -4 0 945.91 26.9
 1 -4 0 1018.5 28.9
 1 -4 0 972.3 27.6
 -1 4 0 976.1 27.9
 -1 4 0 955.8 28.3
 -1 4 0 982.3 28.3
 -1 4 0 977 28.7
 -1 4 0 991 26.5
 -1 4 0 963.9 29
 -1 4 0 943.81 29
 -1 4 0 966 28.1
 -1 4 0 971.2 27
 0 -4 0 1824.72 50.19
 0 -4 0 1799.22 48
 0 -4 0 1868.91 50.69
 0 -4 0 1795.32 50.19
 0 -4 0 1845.22 49.7
 0 -4 0 1829.82 48.7
 0 -4 0 1830.62 50.79
 0 -4 0 1866.81 50.69
 0 -4 0 1861.11 50.39
 0 4 0 1816.32 50.29
 0 4 0 1811.72 50.59
 0 4 0 1825.72 48.7
 0 4 0 1797.82 48
 0 4 0 1772.62 50.19
 0 4 0 1805.02 50.09
 0 4 0 1775.72 49.99
 0 4 0 1767.82 49.3
 -1 -4 0 199.48 10.2
 -1 -4 0 203.68 9.9
 -1 -4 0 215.88 9.8
 -1 -4 0 190.48 9.3
 -1 -4 0 177.98 9.8
 -1 -4 0 187.18 8.1
 -1 -4 0 178.98 10.5
 -1 -4 0 214.58 9.6
 -1 -4 0 187.88 8.8
 1 4 0 185.08 8.8
 1 4 0 193.58 9.6
 1 4 0 187.88 9.5
 1 4 0 186.48 7.9
 1 4 0 217.68 9.4
 1 4 0 197.18 10.9
 1 4 0 193.68 8.7
 1 4 0 186.18 9.6
 -2 -4 0 3960.7 110.59
 -2 -4 0 4006.3 107.89
 -2 -4 0 3997.3 106.79
 -2 -4 0 4328.77 109.69
 -2 -4 0 4179.98 108.99
 -2 -4 0 4076.09 107.49
 2 4 0 4016.9 107.09
 2 4 0 4110.79 107.59
 2 4 0 4053.89 107.59
 2 4 0 4091.49 110.69
 2 4 0 4143.69 106.69
 2 4 0 4015.3 108.39
 2 4 0 4066.39 106.59
 2 4 0 4109.09 108.69
 -3 -4 0 37.1 5.4
 -3 -4 0 46.7 7.9
 -3 -4 0 31.1 5
 -3 -4 0 43 6.9
 -3 -4 0 44 7.1
 -3 -4 0 54.19 7.1
 3 4 0 32.5 5.1
 3 4 0 21.8 6.3
 3 4 0 44 6.5
 3 4 0 48.9 6.4
 3 4 0 50.39 5.3
 3 4 0 34.8 5.2
 3 4 0 35.4 4.8
 3 4 0 35 5.6
 -4 -4 0 31.6 6.7
 -4 -4 0 61.89 7.7
 -4 -4 0 36.7 5.7
 -4 -4 0 38.4 6.1
 -4 -4 0 33.8 6.5
 -4 -4 0 51.49 7.9
 4 4 0 40 5.4
 4 4 0 40.8 8.1
 4 4 0 48 6.5
 4 4 0 35 6.2
 4 4 0 37.9 4.7
 4 4 0 35.1 6.3
 4 4 0 41.1 6.8
 4 4 0 53.79 6.8
 -5 -4 0 6.3 4.4
 -5 -4 0 2.2 4.5
 -5 -4 0 8 3.6
 -5 -4 0 2.2 4.7
 -5 -4 0 7.3 3.4
 -5 -4 0 5 4.7
 -5 -4 0 10.9 4.7
 5 4 0 1.8 3
 5 4 0 2.1 4.1
 5 4 0 5.1 4.2
 5 4 0 2.8 4
 5 4 0 4.4 3.8
 5 4 0 3.3 3.7
 5 4 0 5.8 5.9
 5 4 0 6.7 2.9
 -6 -4 0 825.42 35
 -6 -4 0 896.31 31.7
 -6 -4 0 871.41 28.3
 -6 -4 0 856.61 32.9
 -6 -4 0 807.32 30.5
 -6 -4 0 853.61 26.4
 -6 -4 0 841.92 32.6
 6 4 0 779.82 31.1
 6 4 0 850.31 25.8
 6 4 0 916.21 30.5
 6 4 0 826.22 29.9
 6 4 0 821.62 34.5
 6 4 0 818.52 27.6
 6 4 0 816.42 30.6
 6 4 0 807.62 30.9
 -7 -4 0 1962.4 67.09
 -7 -4 0 1938.31 64.49
 -7 -4 0 2034.3 57.99
 -7 -4 0 2093.69 64.99
 -7 -4 0 1945.01 61.69
 -7 -4 0 2015.1 62.39
 -7 -4 0 1992.9 55.69
 7 4 0 2032.5 62.69
 7 4 0 1982.6 62.99
 7 4 0 1948.41 60.39
 7 4 0 2015.5 55.09
 7 4 0 1984.7 61.39
 7 4 0 1986.8 57.49
 7 4 0 2045.8 60.79
 7 4 0 1912.21 66.09
 -8 -4 0 509.65 28.6
 -8 -4 0 481.75 25.8
 -8 -4 0 513.95 26.7
 -8 -4 0 519.75 25
 -8 -4 0 509.45 25.1
 -8 -4 0 563.04 21.4
 -8 -4 0 546.25 19.2
 8 4 0 510.45 23.5
 8 4 0 454.85 23.2
 8 4 0 501.35 24.5
 8 4 0 479.75 23
 8 4 0 521.05 18.3
 8 4 0 501.95 28.2
 8 4 0 501.65 20.2
 8 4 0 565.74 26.3
 -9 -4 0 148.89 11.3
 -9 -4 0 147.29 9.9
 -9 -4 0 165.58 15.7
 -9 -4 0 168.48 16.4
 -9 -4 0 155.08 15.9
 -9 -4 0 127.19 13.7
 9 4 0 158.58 15.3
 9 4 0 156.98 14.6
 9 4 0 154.38 9.1
 9 4 0 168.58 20.9
 9 4 0 145.09 13.6
 9 4 0 151.18 13.7
 9 4 0 153.08 14.4
 -10 -4 0 19.4 8.7
 -10 -4 0 6.5 8.1
 -10 -4 0 4.6 4.2
 -10 -4 0 6.1 7.9
 -10 -4 0 5.4 5.2
 10 4 0 4.2 7
 10 4 0 8.8 6.7
 10 4 0 1.7 6
 10 4 0 9.2 7.5
 10 4 0 0.3 8.1
 10 4 0 10.8 6.7
 -11 -4 0 166.28 19.3
 -11 -4 0 125.29 11.9
 -11 -4 0 140.59 18.3
 -11 -4 0 174.18 19.5
 -11 -4 0 139.99 10
 11 4 0 154.78 16.5
 11 4 0 189.58 16.4
 11 4 0 121.79 18.3
 11 4 0 142.69 14.9
 11 4 0 132.59 16.7
 11 4 0 143.59 15.3
 -12 -4 0 72.69 13.4
 -12 -4 0 81.49 14.6
 -12 -4 0 82.69 10.6
 -12 -4 0 88.59 8.4
 12 4 0 71.19 12.8
 12 4 0 97.89 16.1
 12 4 0 78.09 16.6
 12 4 0 79.99 13.7
 12 4 0 77.99 12.4
 12 4 0 103.89 14.4
 -13 -4 0 4.7 8.3
 -13 -4 0 5.6 9
 -13 -4 0 2.6 6
 13 4 0 1.4 8.3
 13 4 0 10.8 9.1
 13 4 0 4.1 7.7
 13 4 0 14.1 9.3
 13 4 0 -2.4 7.5
 13 4 0 1.5 10.5
 -14 -4 0 610.44 37.3
 -14 -4 0 606.94 35.3
 -14 -4 0 580.14 26.4
 14 4 0 614.54 31.7
 14 4 0 535.95 31.6
 14 4 0 559.74 39
 14 4 0 595.74 35.1
 14 4 0 546.05 34.6
 14 4 0 509.55 30.7
 18 -5 0 -2.8 9.2
 18 -5 0 -7.9 8.8
 18 -5 0 7.8 11.4
 -18 5 0 -3.3 8.3
 -18 5 0 5.3 4.8
 -18 5 0 1.3 6.6
 -18 5 0 -1 9.8
 17 -5 0 116.99 18.7
 17 -5 0 114.39 18.4
 17 -5 0 112.89 18.1
 17 -5 0 118.39 13.5
 -17 5 0 109.99 17
 -17 5 0 116.49 18.5
 -17 5 0 138.69 24.5
 -17 5 0 88.79 12.9
 -17 5 0 108.19 9.2
 16 -5 0 -7 7.5
 16 -5 0 13.6 6.6
 16 -5 0 -8.1 7.6
 16 -5 0 8.9 8.2
 16 -5 0 24 12.7
 -16 5 0 -4.9 7.5
 -16 5 0 11 9.5
 -16 5 0 -0.6 10.1
 -16 5 0 0.8 6.1
 -16 5 0 5.4 11.7
 -16 5 0 1.5 4.1
 15 -5 0 -2.8 7.7
 15 -5 0 16.4 10
 15 -5 0 5.1 5.9
 15 -5 0 15.7 9.6
 15 -5 0 25.1 6.7
 15 -5 0 2.8 6.8
 -15 5 0 19.5 9.9
 -15 5 0 26 12.6
 -15 5 0 9.2 8.5
 -15 5 0 25.5 11.1
 -15 5 0 14.3 8
 -15 5 0 14.3 5
 -15 5 0 4.5 11.3
 14 -5 0 65.79 9
 14 -5 0 63.59 12.6
 14 -5 0 83.89 13.9
 14 -5 0 47.2 10
 14 -5 0 62.39 13.6
 14 -5 0 69.39 15
 -14 5 0 65.69 12.3
 -14 5 0 75.49 13.6
 -14 5 0 86.69 16.1
 -14 5 0 77.59 14.3
 -14 5 0 78.59 8.2
 -14 5 0 79.79 11.5
 -14 5 0 76.99 16.7
 13 -5 0 237.18 18.9
 13 -5 0 230.98 17.2
 13 -5 0 241.98 18.7
 13 -5 0 222.38 13.7
 13 -5 0 184.48 17.2
 13 -5 0 224.98 20.9
 -13 5 0 234.78 22
 -13 5 0 226.38 16.4
 -13 5 0 211.08 19
 -13 5 0 247.28 23.7
 -13 5 0 227.98 19.2
 -13 5 0 215.98 18.1
 12 -5 0 24.4 7.4
 12 -5 0 12.1 7.2
 12 -5 0 11.6 8.3
 12 -5 0 14 7.9
 12 -5 0 8.9 5
 12 -5 0 18.4 7.6
 -12 5 0 14.3 7.6
 -12 5 0 16.3 9.7
 -12 5 0 10.1 8.5
 -12 5 0 17.2 8.2
 -12 5 0 31.9 10.1
 -12 5 0 18.6 7
 11 -5 0 2229.68 73.49
 11 -5 0 2198.18 69.39
 11 -5 0 2159.08 67.49
 11 -5 0 2228.18 70.29
 11 -5 0 2177.68 62.89
 11 -5 0 2163.18 66.69
 -11 5 0 2237.78 73.39
 -11 5 0 2203.98 67.09
 -11 5 0 2186.28 76.19
 -11 5 0 2289.17 71.49
 -11 5 0 2118.59 68.59
 -11 5 0 2118.39 68.09
 10 -5 0 17.6 6.1
 10 -5 0 24.6 5.1
 10 -5 0 16.4 6.4
 10 -5 0 31.6 6.8
 10 -5 0 21.8 7.3
 10 -5 0 20.1 7.8
 -10 5 0 15.9 6.3
 -10 5 0 18 6.4
 -10 5 0 24.7 8.9
 -10 5 0 13.5 5.8
 -10 5 0 23.1 8.3
 -10 5 0 21.4 7
 9 -5 0 402.36 19.9
 9 -5 0 414.06 18.8
 9 -5 0 430.36 21.1
 9 -5 0 425.66 18.6
 9 -5 0 383.36 22
 9 -5 0 384.86 16
 -9 5 0 435.06 20
 -9 5 0 433.36 19.7
 -9 5 0 400.46 23.7
 -9 5 0 458.85 19.9
 -9 5 0 422.56 21
 -9 5 0 382.96 21.9
 8 -5 0 1230.18 39.7
 8 -5 0 1312.57 42.8
 8 -5 0 1258.77 44.9
 8 -5 0 1319.77 39.6
 8 -5 0 1299.97 37.5
 8 -5 0 1270.67 41.6
 -8 5 0 1243.98 40.8
 -8 5 0 1289.07 41.4
 -8 5 0 1254.67 42.4
 -8 5 0 1262.07 44.3
 -8 5 0 1281.47 40.1
 -8 5 0 1261.67 46.3
 7 -5 0 3296.07 93.79
 7 -5 0 3218.48 86.89
 7 -5 0 3403.66 91.79
 7 -5 0 3202.98 86.09
 7 -5 0 3166.58 89.99
 7 -5 0 3234.48 88.39
 -7 5 0 3143.29 90.79
 -7 5 0 3183.38 87.59
 -7 5 0 3100.69 94.49
 -7 5 0 3328.07 89.49
 -7 5 0 3377.46 93.29
 6 -5 0 138.39 11.4
 6 -5 0 116.09 7.9
 6 -5 0 123.89 9
 6 -5 0 128.49 7.3
 6 -5 0 129.59 7.3
 6 -5 0 133.99 10.3
 -6 5 0 131.59 9.5
 -6 5 0 117.89 8.6
 -6 5 0 114.79 8.1
 -6 5 0 121.49 11.1
 -6 5 0 111.79 7.4
 -6 5 0 130.29 11.7
 5 -5 0 1521.65 41
 5 -5 0 1527.35 47.5
 5 -5 0 1500.85 44.6
 5 -5 0 1519.75 40.7
 5 -5 0 1498.95 42.4
 5 -5 0 1545.25 46
 5 -5 0 1504.45 43.3
 -5 5 0 1597.54 47.3
 -5 5 0 1654.03 44.2
 -5 5 0 1453.15 48
 -5 5 0 1508.95 44
 -5 5 0 1525.15 42.4
 -5 5 0 1549.24 45.2
 4 -5 0 77.59 5.6
 4 -5 0 78.29 4.7
 4 -5 0 74.89 6.1
 4 -5 0 83.49 8.3
 4 -5 0 76.19 5.6
 -4 5 0 78.39 6.4
 -4 5 0 78.59 6.4
 -4 5 0 79.69 8
 -4 5 0 76.69 5.9
 -4 5 0 77.69 8.8
 -4 5 0 86.39 7.5
 -4 5 0 85.29 5.8
 3 -5 0 2174.78 60.89
 3 -5 0 2042.8 57.89
 3 -5 0 2194.48 57.09
 3 -5 0 2189.68 58.09
 3 -5 0 2087.39 57.09
 3 -5 0 2190.08 60.79
 3 -5 0 2169.18 59.59
 3 -5 0 2149.08 59.39
 -3 5 0 2140.39 58.39
 -3 5 0 2161.68 61.79
 -3 5 0 2110.09 60.09
 -3 5 0 2155.58 57.49
 -3 5 0 2142.89 60.09
 -3 5 0 2175.98 59.49
 -3 5 0 2118.99 56.99
 -3 5 0 2225.38 58.09
 2 -5 0 648.24 20.3
 2 -5 0 714.73 23.3
 2 -5 0 659.93 22.2
 2 -5 0 678.53 21.3
 2 -5 0 655.13 19.6
 2 -5 0 691.13 19.6
 2 -5 0 682.33 21.8
 2 -5 0 684.03 23
 -2 5 0 668.13 22.2
 -2 5 0 670.13 20.6
 -2 5 0 688.83 19.3
 -2 5 0 678.23 21.8
 -2 5 0 660.03 21.1
 -2 5 0 681.33 22.7
 -2 5 0 653.33 22.1
 -2 5 0 688.13 19.9
 -2 5 0 684.13 20.7
 1 -5 0 22.4 4.3
 1 -5 0 28.8 5.1
 1 -5 0 18.6 4.1
 1 -5 0 24.8 4.6
 1 -5 0 21 3.8
 1 -5 0 32.8 3.4
 1 -5 0 35.5 4.1
 1 -5 0 26.6 4.5
 -1 5 0 35.2 5.3
 -1 5 0 31.2 4.7
 -1 5 0 34.8 4.7
 -1 5 0 35.1 5.1
 -1 5 0 34.3 5.5
 -1 5 0 37.4 5
 -1 5 0 30.6 3.4
 -1 5 0 26.5 4.6
 -1 5 0 35.4 4.5
 -1 5 0 38.2 4.1
 0 -5 0 563.74 20
 0 -5 0 537.15 19.3
 0 -5 0 536.35 19.5
 0 -5 0 568.24 20
 0 -5 0 543.35 17.7
 0 -5 0 567.04 17.1
 0 -5 0 596.84 19.2
 0 -5 0 575.74 20.4
 0 5 0 548.75 19.6
 0 5 0 556.54 19.4
 0 5 0 528.25 18.7
 0 5 0 540.45 17.6
 0 5 0 549.65 19.7
 0 5 0 572.14 17.1
 0 5 0 571.94 18.8
 0 5 0 528.15 19.2
 -1 -5 0 9946.3 249.68
 -1 -5 0 9765.42 253.87
 1 5 0 9999 253.47
 1 5 0 9514.05 252.97
 -2 -5 0 171.68 10.7
 -2 -5 0 155.78 9.4
 -2 -5 0 134.29 11.1
 -2 -5 0 143.09 8.9
 -2 -5 0 140.19 8.2
 -2 -5 0 147.79 10.1
 2 5 0 166.78 9.3
 2 5 0 139.59 11.5
 2 5 0 153.48 9.5
 2 5 0 143.29 8.6
 2 5 0 146.69 9.9
 2 5 0 147.49 8.9
 2 5 0 140.09 7.9
 2 5 0 151.08 8.7
 -3 -5 0 554.34 20.5
 -3 -5 0 561.34 20.1
 -3 -5 0 533.15 23.9
 -3 -5 0 585.44 22.8
 -3 -5 0 631.44 22.8
 -3 -5 0 574.84 21.5
 3 5 0 565.24 19.7
 3 5 0 545.65 19.8
 3 5 0 550.04 19
 3 5 0 557.54 20.9
 3 5 0 521.55 21.4
 3 5 0 521.25 23.7
 3 5 0 559.84 20.6
 3 5 0 574.34 21.5
 -4 -5 0 101.49 11.2
 -4 -5 0 71.29 8.2
 -4 -5 0 73.69 7.5
 -4 -5 0 65.59 7.4
 -4 -5 0 57.09 9.7
 -4 -5 0 93.59 10.7
 4 5 0 70.19 6.2
 4 5 0 76.29 7.5
 4 5 0 68.49 9.9
 4 5 0 77.59 7.8
 4 5 0 68.99 7.9
 4 5 0 77.59 8.3
 4 5 0 66.79 6.6
 4 5 0 74.19 8.4
 -5 -5 0 411.26 19.6
 -5 -5 0 467.65 18.2
 -5 -5 0 412.16 20
 -5 -5 0 396.76 20.4
 -5 -5 0 454.85 20.4
 -5 -5 0 410.66 22.7
 -5 -5 0 412.26 18.6
 5 5 0 396.66 19.1
 5 5 0 401.16 19.2
 5 5 0 422.36 15.5
 5 5 0 438.86 22.9
 5 5 0 428.96 18.2
 5 5 0 402.56 19.3
 5 5 0 402.76 18.2
 5 5 0 409.16 16.9
 -6 -5 0 177.78 16.5
 -6 -5 0 218.48 14.5
 -6 -5 0 188.28 11.8
 -6 -5 0 198.78 14.8
 -6 -5 0 188.38 14.2
 -6 -5 0 179.98 12.9
 6 5 0 193.38 9.6
 6 5 0 196.48 13.5
 6 5 0 202.88 14.1
 6 5 0 161.78 12.1
 6 5 0 201.48 14
 6 5 0 181.88 11
 6 5 0 198.68 16.9
 6 5 0 180.98 12.4
 -7 -5 0 1304.77 47.3
 -7 -5 0 1341.17 41.5
 -7 -5 0 1270.77 49.99
 -7 -5 0 1262.47 46.8
 -7 -5 0 1303.27 44.5
 7 5 0 1209.48 44.6
 7 5 0 1287.07 44.4
 7 5 0 1322.77 43.2
 7 5 0 1313.77 40.7
 7 5 0 1275.57 44.8
 7 5 0 1270.57 42.8
 7 5 0 1225.78 48.8
 7 5 0 1289.27 37.6
 -8 -5 0 4.1 4.9
 -8 -5 0 4.3 6.1
 -8 -5 0 2.6 6.5
 -8 -5 0 0.5 6.5
 -8 -5 0 1.3 7
 -8 -5 0 -5.8 5.1
 8 5 0 0.4 3.2
 8 5 0 7.6 8.8
 8 5 0 -4.4 5.3
 8 5 0 4 5.3
 8 5 0 1.1 5.2
 8 5 0 6.4 5.7
 8 5 0 -3 4.9
 -9 -5 0 4.6 6.8
 -9 -5 0 -2.7 6.2
 -9 -5 0 6.2 5.3
 -9 -5 0 -3.9 6
 -9 -5 0 6.2 6.9
 9 5 0 6.2 6.1
 9 5 0 -2.3 6
 9 5 0 -1.9 5.3
 9 5 0 8.5 6.6
 9 5 0 0.8 3.3
 9 5 0 -2.8 5.5
 9 5 0 1.6 7.8
 -10 -5 0 30.2 10.4
 -10 -5 0 34.7 10.7
 -10 -5 0 45 11.2
 -10 -5 0 35.2 10.2
 -10 -5 0 38.6 8.3
 10 5 0 56.09 12.2
 10 5 0 42.8 10.3
 10 5 0 40.5 5.6
 10 5 0 59.89 13.8
 10 5 0 47.3 11.3
 10 5 0 26.4 8.3
 10 5 0 13 7.4
 -11 -5 0 417.46 28.2
 -11 -5 0 420.06 26.5
 -11 -5 0 523.15 47.6
 -11 -5 0 433.06 21.7
 -11 -5 0 440.86 29.6
 11 5 0 432.56 26.8
 11 5 0 431.16 24.8
 11 5 0 428.96 26.3
 11 5 0 425.16 24
 11 5 0 390.06 30.2
 11 5 0 442.06 25.7
 -12 -5 0 0.4 7.9
 -12 -5 0 8.4 6.5
 -12 -5 0 6.6 8.7
 12 5 0 1.8 7.3
 12 5 0 7.2 7.9
 12 5 0 -0.9 7.7
 12 5 0 -0.5 10.3
 12 5 0 19 9.1
 12 5 0 -3.1 7.5
 -13 -5 0 137.29 19
 -13 -5 0 101.99 16.5
 13 5 0 122.89 20.5
 13 5 0 132.99 18
 13 5 0 117.99 16
 13 5 0 123.29 18
 13 5 0 120.09 16.3
 13 5 0 162.18 19.8
 -14 -5 0 24.2 12.5
 -14 -5 0 21.9 13.3
 -14 -5 0 14.3 8.2
 14 5 0 32 13.5
 14 5 0 27.9 11
 14 5 0 17.9 13.9
 14 5 0 19 10.6
 14 5 0 12.6 11.3
 14 5 0 13.1 10.2
 18 -6 0 3.6 10.2
 18 -6 0 7 8.3
 18 -6 0 15.7 6.3
 18 -6 0 4.4 10.2
 -18 6 0 0.3 6.4
 -18 6 0 -4.7 8.3
 -18 6 0 1.5 4.4
 -18 6 0 -7.1 13.3
 -18 6 0 -11.8 7.3
 17 -6 0 29.8 14.8
 17 -6 0 38 10.3
 17 -6 0 46.7 13.4
 -17 6 0 35.6 16.8
 -17 6 0 42.1 12.3
 -17 6 0 41.2 9.6
 -17 6 0 40.6 14.6
 -17 6 0 34.5 12.1
 -17 6 0 54.79 7.1
 16 -6 0 58.39 12.4
 16 -6 0 43.2 8.9
 16 -6 0 30.3 12.2
 16 -6 0 57.99 11.2
 16 -6 0 51.39 12.9
 -16 6 0 28.9 12.7
 -16 6 0 48.8 13.2
 -16 6 0 34 16.2
 -16 6 0 48.8 15.7
 -16 6 0 41.8 6.7
 -16 6 0 19.8 10.4
 -16 6 0 56.39 10.9
 15 -6 0 -1.5 7.5
 15 -6 0 -2.6 8.2
 15 -6 0 2.4 7
 15 -6 0 3.2 5.3
 15 -6 0 0.3 7.7
 15 -6 0 6.7 11.4
 -15 6 0 10.1 9.3
 -15 6 0 2.9 4.2
 -15 6 0 0 5.7
 -15 6 0 3.8 8.2
 -15 6 0 -3.9 7.8
 -15 6 0 -9.1 8.6
 -15 6 0 7.6 10.6
 14 -6 0 39.7 12.4
 14 -6 0 53.19 8.2
 14 -6 0 43.9 9.8
 14 -6 0 66.39 11.9
 14 -6 0 67.79 13.3
 14 -6 0 47.3 11.1
 -14 6 0 43.1 13.1
 -14 6 0 67.39 11.7
 -14 6 0 63.99 12.8
 -14 6 0 56.79 14.2
 -14 6 0 51.99 11.7
 -14 6 0 62.39 13.5
 13 -6 0 201.68 12.9
 13 -6 0 226.28 20.4
 13 -6 0 193.78 16.8
 13 -6 0 187.78 17.4
 13 -6 0 215.28 16.9
 13 -6 0 180.18 15
 -13 6 0 156.88 16.7
 -13 6 0 184.28 20
 -13 6 0 168.28 15.1
 -13 6 0 201.38 17.6
 -13 6 0 157.48 22
 -13 6 0 170.78 16.6
 12 -6 0 28.7 6.3
 12 -6 0 39 9.1
 12 -6 0 32.3 10.4
 12 -6 0 19.8 8.5
 12 -6 0 15.2 6.8
 12 -6 0 20 7.7
 -12 6 0 7 8.6
 -12 6 0 15.3 8.1
 -12 6 0 21.3 7.6
 -12 6 0 21.4 10
 -12 6 0 27.9 8.5
 -12 6 0 9.5 7
 11 -6 0 423.56 20.7
 11 -6 0 482.65 26.4
 11 -6 0 434.36 23.4
 11 -6 0 409.26 17.5
 11 -6 0 426.06 22.3
 11 -6 0 396.46 20.1
 -11 6 0 438.66 27.3
 -11 6 0 395.36 22.7
 -11 6 0 415.56 21.3
 -11 6 0 416.76 21.3
 -11 6 0 381.96 24.7
 -11 6 0 410.96 21.8
 10 -6 0 185.08 16
 10 -6 0 140.69 11.6
 10 -6 0 174.78 13.4
 10 -6 0 179.88 14.7
 10 -6 0 162.58 10.2
 10 -6 0 158.18 12
 -10 6 0 195.18 17.8
 -10 6 0 190.38 14.8
 -10 6 0 183.28 13.7
 -10 6 0 147.09 12.7
 -10 6 0 149.29 15.6
 -10 6 0 185.98 13.1
 9 -6 0 206.28 12.5
 9 -6 0 192.58 14.1
 9 -6 0 200.98 11.8
 9 -6 0 201.48 10.7
 9 -6 0 181.58 15.4
 9 -6 0 205.68 13.4
 -9 6 0 199.08 13.3
 -9 6 0 202.38 15.9
 -9 6 0 204.48 13.9
 -9 6 0 197.48 16.9
 -9 6 0 211.08 12.6
 -9 6 0 196.88 14
 8 -6 0 530.05 23.2
 8 -6 0 529.25 25.1
 8 -6 0 536.55 19.3
 8 -6 0 539.95 22.2
 8 -6 0 545.05 20.9
 8 -6 0 540.95 18.9
 -8 6 0 599.64 27.5
 -8 6 0 543.65 20.6
 -8 6 0 523.95 19.8
 -8 6 0 513.55 24.7
 -8 6 0 506.55 21.4
 -8 6 0 540.65 23.1
 7 -6 0 12.5 4.2
 7 -6 0 9.6 3.6
 7 -6 0 13 3.3
 7 -6 0 9 3.8
 7 -6 0 7.1 4.8
 7 -6 0 0.8 4.8
 7 -6 0 12.2 3.4
 -7 6 0 7.5 3.4
 -7 6 0 10.6 6.7
 -7 6 0 0 3.6
 -7 6 0 10.1 4.7
 -7 6 0 -0.1 4.8
 -7 6 0 8.4 4.4
 6 -6 0 70.39 6.2
 6 -6 0 82.59 8.8
 6 -6 0 74.19 7.5
 6 -6 0 85.19 6.9
 6 -6 0 89.19 10.9
 6 -6 0 80.59 5.1
 -6 6 0 90.39 7.8
 -6 6 0 79.39 7.3
 -6 6 0 77.39 7.9
 -6 6 0 71.19 6.1
 -6 6 0 89.69 10.4
 5 -6 0 4291.67 111.49
 5 -6 0 4318.77 116.49
 5 -6 0 4318.27 109.59
 5 -6 0 4176.28 112.99
 5 -6 0 4225.78 111.69
 -5 6 0 4248.98 118.49
 -5 6 0 4246.38 113.39
 -5 6 0 4218.38 115.19
 -5 6 0 4246.28 113.59
 -5 6 0 4280.57 112.39
 -5 6 0 4247.98 111.29
 -5 6 0 4251.57 115.79
 4 -6 0 1817.82 50.69
 4 -6 0 1723.13 50.89
 4 -6 0 1848.81 52.89
 4 -6 0 1793.92 49.9
 4 -6 0 1873.51 52.59
 4 -6 0 1871.71 49.4
 -4 6 0 1805.52 49.4
 -4 6 0 1877.31 53.89
 -4 6 0 1800.12 50.39
 -4 6 0 1799.82 52.29
 -4 6 0 1825.82 53.49
 -4 6 0 1908.71 51.89
 -4 6 0 1830.42 50.59
 3 -6 0 1584.14 46
 3 -6 0 1577.44 43.4
 3 -6 0 1617.14 46.6
 3 -6 0 1596.84 47.8
 3 -6 0 1632.84 47.4
 3 -6 0 1581.14 45
 3 -6 0 1580.04 44.4
 -3 6 0 1657.13 45
 -3 6 0 1600.14 45
 -3 6 0 1546.05 43.9
 -3 6 0 1552.94 45.7
 -3 6 0 1653.83 48.7
 -3 6 0 1643.04 46.9
 -3 6 0 1556.74 46.2
 -3 6 0 1508.65 46.9
 2 -6 0 1085.59 33.8
 2 -6 0 1134.49 32.9
 2 -6 0 1037.3 30.3
 2 -6 0 1094.29 31.3
 2 -6 0 1079.29 34.7
 2 -6 0 1094.79 34.4
 2 -6 0 1022.8 32.5
 -2 6 0 1152.88 33.5
 -2 6 0 1072.89 32
 -2 6 0 1098.89 31.5
 -2 6 0 1095.59 30.7
 -2 6 0 1091.89 34.3
 -2 6 0 1076.99 32.7
 -2 6 0 1109.09 30.7
 -2 6 0 1117.19 33.8
 -2 6 0 1055.89 32.9
 1 -6 0 1040.2 29.2
 1 -6 0 1066.69 33.7
 1 -6 0 1090.29 33.3
 1 -6 0 1053.69 32.2
 1 -6 0 1057.69 30.1
 1 -6 0 1052.59 31.7
 1 -6 0 1006.4 32.6
 1 -6 0 1040.8 31.5
 -1 6 0 1052.39 32.1
 -1 6 0 986 32.8
 -1 6 0 1029.1 32.5
 -1 6 0 936.91 29.1
 -1 6 0 1067.89 31.3
 -1 6 0 1023 31.7
 -1 6 0 1041.2 30.2
 -1 6 0 1067.19 32.7
 -1 6 0 1025 31.8
 -1 6 0 1070.39 31.7
 0 -6 0 723.83 23.2
 0 -6 0 694.63 23.8
 0 -6 0 695.43 20.8
 0 -6 0 700.43 21.8
 0 -6 0 689.73 24.3
 0 -6 0 666.83 23.8
 0 -6 0 692.13 24.7
 0 -6 0 670.53 24.1
 0 6 0 672.83 21.6
 0 6 0 610.14 23.5
 0 6 0 638.54 23.3
 0 6 0 731.63 23.7
 0 6 0 670.23 23.8
 0 6 0 696.83 23.7
 0 6 0 641.34 22.7
 0 6 0 699.83 22.7
 0 6 0 676.73 20.7
 -1 -6 0 789.02 25.5
 -1 -6 0 813.02 27.4
 -1 -6 0 766.52 24.5
 -1 -6 0 828.72 27.4
 -1 -6 0 813.82 28.3
 -1 -6 0 832.62 28.2
 -1 -6 0 802.82 26.6
 -1 -6 0 751.22 28.4
 -1 -6 0 815.72 27.6
 1 6 0 821.32 28
 1 6 0 811.22 26.9
 1 6 0 833.02 28.6
 1 6 0 780.12 27.3
 1 6 0 772.82 27.2
 1 6 0 802.12 26
 1 6 0 799.82 26.3
 1 6 0 777.22 24.2
 -2 -6 0 34.1 6.4
 -2 -6 0 17 5.5
 -2 -6 0 26.6 6.1
 -2 -6 0 21.7 5.4
 -2 -6 0 20.4 4.8
 -2 -6 0 19 4.1
 -2 -6 0 29.5 5.3
 -2 -6 0 22 6.6
 2 6 0 22.6 4.2
 2 6 0 20.5 4.7
 2 6 0 17.3 4.6
 2 6 0 20 4.8
 2 6 0 31.1 5.6
 2 6 0 17.2 5
 2 6 0 34.9 7
 2 6 0 16.2 6.1
 2 6 0 25.2 5.3
 -3 -6 0 239.38 11.9
 -3 -6 0 232.48 13.2
 -3 -6 0 233.98 13
 -3 -6 0 246.28 13.4
 -3 -6 0 262.27 13.3
 -3 -6 0 217.48 13.8
 -3 -6 0 229.48 15.8
 -3 -6 0 252.67 14.5
 3 6 0 258.77 13.1
 3 6 0 264.27 13.1
 3 6 0 257.37 12
 3 6 0 255.57 16.1
 3 6 0 234.98 13.8
 3 6 0 244.88 13.3
 3 6 0 236.28 12.1
 3 6 0 238.78 11.7
 -4 -6 0 99.59 12.9
 -4 -6 0 89.89 10.2
 -4 -6 0 111.79 11
 -4 -6 0 81.89 8.1
 -4 -6 0 102.49 9.7
 -4 -6 0 95.99 9.1
 4 6 0 99.19 8.2
 4 6 0 84.99 8.4
 4 6 0 96.79 9.9
 4 6 0 104.39 8.8
 4 6 0 99.29 9.2
 4 6 0 98.49 7.7
 4 6 0 97.49 9.2
 4 6 0 115.49 14.1
 -5 -6 0 100.59 12.7
 -5 -6 0 158.38 13.2
 -5 -6 0 116.29 10.1
 -5 -6 0 121.19 10.4
 -5 -6 0 135.49 12.5
 -5 -6 0 137.59 11.9
 5 6 0 116.49 9.2
 5 6 0 141.39 14.7
 5 6 0 143.69 11.5
 5 6 0 145.49 12
 5 6 0 158.28 11.1
 5 6 0 121.29 10
 5 6 0 155.38 11.8
 5 6 0 128.79 8.5
 -6 -6 0 127.89 13.4
 -6 -6 0 139.79 12.9
 -6 -6 0 141.59 11.5
 -6 -6 0 139.59 11.9
 -6 -6 0 146.59 13.9
 -6 -6 0 155.38 16.4
 -6 -6 0 152.28 13.2
 6 6 0 137.39 11.4
 6 6 0 130.99 12.7
 6 6 0 131.09 12.4
 6 6 0 133.09 8.6
 6 6 0 142.79 12.5
 6 6 0 143.49 15.7
 6 6 0 141.99 11.7
 -7 -6 0 1054.29 41.5
 -7 -6 0 1023.9 38.2
 -7 -6 0 1007.2 40.5
 -7 -6 0 1042.1 39.5
 -7 -6 0 990.2 35.7
 -7 -6 0 964.5 43.7
 -7 -6 0 1031 39.1
 7 6 0 984.8 38.3
 7 6 0 1040.3 38.9
 7 6 0 1091.29 31.8
 7 6 0 1023.6 38.9
 7 6 0 1071.29 44.2
 7 6 0 1032.4 37
 7 6 0 1077.49 37.1
 -8 -6 0 -0.1 7.9
 -8 -6 0 0.2 5.3
 -8 -6 0 11.8 8
 -8 -6 0 0.4 7
 -8 -6 0 5.7 6.7
 -8 -6 0 7.1 8.2
 8 6 0 6.4 6.3
 8 6 0 13 7.2
 8 6 0 19.8 7.8
 8 6 0 7.8 8.5
 8 6 0 7.5 3.9
 8 6 0 5 6.7
 8 6 0 -1.2 5.3
 -9 -6 0 285.87 20.3
 -9 -6 0 312.67 21.3
 -9 -6 0 243.78 26.9
 -9 -6 0 277.57 21.9
 -9 -6 0 311.67 26.2
 -9 -6 0 287.17 17.4
 9 6 0 298.17 20.1
 9 6 0 300.37 20.8
 9 6 0 285.97 18.6
 9 6 0 276.77 18.2
 9 6 0 285.37 12.6
 9 6 0 280.17 24.5
 9 6 0 312.17 20.3
 -10 -6 0 53.69 14.8
 -10 -6 0 29.1 10.7
 -10 -6 0 45.1 9.1
 -10 -6 0 55.19 12.3
 -10 -6 0 46.9 11.1
 -10 -6 0 60.69 13.3
 10 6 0 55.39 12.4
 10 6 0 37.1 9.4
 10 6 0 54.29 5.8
 10 6 0 32.8 9.6
 10 6 0 46.3 13.8
 10 6 0 46.6 10.4
 10 6 0 63.69 12.7
 -11 -6 0 199.18 20.5
 -11 -6 0 164.58 15.1
 -11 -6 0 180.48 18.9
 11 6 0 181.08 18.3
 11 6 0 187.88 16.4
 11 6 0 194.98 25.8
 11 6 0 183.38 20.3
 11 6 0 183.08 18.7
 11 6 0 148.69 17
 -12 -6 0 5.6 9.5
 -12 -6 0 21.8 11.7
 -12 -6 0 4.5 6.7
 12 6 0 20.5 10.3
 12 6 0 4 8
 12 6 0 9.9 8.9
 12 6 0 27.1 10.4
 12 6 0 18.2 9.6
 12 6 0 31.3 13.2
 -13 -6 0 22.6 12.9
 -13 -6 0 19.1 11.8
 -13 -6 0 32.6 9.7
 -13 -6 0 57.29 13.1
 13 6 0 14.6 11
 13 6 0 28.6 15.4
 13 6 0 27.1 11.2
 13 6 0 24.7 10.6
 13 6 0 32.4 11.1
 13 6 0 33.8 11.3
 18 -7 0 -2.3 7.5
 18 -7 0 13 7.2
 18 -7 0 16.4 11.4
 18 -7 0 1.5 9.7
 -18 7 0 3.6 9.9
 -18 7 0 -0.9 9.2
 -18 7 0 4.2 4.7
 -18 7 0 -13.4 13.1
 -18 7 0 4.9 7.2
 -18 7 0 10.9 13.8
 17 -7 0 21.3 12.6
 17 -7 0 17.6 10.9
 17 -7 0 13.3 8.9
 -17 7 0 10.4 4.9
 -17 7 0 27.8 12.1
 -17 7 0 13.2 10.5
 -17 7 0 12.2 10.9
 -17 7 0 27.3 8.7
 -17 7 0 6.3 13.9
 16 -7 0 -2.2 7.2
 16 -7 0 -4.1 4.5
 16 -7 0 -4.5 8.1
 16 -7 0 15 10.1
 -16 7 0 -0.6 7
 -16 7 0 4.8 4.3
 -16 7 0 -6 10.3
 -16 7 0 -0.9 8.1
 -16 7 0 9.1 9.9
 -16 7 0 8.7 9.8
 -16 7 0 7.5 11.9
 15 -7 0 -1 7.6
 15 -7 0 3.4 6.8
 15 -7 0 15.5 8.7
 15 -7 0 11.7 9.8
 15 -7 0 8.6 5.3
 -15 7 0 -0.3 9.5
 -15 7 0 8.2 8.2
 -15 7 0 14.1 9.5
 -15 7 0 -3.3 9.9
 -15 7 0 -3.6 5.8
 -15 7 0 5 8.3
 14 -7 0 249.18 22.3
 14 -7 0 254.77 20.1
 14 -7 0 244.08 18.1
 14 -7 0 203.88 17
 14 -7 0 209.98 13.8
 14 -7 0 228.58 18.8
 -14 7 0 238.48 18.9
 -14 7 0 244.98 23.3
 -14 7 0 220.68 24.2
 -14 7 0 199.88 18.4
 -14 7 0 262.07 18.9
 -14 7 0 220.68 19.9
 13 -7 0 46.4 9.3
 13 -7 0 54.99 7.8
 13 -7 0 42.8 9.3
 13 -7 0 83.99 13.5
 13 -7 0 38.5 12.1
 -13 7 0 63.49 15.3
 -13 7 0 56.39 13.4
 -13 7 0 49.99 11.2
 -13 7 0 44.8 9.6
 -13 7 0 40.6 9
 -13 7 0 43.6 10.2
 12 -7 0 1173.68 40.8
 12 -7 0 1105.39 43.3
 12 -7 0 1125.79 39.5
 12 -7 0 1110.69 36.4
 12 -7 0 1154.78 47.1
 -12 7 0 1133.19 44.5
 -12 7 0 1158.08 42.6
 -12 7 0 1059.59 48.9
 -12 7 0 1146.09 42.1
 -12 7 0 1107.09 40.6
 -12 7 0 1100.69 46.9
 11 -7 0 -1.6 3.6
 11 -7 0 -5.8 4.3
 11 -7 0 7 8.1
 11 -7 0 -0.6 6
 11 -7 0 8.2 5.3
 11 -7 0 4.2 5.2
 -11 7 0 -0.2 7.5
 -11 7 0 -1.3 4
 -11 7 0 1.7 7.3
 -11 7 0 4.4 5.6
 -11 7 0 1.3 5
 -11 7 0 3.9 5.8
 -11 7 0 9 6.3
 10 -7 0 710.93 32.9
 10 -7 0 721.73 27.6
 10 -7 0 709.23 25
 10 -7 0 715.33 26
 10 -7 0 745.83 29.9
 10 -7 0 726.83 30.9
 -10 7 0 759.62 27.5
 -10 7 0 760.72 29.4
 -10 7 0 794.62 34.2
 -10 7 0 735.23 31
 -10 7 0 725.63 30.1
 -10 7 0 757.92 27.4
 -10 7 0 677.33 34.5
 9 -7 0 300.47 16.6
 9 -7 0 301.17 17.8
 9 -7 0 324.47 12.2
 9 -7 0 301.17 15.4
 9 -7 0 315.07 19.7
 9 -7 0 297.37 13.6
 9 -7 0 297.17 13.5
 -9 7 0 310.97 21
 -9 7 0 298.67 15.1
 -9 7 0 313.57 14.4
 -9 7 0 306.57 17.6
 -9 7 0 310.57 16.6
 -9 7 0 330.57 20.3
 8 -7 0 6.1 6
 8 -7 0 7.3 2.9
 8 -7 0 3.5 3.1
 8 -7 0 8.5 5.5
 8 -7 0 9.4 4.1
 8 -7 0 0.9 3.5
 8 -7 0 9 3.7
 -8 7 0 8.3 3.6
 -8 7 0 3.7 4.6
 -8 7 0 8.5 6.2
 -8 7 0 13.7 5
 -8 7 0 3.7 4.1
 7 -7 0 196.28 11.7
 7 -7 0 198.58 8.1
 7 -7 0 167.98 10.1
 7 -7 0 192.78 12.9
 7 -7 0 185.58 9.8
 7 -7 0 190.68 13.9
 -7 7 0 223.88 16.3
 -7 7 0 177.28 11.1
 -7 7 0 177.78 11.2
 -7 7 0 192.08 12.2
 -7 7 0 154.98 12.1
 -7 7 0 204.08 10
 6 -7 0 1543.85 47.2
 6 -7 0 1581.84 45.4
 6 -7 0 1597.44 43.2
 6 -7 0 1708.63 51.49
 6 -7 0 1606.34 45.8
 -6 7 0 1496.45 47.7
 -6 7 0 1642.84 50.69
 -6 7 0 1570.34 47.6
 -6 7 0 1574.34 46.5
 -6 7 0 1598.54 45.3
 -6 7 0 1626.04 53.49
 -6 7 0 1562.34 49.6
 5 -7 0 9.2 3.2
 5 -7 0 5.2 3.7
 5 -7 0 7.8 4.4
 5 -7 0 8 2.9
 5 -7 0 11.4 3.6
 5 -7 0 12.8 4.3
 5 -7 0 11.3 5.4
 -5 7 0 11.8 3.8
 -5 7 0 8.4 3.6
 -5 7 0 15.9 4.2
 -5 7 0 8.7 5
 -5 7 0 8.9 3.6
 -5 7 0 2.1 5.1
 -5 7 0 3.5 4.1
 4 -7 0 1916.31 53.59
 4 -7 0 1858.01 54.89
 4 -7 0 1809.02 51.49
 4 -7 0 1815.72 53.69
 4 -7 0 1889.01 50.99
 4 -7 0 1826.92 51.79
 4 -7 0 1773.82 50.19
 -4 7 0 1773.22 53.19
 -4 7 0 1785.62 54.49
 -4 7 0 1900.91 54.69
 -4 7 0 1818.42 50.29
 -4 7 0 1766.72 51.79
 -4 7 0 1884.01 56.79
 -4 7 0 1874.81 51.89
 -4 7 0 1831.12 50.89
 3 -7 0 266.47 14.3
 3 -7 0 260.57 12.6
 3 -7 0 278.67 13.4
 3 -7 0 253.07 10.9
 3 -7 0 254.77 10.2
 3 -7 0 261.37 12.2
 -3 7 0 273.57 10.8
 -3 7 0 236.88 12.1
 -3 7 0 262.57 13.6
 -3 7 0 257.47 11.9
 -3 7 0 222.18 10.9
 -3 7 0 254.57 11.2
 -3 7 0 282.47 13.5
 -3 7 0 248.98 12.8
 -3 7 0 264.27 14.4
 2 -7 0 860.21 28.1
 2 -7 0 861.01 29.4
 2 -7 0 856.91 30
 2 -7 0 831.92 25.1
 2 -7 0 877.01 26.6
 2 -7 0 845.22 26.1
 2 -7 0 976.8 28.4
 -2 7 0 860.61 27.4
 -2 7 0 890.61 26.1
 -2 7 0 888.01 28.3
 -2 7 0 871.51 28
 -2 7 0 849.81 26.4
 -2 7 0 822.72 25.3
 -2 7 0 822.42 27.9
 -2 7 0 818.42 29.2
 -2 7 0 870.01 28.9
 1 -7 0 346.67 12.6
 1 -7 0 341.67 14.7
 1 -7 0 367.46 15.7
 1 -7 0 331.67 15
 1 -7 0 331.97 15.6
 1 -7 0 374.06 13.5
 1 -7 0 336.27 15.9
 -1 7 0 357.86 12.8
 -1 7 0 325.57 16
 -1 7 0 380.96 15.1
 -1 7 0 399.06 13.9
 -1 7 0 402.36 15.4
 -1 7 0 344.07 15
 -1 7 0 313.57 15.1
 -1 7 0 354.96 15.5
 -1 7 0 346.97 14.9
 0 -7 0 74.99 8.6
 0 -7 0 92.19 8.8
 0 -7 0 91.59 6
 0 -7 0 78.39 8.6
 0 -7 0 88.69 10
 0 -7 0 91.19 8.1
 0 -7 0 78.59 6.4
 0 -7 0 94.79 8.6
 0 7 0 69.09 8
 0 7 0 74.99 7.7
 0 7 0 88.79 8.4
 0 7 0 75.29 7.2
 0 7 0 88.19 6.7
 0 7 0 86.69 6
 0 7 0 68.09 7.2
 0 7 0 75.09 8
 0 7 0 91.19 7.9
 -1 -7 0 2160.08 62.09
 -1 -7 0 2190.68 63.29
 -1 -7 0 2137.99 63.69
 -1 -7 0 2122.69 58.29
 -1 -7 0 2171.58 62.69
 -1 -7 0 2132.09 59.49
 1 7 0 1926.01 59.99
 1 7 0 2134.99 61.09
 1 7 0 2169.18 59.99
 1 7 0 2048.99 61.99
 1 7 0 2087.19 57.89
 1 7 0 2078.49 61.69
 1 7 0 2155.98 59.39
 -2 -7 0 223.68 13.3
 -2 -7 0 236.18 14.2
 -2 -7 0 238.18 13.7
 -2 -7 0 241.18 15.7
 -2 -7 0 227.08 12.1
 -2 -7 0 251.57 14.8
 -2 -7 0 226.58 11.2
 -2 -7 0 239.98 13.4
 2 7 0 220.48 11.9
 2 7 0 224.98 13.5
 2 7 0 212.28 14.6
 2 7 0 243.08 11.1
 2 7 0 216.68 12
 2 7 0 200.98 11.4
 2 7 0 201.28 12.1
 2 7 0 242.18 12.6
 2 7 0 224.38 13.8
 -3 -7 0 2.8 5.3
 -3 -7 0 3.1 4.8
 -3 -7 0 -0.4 4.5
 -3 -7 0 -0.9 4.6
 -3 -7 0 9.6 4.5
 -3 -7 0 8.9 5
 -3 -7 0 4.2 3.9
 -3 -7 0 6.5 5.2
 3 7 0 0.7 4.1
 3 7 0 0.5 3.6
 3 7 0 4.5 4.1
 3 7 0 4.5 5.8
 3 7 0 5.1 3.9
 3 7 0 -1 3.7
 3 7 0 0.4 3.5
 3 7 0 -4.2 3.9
 3 7 0 3.8 3.9
 -4 -7 0 1062.69 39.1
 -4 -7 0 1038.6 37.2
 -4 -7 0 1091.09 35.7
 -4 -7 0 1139.89 37.8
 -4 -7 0 1054.69 41.7
 -4 -7 0 1103.29 37.1
 -4 -7 0 1076.29 38.8
 -4 -7 0 1092.69 37.2
 4 7 0 1052.79 41.1
 4 7 0 1074.59 34.8
 4 7 0 1098.29 36.6
 4 7 0 1093.39 38.7
 4 7 0 1034.5 36.8
 4 7 0 1087.79 35.8
 4 7 0 1024.4 37.6
 4 7 0 1090.49 33.9
 -5 -7 0 62.09 8.9
 -5 -7 0 73.69 11.4
 -5 -7 0 55.69 8.7
 -5 -7 0 76.39 12.9
 -5 -7 0 77.09 10.6
 -5 -7 0 65.19 8.8
 -5 -7 0 76.99 11.2
 -5 -7 0 61.09 10.8
 5 7 0 70.49 12.6
 5 7 0 64.79 7.4
 5 7 0 83.79 10.6
 5 7 0 62.79 8.4
 5 7 0 64.19 10
 5 7 0 69.09 8.9
 5 7 0 81.59 10.2
 -6 -7 0 -6.1 6
 -6 -7 0 3.6 6.3
 -6 -7 0 1.8 4.4
 -6 -7 0 -0.1 4.9
 -6 -7 0 -3.1 4.9
 -6 -7 0 -1.8 5.2
 -6 -7 0 3.1 6.4
 6 7 0 3.5 5.1
 6 7 0 1.6 7.2
 6 7 0 2.6 5.1
 6 7 0 1.4 5.3
 6 7 0 0.2 5.2
 6 7 0 1.6 4.7
 6 7 0 5.1 4
 -7 -7 0 1 7.8
 -7 -7 0 13.3 8
 -7 -7 0 -0.2 6
 -7 -7 0 2 6.4
 -7 -7 0 6.2 5.6
 -7 -7 0 -0.1 5.6
 7 7 0 10.8 6.4
 7 7 0 0.8 6.3
 7 7 0 1.5 6.2
 7 7 0 6.9 5.9
 7 7 0 -1.6 7.6
 7 7 0 2.2 5.3
 7 7 0 10 4.1
 -8 -7 0 161.28 14
 -8 -7 0 137.29 15.9
 -8 -7 0 142.29 18.2
 -8 -7 0 151.08 16.7
 8 7 0 153.28 19.1
 8 7 0 116.99 13.1
 8 7 0 125.69 8.7
 8 7 0 122.39 14.8
 8 7 0 119.29 14.9
 8 7 0 102.29 13
 8 7 0 126.09 12.9
 -9 -7 0 204.68 18.6
 -9 -7 0 215.38 23.1
 -9 -7 0 207.68 19.3
 -9 -7 0 177.88 17.4
 -9 -7 0 181.68 16.5
 -9 -7 0 185.08 15.6
 -9 -7 0 188.98 19.2
 9 7 0 154.18 9.3
 9 7 0 160.98 18.6
 9 7 0 163.48 20
 9 7 0 177.88 15.2
 9 7 0 152.08 14.5
 9 7 0 174.28 16.9
 9 7 0 174.98 16.4
 -10 -7 0 224.58 20.5
 -10 -7 0 210.48 16.9
 -10 -7 0 205.28 20.8
 -10 -7 0 192.88 18.7
 10 7 0 168.98 18
 10 7 0 171.08 22
 10 7 0 180.08 17.9
 10 7 0 207.38 18.4
 10 7 0 182.18 16.3
 10 7 0 216.98 17.3
 -11 -7 0 6.1 9.4
 -11 -7 0 -7.6 7.7
 -11 -7 0 -1.5 6.7
 -11 -7 0 -3 9.1
 11 7 0 4.6 7.4
 11 7 0 2 7.7
 11 7 0 0.8 7.4
 11 7 0 5.3 8.7
 11 7 0 -1.8 7.1
 11 7 0 5.5 10.6
 -12 -7 0 18.7 9.1
 -12 -7 0 27.2 10.3
 -12 -7 0 16.6 8.5
 -12 -7 0 14.6 9.7
 -12 -7 0 35.1 12.7
 12 7 0 22.9 11
 12 7 0 21 9.8
 12 7 0 1.9 7.6
 12 7 0 23.9 10.1
 12 7 0 17 13.1
 12 7 0 19.2 9.2
 18 -8 0 3.9 6.4
 18 -8 0 17.4 12.9
 18 -8 0 -0.6 8.5
 18 -8 0 12.5 10.7
 -18 8 0 5.7 11.1
 -18 8 0 3.7 14.8
 -18 8 0 5.8 7.7
 -18 8 0 8.1 10.3
 -18 8 0 12.6 10.1
 -18 8 0 -0.8 4.3
 17 -8 0 130.69 12.5
 17 -8 0 148.89 18.1
 17 -8 0 137.59 20
 17 -8 0 119.99 18.2
 -17 8 0 153.88 20.8
 -17 8 0 135.79 10.4
 -17 8 0 143.99 20.3
 -17 8 0 157.08 25.4
 -17 8 0 148.29 19.1
 -17 8 0 191.38 18.5
 16 -8 0 20.9 7.1
 16 -8 0 22.5 11.8
 16 -8 0 11.5 8.4
 16 -8 0 5.8 8.3
 -16 8 0 15 9.1
 -16 8 0 18.8 14.3
 -16 8 0 11.3 8.7
 -16 8 0 12.5 7.8
 -16 8 0 2.6 8.4
 -16 8 0 20.2 13.1
 15 -8 0 -4.4 8.5
 15 -8 0 11.4 7.6
 15 -8 0 8.8 6.8
 15 -8 0 4.1 8
 15 -8 0 4 5
 -15 8 0 2.8 7.2
 -15 8 0 2.2 5.4
 -15 8 0 8.5 10.9
 -15 8 0 17.3 13.5
 -15 8 0 12.3 8
 -15 8 0 -0.1 7.2
 -15 8 0 0.9 7.8
 14 -8 0 7.3 6.8
 14 -8 0 8.7 5.1
 14 -8 0 6.6 7.8
 14 -8 0 21.9 8.2
 14 -8 0 9.4 6.6
 14 -8 0 14.6 10.7
 -14 8 0 15.7 6.8
 -14 8 0 12.9 11.1
 -14 8 0 10.1 8
 -14 8 0 -4.6 9
 -14 8 0 12.3 8.2
 -14 8 0 7.1 6.9
 -14 8 0 10.7 7.4
 13 -8 0 170.58 16.8
 13 -8 0 215.58 13.1
 13 -8 0 229.68 15.5
 13 -8 0 225.38 20.5
 13 -8 0 224.98 16.4
 -13 8 0 198.98 17.9
 -13 8 0 194.68 17
 -13 8 0 213.28 14.7
 -13 8 0 213.88 22.5
 -13 8 0 185.18 21.9
 -13 8 0 205.38 15.9
 -13 8 0 239.38 18.2
 12 -8 0 37.9 9.7
 12 -8 0 30.4 7.3
 12 -8 0 11.9 8.4
 12 -8 0 23.7 5.8
 12 -8 0 20.4 6.5
 -12 8 0 26.8 6.5
 -12 8 0 22.4 10
 -12 8 0 23.9 7.3
 -12 8 0 29.4 8.5
 -12 8 0 30.9 9
 -12 8 0 32.6 9
 -12 8 0 17.5 9.9
 11 -8 0 661.53 22.2
 11 -8 0 710.03 33.3
 11 -8 0 679.03 27.1
 11 -8 0 689.43 30.6
 11 -8 0 669.93 24.6
 11 -8 0 692.73 25
 11 -8 0 662.73 29.3
 -11 8 0 672.93 35.6
 -11 8 0 691.83 34
 -11 8 0 689.93 26.1
 -11 8 0 683.33 27
 -11 8 0 635.84 28.7
 -11 8 0 654.13 30.4
 -11 8 0 778.82 31.5
 10 -8 0 260.27 14.7
 10 -8 0 225.68 16.4
 10 -8 0 278.77 19.4
 10 -8 0 253.17 12.9
 10 -8 0 247.28 10.8
 10 -8 0 255.97 12.6
 10 -8 0 231.98 15.6
 -10 8 0 260.57 17.1
 -10 8 0 260.77 17.3
 -10 8 0 234.88 12.9
 -10 8 0 284.97 15.2
 -10 8 0 295.97 17
 -10 8 0 260.47 20
 9 -8 0 42.3 7
 9 -8 0 36.1 6.7
 9 -8 0 32.5 7.9
 9 -8 0 45.2 4.8
 9 -8 0 51.19 10.9
 9 -8 0 42.7 6.1
 -9 8 0 53.69 7.9
 -9 8 0 47.5 8.1
 -9 8 0 43.8 8.5
 -9 8 0 43.1 10
 8 -8 0 541.75 17.1
 8 -8 0 595.14 26.5
 8 -8 0 536.35 22.4
 8 -8 0 527.05 23.5
 8 -8 0 548.55 20.9
 8 -8 0 516.85 19.6
 -8 8 0 564.54 26
 -8 8 0 530.45 21.9
 -8 8 0 535.05 24.8
 -8 8 0 508.35 21.6
 -8 8 0 566.54 28.5
 -8 8 0 558.94 23.5
 -8 8 0 544.05 19.7
 7 -8 0 246.38 12.3
 7 -8 0 223.28 15.4
 7 -8 0 258.97 13.7
 7 -8 0 269.27 16.4
 7 -8 0 257.17 10
 7 -8 0 268.57 12.4
 -7 8 0 283.17 13.7
 -7 8 0 251.27 13.9
 -7 8 0 262.47 18.4
 -7 8 0 276.97 15.8
 -7 8 0 286.87 12.5
 -7 8 0 267.67 14.5
 6 -8 0 214.28 11.8
 6 -8 0 211.38 10.9
 6 -8 0 197.98 9.1
 6 -8 0 160.68 14.3
 6 -8 0 221.38 10.6
 6 -8 0 222.78 14.4
 -6 8 0 220.68 16.1
 -6 8 0 212.78 12.4
 -6 8 0 224.88 12.4
 -6 8 0 200.88 10.7
 -6 8 0 201.48 13.3
 -6 8 0 227.18 11.6
 -6 8 0 250.17 15.1
 5 -8 0 2589.44 71.39
 5 -8 0 2663.53 73.69
 5 -8 0 2571.44 69.99
 5 -8 0 2525.85 71.49
 5 -8 0 2548.45 73.59
 5 -8 0 2649.93 75.39
 -5 8 0 2706.83 71.59
 -5 8 0 2493.95 73.29
 -5 8 0 2584.74 69.59
 -5 8 0 2531.45 74.79
 -5 8 0 2587.04 72.19
 -5 8 0 2552.84 77.39
 -5 8 0 2589.34 74.99
 -5 8 0 2586.64 70.79
 4 -8 0 662.43 22.6
 4 -8 0 698.03 27.2
 4 -8 0 681.83 23.6
 4 -8 0 674.33 21.5
 4 -8 0 667.93 24.4
 4 -8 0 669.23 25.1
 4 -8 0 712.53 26
 -4 8 0 655.63 24.2
 -4 8 0 646.24 25.7
 -4 8 0 655.43 22.2
 -4 8 0 696.23 23.6
 -4 8 0 708.13 25.8
 -4 8 0 705.93 23.4
 -4 8 0 677.03 25.1
 -4 8 0 677.83 22.2
 -4 8 0 714.43 27.7
 3 -8 0 904.51 29.5
 3 -8 0 922.21 32.3
 3 -8 0 892.71 26.4
 3 -8 0 906.91 30.9
 3 -8 0 894.61 27.6
 3 -8 0 911.81 29.5
 -3 8 0 867.81 29.4
 -3 8 0 853.71 30.3
 -3 8 0 914.21 29.3
 -3 8 0 765.02 29.2
 -3 8 0 903.21 31.4
 -3 8 0 871.41 26.8
 -3 8 0 900.31 28.1
 -3 8 0 878.71 31.5
 -3 8 0 953.3 25.7
 -3 8 0 866.51 28.1
 2 -8 0 78.09 9.4
 2 -8 0 92.09 10.2
 2 -8 0 82.09 7.2
 2 -8 0 69.79 7.6
 2 -8 0 78.89 5.6
 2 -8 0 80.09 7.8
 2 -8 0 89.09 8.6
 2 -8 0 88.89 6.4
 -2 8 0 83.59 8.5
 -2 8 0 88.19 8.7
 -2 8 0 80.79 6
 -2 8 0 77.79 8.1
 -2 8 0 72.79 7.3
 -2 8 0 69.89 8.5
 -2 8 0 69.99 7.3
 -2 8 0 79.29 7.9
 -2 8 0 77.09 6.7
 -2 8 0 88.79 6.8
 1 -8 0 1640.24 45.8
 1 -8 0 1601.44 49.3
 1 -8 0 1682.13 48.8
 1 -8 0 1647.24 50.69
 1 -8 0 1636.94 46.9
 1 -8 0 1654.73 51.89
 1 -8 0 1643.14 50.69
 1 -8 0 1664.03 50.09
 -1 8 0 1586.44 50.79
 -1 8 0 1648.34 45.9
 -1 8 0 1636.94 47
 -1 8 0 1865.21 50.59
 -1 8 0 1663.63 48.5
 -1 8 0 1680.13 49.9
 -1 8 0 1602.74 49.2
 -1 8 0 1707.73 49.1
 -1 8 0 1597.94 49.2
 0 -8 0 109.69 9.5
 0 -8 0 112.09 10
 0 -8 0 104.39 9.8
 0 -8 0 93.89 9.9
 0 -8 0 100.59 6.9
 0 -8 0 107.09 7.6
 0 -8 0 122.49 11.1
 0 -8 0 101.19 9.2
 0 8 0 99.39 9.7
 0 8 0 114.19 8.9
 0 8 0 100.79 8.8
 0 8 0 116.99 9.4
 0 8 0 118.29 8.8
 0 8 0 106.89 7.8
 0 8 0 117.89 7.2
 0 8 0 121.49 10.4
 0 8 0 104.19 9.6
 -1 -8 0 2036 62.99
 -1 -8 0 2051.69 63.39
 -1 -8 0 2052.39 60.09
 -1 -8 0 2013.6 58.89
 -1 -8 0 2008.3 61.69
 -1 -8 0 2088.99 62.49
 -1 -8 0 2151.68 57.69
 1 8 0 2109.99 61.89
 1 8 0 1993.1 60.09
 1 8 0 2191.88 61.29
 1 8 0 2060.49 59.29
 1 8 0 2049.99 58.49
 1 8 0 2107.49 60.69
 1 8 0 2090.89 62.79
 1 8 0 1939.11 61.49
 1 8 0 2078.29 57.29
 -2 -8 0 96.19 7.9
 -2 -8 0 70.89 9.1
 -2 -8 0 99.49 10.1
 -2 -8 0 84.19 8.3
 -2 -8 0 71.49 10.5
 -2 -8 0 86.59 9.4
 -2 -8 0 94.49 10.4
 2 8 0 101.49 9.2
 2 8 0 84.59 7.5
 2 8 0 88.49 8.6
 2 8 0 84.99 8
 2 8 0 58.69 8.2
 2 8 0 104.29 9.3
 2 8 0 90.39 10.8
 2 8 0 95.19 11.3
 -3 -8 0 839.52 31.9
 -3 -8 0 861.51 33.6
 -3 -8 0 792.42 35.1
 -3 -8 0 843.02 33.2
 -3 -8 0 840.72 32
 -3 -8 0 864.61 29.5
 -3 -8 0 873.81 31.1
 -3 -8 0 869.31 31.7
 3 8 0 853.81 34.9
 3 8 0 850.91 28.5
 3 8 0 882.91 29.8
 3 8 0 887.21 30.3
 3 8 0 828.02 32.2
 3 8 0 881.21 30.3
 3 8 0 897.71 31.4
 -4 -8 0 52.89 8.6
 -4 -8 0 51.69 9.1
 -4 -8 0 56.09 10.2
 -4 -8 0 49 10.8
 -4 -8 0 61.99 10.1
 -4 -8 0 51.99 7.8
 -4 -8 0 34.5 7.4
 -4 -8 0 56.89 9.6
 4 8 0 52.19 8.7
 4 8 0 51.89 8.1
 4 8 0 60.59 12
 4 8 0 44.7 7.6
 4 8 0 53.39 7.5
 4 8 0 58.59 7.7
 4 8 0 44.5 8.2
 -5 -8 0 4 6
 -5 -8 0 9.3 7.3
 -5 -8 0 -4.7 5.2
 -5 -8 0 6.6 5
 -5 -8 0 1.1 5.3
 -5 -8 0 3.1 5.7
 -5 -8 0 -5.5 4.6
 -5 -8 0 0.4 5.5
 5 8 0 1.7 4.9
 5 8 0 10.4 4.8
 5 8 0 4.4 4.6
 5 8 0 6.8 5.4
 5 8 0 15.6 8.8
 5 8 0 -0.6 4.7
 5 8 0 4.9 5.7
 -6 -8 0 23.2 8.1
 -6 -8 0 21.7 7.6
 -6 -8 0 31.6 7.3
 -6 -8 0 28.7 9.2
 -6 -8 0 10 8.4
 -6 -8 0 21.1 7.5
 -6 -8 0 41.8 9.2
 6 8 0 28.8 7.7
 6 8 0 20.5 7.5
 6 8 0 28.5 5.7
 6 8 0 26.4 8.4
 6 8 0 21.5 10.3
 6 8 0 20.3 6.7
 6 8 0 23.2 6.8
 -7 -8 0 26 9.1
 -7 -8 0 52.89 12
 -7 -8 0 26.6 8.9
 -7 -8 0 33.5 8.6
 7 8 0 28.8 8.1
 7 8 0 36.1 7.9
 7 8 0 37.9 5.9
 7 8 0 12.8 9.8
 7 8 0 31.9 9
 7 8 0 41.5 9
 7 8 0 26.5 7.8
 -8 -8 0 -2.5 6.9
 -8 -8 0 10 7.5
 -8 -8 0 -6.3 8.5
 -8 -8 0 4.3 7.6
 -8 -8 0 0.1 7
 -8 -8 0 -2.9 6
 -8 -8 0 24.5 7.1
 8 8 0 -0.4 6.1
 8 8 0 8.9 7.1
 8 8 0 -1.1 6.3
 8 8 0 1.8 9
 8 8 0 9.8 6.4
 8 8 0 2.5 6
 8 8 0 2.9 3.8
 -9 -8 0 265.97 22.7
 -9 -8 0 269.87 19.3
 -9 -8 0 280.47 21.7
 -9 -8 0 297.07 20
 -9 -8 0 306.67 23.4
 9 8 0 274.37 20.4
 9 8 0 263.67 18.4
 9 8 0 309.57 21.9
 9 8 0 269.57 19.1
 9 8 0 304.37 21.5
 9 8 0 287.77 26.3
 -10 -8 0 17.5 10.4
 -10 -8 0 17.3 9
 -10 -8 0 10.7 8.1
 -10 -8 0 17.8 9.7
 -10 -8 0 17.1 10.7
 10 8 0 27.1 9.5
 10 8 0 11.7 8.3
 10 8 0 19.4 11.7
 10 8 0 4.8 7.9
 10 8 0 13.5 7.8
 10 8 0 24.8 10.2
 -11 -8 0 214.98 18.5
 -11 -8 0 199.28 22.3
 -11 -8 0 225.78 23.4
 -11 -8 0 208.38 18.6
 11 8 0 191.48 17.8
 11 8 0 189.88 20.1
 11 8 0 198.18 18.3
 11 8 0 236.48 28.6
 11 8 0 223.88 21
 11 8 0 203.68 19.9
 17 -9 0 47.3 11.3
 17 -9 0 36.5 12.8
 17 -9 0 42.3 13.1
 17 -9 0 41.2 8.2
 -17 9 0 14.3 14.8
 -17 9 0 48.1 13.2
 -17 9 0 46.8 12.3
 -17 9 0 36.5 12.7
 -17 9 0 30.9 10.3
 16 -9 0 4.5 8.5
 16 -9 0 -4 8.4
 16 -9 0 8.9 5.9
 16 -9 0 12.1 8.3
 -16 9 0 -1.1 11.4
 -16 9 0 16.3 9.3
 -16 9 0 12.9 8.8
 -16 9 0 6.5 7.8
 -16 9 0 4.9 8.1
 -16 9 0 17.3 10
 15 -9 0 35 9.1
 15 -9 0 51.59 8.2
 15 -9 0 48.3 12.1
 15 -9 0 63.59 14.2
 -15 9 0 51.99 11.8
 -15 9 0 43.6 9.7
 -15 9 0 48.3 14.4
 -15 9 0 37 9.7
 -15 9 0 56.49 11.4
 -15 9 0 44.1 10.1
 14 -9 0 -2.9 3.7
 14 -9 0 -3.1 5.4
 14 -9 0 3.8 4.7
 14 -9 0 1.9 7.5
 14 -9 0 7.2 6.5
 14 -9 0 1 5
 14 -9 0 1.6 8.5
 -14 9 0 5 6.4
 -14 9 0 2.4 5.7
 -14 9 0 10 8.8
 -14 9 0 4.4 9.9
 -14 9 0 9.4 7.8
 -14 9 0 -1.8 6.5
 13 -9 0 301.27 15.5
 13 -9 0 299.47 12.9
 13 -9 0 272.17 22.4
 13 -9 0 286.77 20.2
 13 -9 0 285.57 18.1
 13 -9 0 296.37 16.3
 -13 9 0 309.47 21.8
 -13 9 0 280.27 16.7
 -13 9 0 247.38 19.8
 -13 9 0 288.87 20
 -13 9 0 264.67 16.7
 -13 9 0 289.17 24.7
 12 -9 0 385.66 17.2
 12 -9 0 359.96 24.8
 12 -9 0 357.56 17
 12 -9 0 364.56 19.6
 12 -9 0 404.46 23.5
 -12 9 0 365.96 21.6
 -12 9 0 360.56 19.2
 -12 9 0 359.26 17.6
 -12 9 0 362.86 25.9
 -12 9 0 401.36 23.5
 -12 9 0 367.76 22.8
 11 -9 0 63.19 11.5
 11 -9 0 81.69 9
 11 -9 0 75.79 11.8
 11 -9 0 84.79 10.4
 11 -9 0 112.69 14.1
 -11 9 0 57.79 12.4
 -11 9 0 77.29 12.3
 -11 9 0 57.29 10
 -11 9 0 78.99 9.5
 -11 9 0 84.69 12.5
 10 -9 0 115.19 11.6
 10 -9 0 123.49 15.7
 10 -9 0 97.79 8.9
 10 -9 0 123.09 10.5
 10 -9 0 104.39 12.6
 -10 9 0 104.89 10.4
 -10 9 0 111.79 12
 -10 9 0 120.39 11.7
 -10 9 0 132.59 18.1
 9 -9 0 90.79 9.9
 9 -9 0 96.69 5.9
 9 -9 0 91.99 8.2
 9 -9 0 99.39 9.1
 9 -9 0 81.39 11.4
 9 -9 0 106.49 12.2
 -9 9 0 79.19 12.5
 -9 9 0 79.49 8
 -9 9 0 92.79 10.4
 -9 9 0 92.89 9.7
 -9 9 0 104.69 12.9
 -9 9 0 80.59 13.3
 8 -9 0 528.05 16.9
 8 -9 0 542.25 25.5
 8 -9 0 505.65 22
 8 -9 0 521.35 19.8
 8 -9 0 506.85 24.1
 8 -9 0 536.45 20.5
 -8 9 0 520.45 22.8
 -8 9 0 527.55 28
 -8 9 0 542.35 21.7
 -8 9 0 495.35 19.4
 -8 9 0 518.65 25.4
 -8 9 0 514.35 22.2
 7 -9 0 758.92 27.3
 7 -9 0 758.92 23.4
 7 -9 0 788.42 26.2
 7 -9 0 733.83 25.4
 7 -9 0 748.23 30.6
 -7 9 0 745.83 25.6
 -7 9 0 747.03 28.2
 -7 9 0 772.12 31.1
 -7 9 0 762.32 33.6
 -7 9 0 761.22 28.2
 -7 9 0 737.23 26.5
 6 -9 0 732.43 25.7
 6 -9 0 740.43 24.7
 6 -9 0 817.22 30.3
 6 -9 0 735.33 26.1
 6 -9 0 770.72 28.1
 -6 9 0 727.63 25.4
 -6 9 0 744.83 27.9
 -6 9 0 703.13 26.6
 -6 9 0 718.93 29
 -6 9 0 719.83 26.7
 -6 9 0 752.42 31.9
 -6 9 0 809.12 30.3
 -6 9 0 792.42 25.9
 5 -9 0 330.17 16.6
 5 -9 0 314.67 12.9
 5 -9 0 312.27 15.7
 5 -9 0 318.57 16.8
 5 -9 0 311.27 14
 5 -9 0 323.47 14.8
 -5 9 0 339.97 17.5
 -5 9 0 314.07 13.7
 -5 9 0 291.17 15
 -5 9 0 291.37 16.5
 -5 9 0 322.57 18.7
 -5 9 0 333.67 14.9
 -5 9 0 310.87 13.3
 -5 9 0 307.97 16.1
 -5 9 0 325.27 14.7
 4 -9 0 480.05 18.2
 4 -9 0 502.85 17.3
 4 -9 0 481.75 19.7
 4 -9 0 479.45 20
 4 -9 0 502.85 21.4
 4 -9 0 521.15 23.5
 4 -9 0 528.95 21.9
 -4 9 0 586.34 22.3
 -4 9 0 469.65 19.5
 -4 9 0 497.05 22.1
 -4 9 0 485.05 20.1
 -4 9 0 519.25 21.5
 -4 9 0 517.25 19.1
 -4 9 0 491.55 22.7
 -4 9 0 478.55 18.5
 -4 9 0 509.05 18
 3 -9 0 13.1 3.3
 3 -9 0 17.3 6.1
 3 -9 0 4.6 4.3
 3 -9 0 15.8 5.2
 3 -9 0 5 3.3
 3 -9 0 4.8 3.8
 -3 9 0 19.9 4.1
 -3 9 0 3.2 4.6
 -3 9 0 8.4 3.2
 -3 9 0 2.4 3.3
 -3 9 0 10.2 4
 -3 9 0 8.8 4.7
 -3 9 0 7.8 5
 -3 9 0 8 3.9
 -3 9 0 12.3 4.5
 -3 9 0 1.1 3.8
 2 -9 0 32.1 6.3
 2 -9 0 27 4.1
 2 -9 0 19.1 5.1
 2 -9 0 29.9 7.2
 2 -9 0 17.6 5.3
 2 -9 0 29.2 6.9
 2 -9 0 33.4 5.1
 2 -9 0 36.8 5.9
 -2 9 0 30.2 4.6
 -2 9 0 42.7 6.3
 -2 9 0 31.7 6
 -2 9 0 19 4.7
 -2 9 0 25.3 6.1
 -2 9 0 29.2 5
 -2 9 0 22.8 5.8
 -2 9 0 22.4 6.4
 -2 9 0 23.4 5.5
 -2 9 0 22.8 5.6
 1 -9 0 56.29 8.8
 1 -9 0 66.19 11.1
 1 -9 0 68.19 8.9
 1 -9 0 59.39 8.6
 1 -9 0 52.59 5.5
 1 -9 0 57.19 7.7
 1 -9 0 60.59 8.6
 1 -9 0 69.99 6.5
 -1 9 0 58.39 6.3
 -1 9 0 56.69 8.2
 -1 9 0 65.89 7.7
 -1 9 0 76.79 9
 -1 9 0 52.79 5.6
 -1 9 0 63.09 8
 -1 9 0 65.79 8.8
 -1 9 0 65.09 7.9
 -1 9 0 62.59 8.9
 0 -9 0 421.96 20.7
 0 -9 0 444.36 20.6
 0 -9 0 431.46 17.3
 0 -9 0 420.96 21.5
 0 -9 0 447.36 19.1
 0 -9 0 471.55 20.7
 0 -9 0 442.36 20.7
 0 -9 0 448.96 16.4
 0 9 0 420.56 19.8
 0 9 0 459.35 19.3
 0 9 0 440.46 16.2
 0 9 0 441.96 17.4
 0 9 0 442.06 20.2
 0 9 0 398.36 19.4
 0 9 0 450.55 18.5
 -1 -9 0 811.42 30.3
 -1 -9 0 772.62 25.5
 -1 -9 0 758.02 29.9
 -1 -9 0 795.42 31.5
 -1 -9 0 747.63 28.1
 -1 -9 0 768.22 31.3
 -1 -9 0 756.22 26.7
 1 9 0 767.42 26.5
 1 9 0 804.32 25.3
 1 9 0 784.92 30.8
 1 9 0 814.12 27.6
 1 9 0 734.13 27.9
 1 9 0 729.33 29.2
 1 9 0 737.93 28.7
 1 9 0 747.93 29.4
 -2 -9 0 1402.16 46.3
 -2 -9 0 1427.06 50.59
 -2 -9 0 1399.06 49.3
 -2 -9 0 1430.36 48.6
 -2 -9 0 1415.66 47.9
 -2 -9 0 1434.26 43.8
 -2 -9 0 1413.96 45.4
 2 9 0 1451.15 48.2
 2 9 0 1493.85 45.4
 2 9 0 1420.46 44.7
 2 9 0 1521.95 46.6
 2 9 0 1579.64 47.2
 2 9 0 1491.95 43.4
 2 9 0 1467.95 50.29
 -3 -9 0 43.8 8.3
 -3 -9 0 39.7 7.6
 -3 -9 0 26 8.4
 -3 -9 0 37 9.1
 -3 -9 0 32 6.5
 -3 -9 0 27.4 9.1
 -3 -9 0 42.3 9
 3 9 0 31.5 7
 3 9 0 26.8 6.5
 3 9 0 36.9 9.8
 3 9 0 31.1 6.9
 3 9 0 40.3 7.4
 3 9 0 28.2 5.7
 3 9 0 34 7.8
 -4 -9 0 178.58 13.5
 -4 -9 0 162.78 12
 -4 -9 0 171.38 17.4
 -4 -9 0 154.48 13.7
 -4 -9 0 185.48 14.6
 -4 -9 0 157.18 14.9
 -4 -9 0 179.38 16.4
 4 9 0 199.68 17.9
 4 9 0 161.28 11.6
 4 9 0 146.89 12.1
 4 9 0 168.08 12.5
 4 9 0 162.98 14.6
 4 9 0 169.08 13.1
 4 9 0 160.28 11.5
 -5 -9 0 -5.6 4.7
 -5 -9 0 -2.4 7.2
 -5 -9 0 -4.7 5.5
 -5 -9 0 -0.9 5.3
 -5 -9 0 2.1 6.6
 -5 -9 0 -5.6 5.1
 5 9 0 -1.1 4.2
 5 9 0 -2.4 5
 5 9 0 9.7 8.8
 5 9 0 -5.3 5.2
 5 9 0 -3.1 4.5
 5 9 0 2 5.1
 5 9 0 1.9 4.9
 -6 -9 0 58.19 12.8
 -6 -9 0 34.3 8.8
 -6 -9 0 32.5 10.3
 -6 -9 0 37.6 11
 -6 -9 0 33.4 14
 -6 -9 0 41.6 9.9
 -6 -9 0 25.3 8
 6 9 0 45.4 8.1
 6 9 0 26.3 7.5
 6 9 0 46.9 6.8
 6 9 0 31.3 9.2
 6 9 0 41.9 12.2
 6 9 0 35.2 8.8
 6 9 0 38.8 8.5
 -7 -9 0 75.19 11.4
 -7 -9 0 87.19 12.4
 -7 -9 0 94.39 17.2
 -7 -9 0 109.79 15.7
 -7 -9 0 100.19 13.3
 -7 -9 0 105.39 16.4
 -7 -9 0 110.29 15.7
 -7 -9 0 70.89 12.2
 7 9 0 106.29 14.9
 7 9 0 116.59 12.9
 7 9 0 97.19 8.5
 7 9 0 83.19 10.9
 7 9 0 90.59 12.3
 7 9 0 111.69 14.3
 7 9 0 86.99 17.3
 -8 -9 0 1.1 7.5
 -8 -9 0 3.2 7.5
 -8 -9 0 5 9
 -8 -9 0 -4.9 5.4
 -8 -9 0 -6.5 5.9
 8 9 0 3.8 6
 8 9 0 3.9 6.8
 8 9 0 11.9 7.3
 8 9 0 5.9 4
 8 9 0 -2.2 6.4
 8 9 0 7.6 10
 8 9 0 2.5 6.2
 -9 -9 0 273.57 23.1
 -9 -9 0 279.17 23.8
 -9 -9 0 314.97 21.3
 9 9 0 253.67 18.8
 9 9 0 333.67 28
 9 9 0 252.47 18.7
 9 9 0 294.37 21.1
 9 9 0 276.27 22.3
 9 9 0 290.77 21.4
 -10 -9 0 10.3 10.3
 -10 -9 0 6.3 8.5
 -10 -9 0 17.5 9.2
 10 9 0 -2.5 8
 10 9 0 10.8 8
 10 9 0 2.4 7.7
 10 9 0 -2.3 7.3
 10 9 0 -2.5 6.8
 10 9 0 -4.2 9.7
 17 -10 0 -0.9 8.8
 17 -10 0 3.5 8.1
 17 -10 0 1 5.4
 17 -10 0 12.3 8.1
 -17 10 0 23.5 11
 -17 10 0 6.9 8.3
 -17 10 0 11.1 9.8
 -17 10 0 -0.4 9.3
 16 -10 0 138.79 18.3
 16 -10 0 138.29 14
 16 -10 0 84.39 17.6
 16 -10 0 127.29 11.7
 -16 10 0 125.59 21.7
 -16 10 0 135.79 18.2
 -16 10 0 108.29 16.6
 -16 10 0 148.39 21.3
 15 -10 0 204.08 19.6
 15 -10 0 241.18 14.5
 15 -10 0 218.48 22.2
 15 -10 0 222.18 15.2
 -15 10 0 224.38 20
 -15 10 0 204.48 28.5
 -15 10 0 174.68 19.2
 -15 10 0 190.58 18.7
 14 -10 0 341.37 25.7
 14 -10 0 363.86 21.7
 14 -10 0 351.76 17.5
 14 -10 0 351.36 17.4
 14 -10 0 303.07 22.5
 -14 10 0 396.36 31.7
 -14 10 0 340.47 23.9
 -14 10 0 323.57 22.3
 -14 10 0 331.77 19.8
 -14 10 0 357.66 23.9
 13 -10 0 55.19 9.4
 13 -10 0 32.4 11.2
 13 -10 0 58.09 10.3
 13 -10 0 51.59 7.9
 13 -10 0 38.3 9.9
 -13 10 0 58.59 11.5
 -13 10 0 31.8 9.4
 -13 10 0 47.1 8.7
 -13 10 0 38.8 9.4
 -13 10 0 33.9 12.4
 12 -10 0 113.49 9.9
 12 -10 0 138.09 17.1
 12 -10 0 107.79 12.4
 12 -10 0 128.89 15.2
 -12 10 0 127.69 15.8
 -12 10 0 96.49 12.8
 -12 10 0 103.29 13.2
 -12 10 0 150.28 19
 -12 10 0 105.69 17.4
 -12 10 0 107.89 11.4
 11 -10 0 96.09 10.9
 11 -10 0 121.59 10
 11 -10 0 110.89 14.9
 11 -10 0 114.69 13.4
 11 -10 0 105.99 13.7
 -11 10 0 121.59 15
 -11 10 0 121.99 11.7
 -11 10 0 118.59 15.5
 -11 10 0 126.29 20
 -11 10 0 113.19 12.2
 -11 10 0 142.59 17.9
 10 -10 0 436.36 25.2
 10 -10 0 477.75 19.6
 10 -10 0 473.05 23.7
 10 -10 0 459.95 22.1
 -10 10 0 504.25 22.8
 -10 10 0 468.35 22
 -10 10 0 485.05 24
 -10 10 0 469.65 29.3
 9 -10 0 54.49 10.2
 9 -10 0 54.69 9.8
 9 -10 0 56.69 9.2
 9 -10 0 50.69 7.2
 9 -10 0 43.2 6.9
 -9 10 0 50.89 9.4
 -9 10 0 59.19 9.8
 -9 10 0 47.4 10.5
 -9 10 0 43.3 11
 -9 10 0 36.8 6.1
 -9 10 0 46.2 8
 8 -10 0 2.6 4.1
 8 -10 0 -0.4 3.5
 8 -10 0 6.6 6.3
 8 -10 0 9.2 4.4
 8 -10 0 1.7 6.5
 -8 10 0 6.8 5
 -8 10 0 10.3 7.5
 -8 10 0 1 3.9
 -8 10 0 7.2 5.5
 -8 10 0 7 4.8
 -8 10 0 6.3 7.1
 7 -10 0 9.1 4.1
 7 -10 0 4 5.5
 7 -10 0 5.9 4.4
 7 -10 0 12.6 5.9
 7 -10 0 15.2 4.8
 -7 10 0 16.9 5.2
 -7 10 0 16.1 5.4
 -7 10 0 5.5 4.4
 -7 10 0 18.7 7.5
 -7 10 0 5 4.6
 -7 10 0 10.3 4.7
 -7 10 0 7.6 7.5
 6 -10 0 1537.75 50.59
 6 -10 0 1704.43 53.39
 6 -10 0 1671.53 47.6
 6 -10 0 1631.54 49.1
 6 -10 0 1635.54 49.5
 6 -10 0 1628.34 52.19
 -6 10 0 1642.94 49.2
 -6 10 0 1565.14 47
 -6 10 0 1665.33 52.19
 -6 10 0 1640.64 50.09
 -6 10 0 1666.83 48.7
 -6 10 0 1624.24 53.39
 -6 10 0 1691.13 56.59
 -6 10 0 1716.43 52.49
 5 -10 0 -2.6 3.1
 5 -10 0 -0.8 4.2
 5 -10 0 2.3 3.8
 5 -10 0 6 5
 5 -10 0 -2.3 2.6
 5 -10 0 1.4 4.6
 -5 10 0 0.5 5
 -5 10 0 2.1 3.8
 -5 10 0 -1.6 3.2
 -5 10 0 -3.4 5.1
 -5 10 0 6.3 3.9
 -5 10 0 0 4.2
 -5 10 0 -2 3.2
 4 -10 0 371.56 17.9
 4 -10 0 356.26 13.7
 4 -10 0 368.96 16.7
 4 -10 0 350.46 20
 4 -10 0 352.66 14.7
 4 -10 0 370.46 17
 4 -10 0 321.87 17.7
 -4 10 0 332.87 15.2
 -4 10 0 372.16 14.6
 -4 10 0 370.46 17.9
 -4 10 0 341.97 16.6
 -4 10 0 347.07 17.9
 -4 10 0 320.47 18.4
 -4 10 0 320.57 15.1
 3 -10 0 37.9 5.7
 3 -10 0 29.7 8.2
 3 -10 0 19.4 5.8
 3 -10 0 24 4.2
 3 -10 0 21.5 5.6
 3 -10 0 17.8 5.6
 -3 10 0 23 5.1
 -3 10 0 27.1 6
 -3 10 0 34.4 7
 -3 10 0 42.3 8.3
 -3 10 0 35.2 7.3
 -3 10 0 17.2 4.3
 -3 10 0 16.8 5.9
 -3 10 0 23.9 4.5
 2 -10 0 6.3 5.6
 2 -10 0 19.4 4.5
 2 -10 0 7.8 5.1
 2 -10 0 12.9 6.2
 2 -10 0 30.7 6.1
 2 -10 0 21.8 5.5
 -2 10 0 11.6 4.7
 -2 10 0 18.2 4.2
 -2 10 0 20 5.8
 -2 10 0 17 6.1
 -2 10 0 10 4.3
 -2 10 0 19.8 5.8
 -2 10 0 15.9 5.5
 1 -10 0 88.69 11.2
 1 -10 0 72.49 6.6
 1 -10 0 95.59 10
 1 -10 0 109.59 13.7
 1 -10 0 80.89 7.4
 1 -10 0 98.69 10.2
 1 -10 0 84.09 9.6
 -1 10 0 81.99 7.6
 -1 10 0 78.99 9
 -1 10 0 79.49 9
 -1 10 0 93.89 7.3
 -1 10 0 94.39 9.7
 -1 10 0 91.29 10.1
 -1 10 0 88.79 9.5
 0 -10 0 2296.97 70.49
 0 -10 0 2333.07 67.19
 0 -10 0 2264.07 65.19
 0 -10 0 2120.19 73.29
 0 -10 0 2260.17 63.69
 0 -10 0 2400.26 70.69
 0 -10 0 2369.16 72.29
 0 10 0 2309.47 65.29
 0 10 0 2232.38 68.99
 0 10 0 2310.67 63.69
 0 10 0 2310.37 73.59
 0 10 0 2363.66 67.89
 0 10 0 2366.96 66.59
 0 10 0 2311.67 69.29
 -1 -10 0 243.08 17.3
 -1 -10 0 203.28 14
 -1 -10 0 248.88 16.3
 -1 -10 0 243.58 15.9
 -1 -10 0 225.38 11.8
 -1 -10 0 195.58 16.5
 -1 -10 0 237.18 13.1
 1 10 0 245.08 15.5
 1 10 0 221.88 16.3
 1 10 0 233.38 13.5
 1 10 0 226.28 11.7
 1 10 0 239.38 12.9
 1 10 0 217.88 13.8
 1 10 0 216.38 15.4
 -2 -10 0 300.57 14.7
 -2 -10 0 300.67 18.4
 -2 -10 0 290.37 20.1
 -2 -10 0 323.87 19.1
 -2 -10 0 300.67 16
 -2 -10 0 283.17 20
 -2 -10 0 284.07 16.9
 2 10 0 300.17 14.1
 2 10 0 324.47 20.4
 2 10 0 307.87 16.5
 2 10 0 297.77 18.3
 2 10 0 310.87 16
 2 10 0 306.07 17.1
 2 10 0 294.97 15.5
 -3 -10 0 241.28 19.1
 -3 -10 0 253.07 14.1
 -3 -10 0 246.98 16.2
 -3 -10 0 257.17 15.5
 -3 -10 0 244.38 19.9
 -3 -10 0 217.38 17
 -3 -10 0 259.47 17.4
 3 10 0 264.57 13.7
 3 10 0 277.97 20.1
 3 10 0 254.27 15.3
 3 10 0 249.38 14.8
 3 10 0 229.88 15.1
 3 10 0 229.08 14.5
 3 10 0 250.97 17.4
 -4 -10 0 497.15 29
 -4 -10 0 525.15 26.9
 -4 -10 0 481.15 27
 -4 -10 0 497.15 25.1
 -4 -10 0 452.15 23.7
 -4 -10 0 480.85 23.4
 4 10 0 529.05 26
 4 10 0 490.15 21.5
 4 10 0 507.45 22.5
 4 10 0 483.65 20.8
 4 10 0 509.95 22.6
 4 10 0 474.55 27.9
 4 10 0 498.95 23.6
 -5 -10 0 -2.5 5.5
 -5 -10 0 -2.3 5.2
 -5 -10 0 -4 7.3
 -5 -10 0 -0.1 7
 -5 -10 0 5.1 7.7
 -5 -10 0 -4.2 5.2
 -5 -10 0 0 6.4
 5 10 0 4 5.8
 5 10 0 5.4 5.9
 5 10 0 3.8 5.2
 5 10 0 6.9 6.1
 5 10 0 7.6 8.5
 5 10 0 -2.4 4.3
 5 10 0 -5 5.6
 -6 -10 0 33.6 11.6
 -6 -10 0 35.2 9.1
 -6 -10 0 34.6 10.2
 -6 -10 0 27.9 9.1
 -6 -10 0 48 9.6
 -6 -10 0 27.6 11.9
 -6 -10 0 26.3 8.1
 6 10 0 41.6 9.5
 6 10 0 15.7 10.7
 6 10 0 37.5 8.5
 6 10 0 33.2 8.9
 6 10 0 31.8 10
 6 10 0 29.5 7.4
 6 10 0 30 6.6
 -7 -10 0 3.1 7.8
 -7 -10 0 22 11
 -7 -10 0 12.8 7.8
 -7 -10 0 10.4 8
 -7 -10 0 2.7 9.2
 -7 -10 0 18.1 9
 7 10 0 6.1 7.8
 7 10 0 6.7 6.6
 7 10 0 7 7.4
 7 10 0 13.9 5.1
 7 10 0 10.8 6.9
 7 10 0 14.7 10.3
 7 10 0 8.5 7.1
 -8 -10 0 27.5 9.2
 -8 -10 0 31.1 10.1
 -8 -10 0 33.9 13.1
 -8 -10 0 23.2 10.5
 8 10 0 15.2 10.8
 8 10 0 27.4 8.6
 8 10 0 26.1 8
 8 10 0 23.4 8.6
 8 10 0 14.7 8.9
 8 10 0 22.9 10.1
 -9 -10 0 0.6 7.3
 -9 -10 0 -0.5 6.4
 -9 -10 0 4.4 8.4
 -9 -10 0 -0.4 8.4
 9 10 0 4.3 7.9
 9 10 0 2.1 11.2
 9 10 0 -4.7 6.7
 9 10 0 -4.7 7.2
 9 10 0 2.7 7.1
 9 10 0 13.9 7.8
 -10 -10 0 51.19 12.4
 -10 -10 0 68.29 13.3
 10 10 0 81.39 17.4
 10 10 0 83.99 12.9
 10 10 0 75.99 12.9
 10 10 0 97.09 16.5
 10 10 0 87.19 15.9
 17 -11 0 1.3 5.7
 17 -11 0 -7.6 7.4
 17 -11 0 2.2 9.4
 -17 11 0 8.6 12.5
 -17 11 0 6.6 10.1
 -17 11 0 -2.1 8.6
 -17 11 0 -0.6 13.3
 -17 11 0 8.5 8.9
 16 -11 0 369.96 19.3
 16 -11 0 413.16 27
 16 -11 0 480.55 32.5
 -16 11 0 394.96 33.4
 -16 11 0 411.76 27.3
 -16 11 0 393.86 26.7
 -16 11 0 397.76 35.7
 -16 11 0 370.26 27.8
 15 -11 0 247.38 15.2
 15 -11 0 276.37 24.6
 15 -11 0 261.27 20.9
 -15 11 0 262.07 26.7
 -15 11 0 242.58 19.9
 -15 11 0 252.77 28.9
 -15 11 0 251.57 21.9
 -15 11 0 249.58 21.6
 14 -11 0 84.69 14.2
 14 -11 0 68.19 14.7
 14 -11 0 81.19 9.8
 -14 11 0 54.89 11.7
 -14 11 0 48.1 11.8
 -14 11 0 69.79 13.5
 -14 11 0 65.39 16
 -14 11 0 109.89 18.4
 13 -11 0 261.87 14.7
 13 -11 0 269.27 18.8
 13 -11 0 231.78 21.3
 13 -11 0 274.87 20
 13 -11 0 269.67 16.8
 -13 11 0 254.57 18.9
 -13 11 0 268.87 26.4
 -13 11 0 287.07 21.7
 -13 11 0 255.77 23.6
 -13 11 0 231.18 19.4
 12 -11 0 90.59 13
 12 -11 0 78.89 14.3
 12 -11 0 77.69 9.4
 12 -11 0 85.59 10.5
 12 -11 0 64.89 10.5
 -12 11 0 67.69 14.5
 -12 11 0 109.09 13.3
 -12 11 0 60.39 10.3
 -12 11 0 53.69 13.7
 -12 11 0 48.5 10.9
 -12 11 0 64.69 11.4
 11 -11 0 214.88 13
 11 -11 0 196.58 16.3
 11 -11 0 234.68 19.1
 -11 11 0 192.38 19.2
 -11 11 0 208.38 15.6
 -11 11 0 199.68 21.5
 -11 11 0 225.58 16
 -11 11 0 237.88 17.4
 10 -11 0 2.6 6.5
 10 -11 0 5 6.4
 10 -11 0 -1 4
 10 -11 0 -1.7 4.5
 -10 11 0 8.2 7.9
 -10 11 0 4.6 5.1
 -10 11 0 0.2 5.1
 -10 11 0 -3 4.4
 -10 11 0 0.5 4.3
 -10 11 0 1.7 7.8
 9 -11 0 488.75 22.2
 9 -11 0 500.05 20.6
 9 -11 0 509.55 25.9
 9 -11 0 455.35 24
 -9 11 0 499.75 29.5
 -9 11 0 488.45 20.1
 -9 11 0 504.05 22.1
 -9 11 0 511.95 23.7
 -9 11 0 496.95 23.4
 -9 11 0 468.25 26.3
 8 -11 0 435.76 20.2
 8 -11 0 461.95 21.9
 8 -11 0 443.36 18.4
 8 -11 0 456.85 23.5
 8 -11 0 426.36 19.1
 -8 11 0 449.26 24.5
 -8 11 0 435.66 21.1
 -8 11 0 435.86 21.8
 -8 11 0 460.25 20.1
 -8 11 0 446.76 26.9
 -8 11 0 447.26 19.2
 7 -11 0 570.14 23
 7 -11 0 558.94 22.7
 7 -11 0 645.64 25.2
 7 -11 0 585.54 26.4
 7 -11 0 556.34 21.1
 -7 11 0 588.74 22.8
 -7 11 0 572.54 22.5
 -7 11 0 558.54 27
 -7 11 0 590.24 29.7
 -7 11 0 567.94 25.2
 -7 11 0 583.54 23.9
 6 -11 0 238.08 11.7
 6 -11 0 214.78 14
 6 -11 0 253.17 15.9
 6 -11 0 199.88 14.6
 6 -11 0 235.28 12.8
 6 -11 0 217.18 13.5
 -6 11 0 227.88 15.3
 -6 11 0 248.48 12.4
 -6 11 0 236.48 13.6
 -6 11 0 239.48 17.7
 -6 11 0 212.78 13.4
 -6 11 0 239.38 16.4
 -6 11 0 243.38 12.8
 5 -11 0 266.67 14.8
 5 -11 0 228.08 14.2
 5 -11 0 272.97 11.9
 5 -11 0 253.47 13
 5 -11 0 234.08 15.2
 5 -11 0 252.17 16.1
 -5 11 0 229.28 16.7
 -5 11 0 256.97 16.1
 -5 11 0 242.08 14.4
 -5 11 0 244.18 13
 -5 11 0 239.78 15.6
 -5 11 0 268.77 12.8
 -5 11 0 249.48 13.5
 4 -11 0 68.69 8.9
 4 -11 0 71.69 9.7
 4 -11 0 67.79 6.3
 4 -11 0 92.39 9.9
 4 -11 0 68.99 11.4
 4 -11 0 74.49 9.6
 4 -11 0 76.49 7.3
 -4 11 0 70.09 7
 -4 11 0 60.79 9
 -4 11 0 78.39 10.1
 -4 11 0 77.49 11
 -4 11 0 66.39 8
 -4 11 0 76.89 8.7
 -4 11 0 61.29 8.2
 3 -11 0 720.23 25.5
 3 -11 0 811.32 31.5
 3 -11 0 781.52 24.6
 3 -11 0 768.82 29.6
 3 -11 0 783.92 33.1
 3 -11 0 770.12 27.7
 -3 11 0 786.82 25.4
 -3 11 0 769.42 28.7
 -3 11 0 715.23 27.7
 -3 11 0 759.22 29.1
 -3 11 0 801.42 26.8
 -3 11 0 730.53 29.4
 -3 11 0 808.72 25.4
 2 -11 0 2.2 4.7
 2 -11 0 9.7 5.9
 2 -11 0 -2.3 4.4
 2 -11 0 5.2 6.8
 2 -11 0 5.9 5.1
 2 -11 0 10.4 4.6
 2 -11 0 4 3.3
 -2 11 0 -0.6 3.6
 -2 11 0 3.8 4.5
 -2 11 0 7.1 5
 -2 11 0 8.6 4
 -2 11 0 10.4 5.6
 -2 11 0 5.2 5.2
 -2 11 0 -1.3 4.6
 1 -11 0 51.89 7.9
 1 -11 0 47.5 6.9
 1 -11 0 50.49 6.1
 1 -11 0 38.3 8.2
 1 -11 0 38.4 9.5
 1 -11 0 55.49 10.3
 1 -11 0 39.9 8.3
 -1 11 0 45.4 8
 -1 11 0 59.49 6.5
 -1 11 0 56.19 8.4
 -1 11 0 48 6.9
 -1 11 0 44.2 8.1
 -1 11 0 62.09 8.3
 0 -11 0 13.3 5.1
 0 -11 0 19.4 4.8
 0 -11 0 24.7 8.9
 0 -11 0 23.3 6.9
 0 -11 0 25.6 7.6
 0 -11 0 17.3 7.3
 0 11 0 17.1 6.9
 0 11 0 19 4.9
 0 11 0 22 7.4
 0 11 0 15.1 7.1
 0 11 0 14.3 6.1
 0 11 0 16.6 5.9
 0 11 0 25.5 6
 -1 -11 0 364.06 18.8
 -1 -11 0 350.76 21.2
 -1 -11 0 373.76 22.3
 -1 -11 0 360.56 22.7
 -1 -11 0 379.76 17.4
 -1 -11 0 373.36 21.2
 -1 -11 0 366.96 15.9
 1 11 0 390.76 17.8
 1 11 0 354.46 19.9
 1 11 0 341.67 18
 1 11 0 371.86 20.6
 1 11 0 348.27 20.8
 1 11 0 359.46 17
 1 11 0 358.46 15.7
 -2 -11 0 50.89 7.4
 -2 -11 0 48.7 9.8
 -2 -11 0 63.49 9.1
 -2 -11 0 54.59 12.3
 -2 -11 0 66.69 11.3
 -2 -11 0 41.8 10.2
 -2 -11 0 42.4 8.9
 2 11 0 53.49 9
 2 11 0 43.8 7.7
 2 11 0 45.7 9.7
 2 11 0 52.09 11.3
 2 11 0 43.1 6.9
 2 11 0 45.6 7.9
 2 11 0 59.99 9
 -3 -11 0 733.33 35.4
 -3 -11 0 717.33 34.1
 -3 -11 0 721.23 32.2
 -3 -11 0 713.83 31.8
 -3 -11 0 717.73 28.8
 -3 -11 0 739.33 30
 3 11 0 699.73 33.6
 3 11 0 713.13 27.9
 3 11 0 734.53 28.8
 3 11 0 679.53 25.8
 3 11 0 678.93 28.7
 3 11 0 682.53 31.3
 3 11 0 680.33 27.5
 -4 -11 0 94.99 12.9
 -4 -11 0 107.39 14.4
 -4 -11 0 91.99 16.3
 -4 -11 0 105.89 11.5
 -4 -11 0 90.39 12.5
 -4 -11 0 102.79 15.7
 -4 -11 0 89.29 12
 4 11 0 76.89 10.2
 4 11 0 101.39 12.3
 4 11 0 81.19 13.2
 4 11 0 93.59 10.4
 4 11 0 104.19 15.9
 4 11 0 92.99 11
 4 11 0 104.09 11.2
 -5 -11 0 46.3 10.6
 -5 -11 0 46.2 12.1
 -5 -11 0 51.49 10.4
 -5 -11 0 47.1 10.6
 5 11 0 43.2 11
 5 11 0 57.09 9.5
 5 11 0 63.49 10.6
 5 11 0 71.59 15.1
 5 11 0 50.99 9.5
 5 11 0 54.29 8.6
 5 11 0 56.19 8.5
 -6 -11 0 200.58 17.6
 -6 -11 0 201.28 20.9
 -6 -11 0 219.38 22.5
 -6 -11 0 223.98 18.9
 -6 -11 0 215.98 19.6
 -6 -11 0 251.57 18.4
 6 11 0 229.68 16.5
 6 11 0 211.58 14.9
 6 11 0 247.98 23.1
 6 11 0 203.68 16.3
 6 11 0 208.08 13.3
 6 11 0 190.18 16.2
 6 11 0 224.38 19.5
 -7 -11 0 86.99 14.2
 -7 -11 0 104.69 16.4
 -7 -11 0 99.59 14
 -7 -11 0 103.59 16.8
 7 11 0 109.79 13.7
 7 11 0 113.19 18.3
 7 11 0 79.79 14
 7 11 0 101.59 12.6
 7 11 0 100.39 9.3
 7 11 0 93.99 13.8
 7 11 0 84.39 12.6
 -8 -11 0 13 9.7
 -8 -11 0 -0.3 7.5
 -8 -11 0 8.9 10
 -8 -11 0 -5.4 6.3
 8 11 0 8.9 9.5
 8 11 0 6.2 10.6
 8 11 0 18 7.8
 8 11 0 5.3 8.5
 8 11 0 -2.2 6.9
 8 11 0 3.1 7.1
 17 -12 0 50.09 8.7
 17 -12 0 34.2 12
 17 -12 0 60.99 14.8
 -17 12 0 13.1 15.2
 -17 12 0 101.69 23.9
 -17 12 0 22.6 11
 -17 12 0 35 11.7
 -17 12 0 39.6 11.6
 16 -12 0 23.1 7.2
 16 -12 0 37.3 13.4
 16 -12 0 35.9 10.7
 -16 12 0 23.5 15.3
 -16 12 0 35.4 11
 -16 12 0 26.9 9.5
 -16 12 0 33.3 11.7
 -16 12 0 20.6 15.5
 15 -12 0 14.3 6.4
 15 -12 0 18.5 9
 15 -12 0 50.19 14.5
 -15 12 0 11 11.9
 -15 12 0 27.7 10.2
 -15 12 0 22 13.1
 -15 12 0 42.1 12.3
 -15 12 0 26.5 10.7
 14 -12 0 37 12.6
 14 -12 0 34.4 9.8
 14 -12 0 32.6 7.3
 -14 12 0 33.8 14.6
 -14 12 0 43.9 10.9
 -14 12 0 16.7 12.4
 -14 12 0 38.6 10.7
 -14 12 0 34.2 10.1
 13 -12 0 162.38 11.9
 13 -12 0 172.28 18.5
 13 -12 0 142.19 15.3
 -13 12 0 132.19 19.3
 -13 12 0 157.68 17.5
 -13 12 0 157.68 13.9
 -13 12 0 137.99 14.7
 -13 12 0 206.48 27.9
 -13 12 0 127.79 17.1
 12 -12 0 14.9 5.9
 12 -12 0 11.5 6.7
 12 -12 0 15.5 5.7
 12 -12 0 10.3 7
 12 -12 0 5.6 7.3
 -12 12 0 0.6 6
 -12 12 0 1.5 8.4
 -12 12 0 4.3 6.9
 -12 12 0 9.6 7.2
 -12 12 0 4.2 9
 11 -12 0 279.17 32.7
 11 -12 0 350.76 23
 11 -12 0 316.07 16.4
 -11 12 0 322.97 24.2
 -11 12 0 359.96 27.4
 -11 12 0 328.67 19.4
 -11 12 0 301.87 20
 10 -12 0 220.38 15.9
 10 -12 0 246.48 19
 10 -12 0 248.78 14.6
 10 -12 0 247.08 17.2
 -10 12 0 266.77 23.5
 -10 12 0 252.07 14.2
 -10 12 0 234.88 16.8
 -10 12 0 259.67 20.5
 -10 12 0 278.57 17.6
 -10 12 0 242.98 16
 9 -12 0 907.61 36.6
 9 -12 0 874.11 33.9
 9 -12 0 811.92 31.9
 9 -12 0 911.61 31.4
 -9 12 0 852.21 30.4
 -9 12 0 859.81 37.4
 -9 12 0 850.51 33.7
 -9 12 0 849.32 34.2
 -9 12 0 825.82 40.4
 -9 12 0 895.41 32.3
 8 -12 0 136.09 10.1
 8 -12 0 127.09 11.2
 8 -12 0 148.39 13.8
 8 -12 0 138.19 11.2
 8 -12 0 159.38 13.1
 -8 12 0 134.29 17.5
 -8 12 0 146.89 12.4
 -8 12 0 138.79 13.4
 -8 12 0 137.99 11.3
 -8 12 0 139.29 11.3
 -8 12 0 132.79 15.5
 7 -12 0 460.55 21.5
 7 -12 0 467.45 18.4
 7 -12 0 442.66 19.6
 7 -12 0 451.15 22.9
 7 -12 0 461.95 20.8
 -7 12 0 433.46 22.6
 -7 12 0 464.45 26.3
 -7 12 0 453.45 20.9
 -7 12 0 467.05 20.5
 -7 12 0 460.85 19.7
 -7 12 0 500.75 24.7
 6 -12 0 23 6.5
 6 -12 0 25 6.6
 6 -12 0 27.7 6
 6 -12 0 28 5.2
 6 -12 0 32.5 7.8
 6 -12 0 27.9 7
 -6 12 0 21.2 7.7
 -6 12 0 21.5 6.5
 -6 12 0 33.2 6.4
 -6 12 0 33.7 8.7
 -6 12 0 33.1 9.2
 -6 12 0 31.6 6.2
 -6 12 0 24.3 6.3
 5 -12 0 792.32 28.3
 5 -12 0 748.83 26.3
 5 -12 0 760.82 24.9
 5 -12 0 716.43 28.9
 5 -12 0 752.92 29.6
 5 -12 0 729.83 34.2
 5 -12 0 760.92 31.5
 -5 12 0 711.73 26.9
 -5 12 0 746.83 31.8
 -5 12 0 721.03 30.7
 -5 12 0 794.02 30.4
 -5 12 0 741.23 27.2
 -5 12 0 773.92 29.1
 -5 12 0 773.92 26.1
 4 -12 0 5 3.4
 4 -12 0 10.5 6.4
 4 -12 0 2.9 6.6
 4 -12 0 -2.7 4.5
 4 -12 0 6.2 4
 4 -12 0 6.9 5.2
 -4 12 0 4 4.8
 -4 12 0 -2.6 4.7
 -4 12 0 5.9 5.9
 -4 12 0 4.1 3.8
 -4 12 0 6.1 4.3
 -4 12 0 6.5 5
 -4 12 0 -5.2 5
 3 -12 0 335.67 19.8
 3 -12 0 321.17 13.6
 3 -12 0 318.67 14.6
 3 -12 0 313.67 18.1
 3 -12 0 318.57 21.7
 3 -12 0 343.07 16.5
 -3 12 0 295.27 13.8
 -3 12 0 282.87 17.3
 -3 12 0 340.37 18.4
 -3 12 0 328.17 14.6
 -3 12 0 342.17 15.6
 -3 12 0 324.67 17.2
 -3 12 0 352.46 17.5
 2 -12 0 78.39 7.9
 2 -12 0 89.79 12.7
 2 -12 0 84.39 11.8
 2 -12 0 87.59 11.3
 2 -12 0 92.99 11.6
 2 -12 0 95.29 7.5
 -2 12 0 101.89 11.6
 -2 12 0 89.69 8
 -2 12 0 83.59 9.9
 -2 12 0 101.69 12.2
 -2 12 0 96.09 9.9
 -2 12 0 80.09 8.5
 1 -12 0 313.37 16.3
 1 -12 0 313.47 18.4
 1 -12 0 317.17 14.8
 1 -12 0 312.57 19.8
 1 -12 0 315.27 21.7
 1 -12 0 309.07 18.2
 1 -12 0 293.97 13.5
 -1 12 0 311.07 17.7
 -1 12 0 305.77 18.5
 -1 12 0 330.87 16.6
 -1 12 0 307.17 13.9
 -1 12 0 325.67 15.3
 -1 12 0 291.97 16.7
 0 -12 0 52.09 10.3
 0 -12 0 76.79 10
 0 -12 0 71.79 7.6
 0 -12 0 59.69 8
 0 -12 0 56.59 9.3
 0 -12 0 71.99 13
 0 12 0 90.19 12
 0 12 0 61.39 9.1
 0 12 0 57.49 8.6
 0 12 0 85.09 9.3
 0 12 0 59.89 7.2
 0 12 0 82.39 11.8
 0 12 0 64.59 11.2
 -1 -12 0 1359.56 50.89
 -1 -12 0 1321.97 49.5
 -1 -12 0 1253.07 43.6
 -1 -12 0 1307.47 48.2
 -1 -12 0 1260.57 42.2
 1 12 0 1356.86 46.7
 1 12 0 1334.07 42.3
 1 12 0 1317.67 40.4
 1 12 0 1271.57 47.1
 1 12 0 1304.37 47.6
 1 12 0 1356.86 44.4
 1 12 0 1324.07 42.8
 -2 -12 0 295.47 16.6
 -2 -12 0 263.97 19.6
 -2 -12 0 289.57 21.6
 -2 -12 0 293.47 15.2
 -2 -12 0 281.27 20.1
 -2 -12 0 307.67 22.6
 -2 -12 0 292.97 17.8
 2 12 0 294.47 17
 2 12 0 275.57 18.2
 2 12 0 293.27 14.8
 2 12 0 275.97 16.1
 2 12 0 277.97 20.7
 2 12 0 283.87 15.9
 2 12 0 279.77 19.6
 -3 -12 0 190.98 19.8
 -3 -12 0 195.38 19.6
 -3 -12 0 254.07 18.8
 -3 -12 0 216.08 13.9
 -3 -12 0 199.78 14.7
 -3 -12 0 222.18 16.4
 -3 -12 0 212.98 17.5
 3 12 0 209.38 13.2
 3 12 0 217.68 14.5
 3 12 0 174.88 13.8
 3 12 0 209.08 15.2
 3 12 0 184.58 14.9
 3 12 0 180.98 18.9
 3 12 0 214.58 18.1
 -4 -12 0 2.4 6.9
 -4 -12 0 24.7 10.5
 -4 -12 0 7.6 8
 -4 -12 0 12.2 8.4
 4 12 0 8.6 6.3
 4 12 0 25.5 6.5
 4 12 0 14.8 6.8
 4 12 0 15.5 7.3
 4 12 0 22.4 7.7
 4 12 0 11.8 9.5
 4 12 0 17.9 9.2
 -5 -12 0 18.7 8.8
 -5 -12 0 50.19 13.7
 -5 -12 0 38.7 12
 -5 -12 0 28.8 8.9
 -5 -12 0 22.3 9.6
 -5 -12 0 32.3 10.5
 5 12 0 44.7 13
 5 12 0 13.2 7.1
 5 12 0 20.9 7.5
 5 12 0 35.2 7.6
 5 12 0 35.5 9.2
 5 12 0 22 7
 5 12 0 23 9.9
 -6 -12 0 121.79 18
 -6 -12 0 119.69 16.2
 -6 -12 0 156.58 17.6
 -6 -12 0 151.78 15.9
 6 12 0 122.69 16.1
 6 12 0 165.78 13.6
 6 12 0 141.69 14.5
 6 12 0 162.98 15.9
 6 12 0 163.38 15
 6 12 0 151.88 12
 6 12 0 131.49 20
 -7 -12 0 59.09 13.1
 -7 -12 0 52.59 14.1
 -7 -12 0 53.19 12.2
 7 12 0 70.19 11.5
 7 12 0 42.8 15.5
 7 12 0 66.69 12.1
 7 12 0 46 9.6
 7 12 0 69.59 11.9
 7 12 0 53.19 7.6
 7 12 0 50.29 12.6
 16 -13 0 511.25 22.7
 16 -13 0 468.95 32.8
 -16 13 0 494.65 31.9
 -16 13 0 524.75 40.9
 -16 13 0 456.95 29.4
 -16 13 0 503.85 31.4
 -16 13 0 494.85 36.8
 15 -13 0 -3.6 4.6
 15 -13 0 -1.6 8.3
 15 -13 0 9.9 8
 -15 13 0 -0.6 8.4
 -15 13 0 16.5 12.6
 -15 13 0 -1.4 11
 -15 13 0 -6.1 7.4
 -15 13 0 19.1 9.3
 14 -13 0 68.09 12.5
 14 -13 0 79.49 15.7
 14 -13 0 79.19 10
 -14 13 0 85.19 14.7
 -14 13 0 78.49 17.6
 -14 13 0 76.29 12.5
 -14 13 0 73.39 13.6
 -14 13 0 93.19 17.4
 13 -13 0 4.6 5.1
 13 -13 0 0.4 6.2
 13 -13 0 -12.5 5.9
 -13 13 0 3.8 6.9
 -13 13 0 -1.7 8.7
 -13 13 0 12.1 8.2
 -13 13 0 5.6 10.6
 -13 13 0 -2.4 5.9
 12 -13 0 41.1 8.6
 12 -13 0 57.09 12.3
 12 -13 0 29.7 6.9
 -12 13 0 41.9 11.2
 -12 13 0 33.6 10
 -12 13 0 38.3 8.9
 -12 13 0 24.9 12.3
 -12 13 0 46.8 12.9
 11 -13 0 146.89 15.7
 11 -13 0 165.18 13.8
 11 -13 0 133.69 11.7
 11 -13 0 163.08 13.7
 11 -13 0 144.99 14
 -11 13 0 160.18 22.7
 -11 13 0 134.39 13.9
 -11 13 0 143.99 13.8
 -11 13 0 108.39 16.5
 -11 13 0 146.49 14.6
 -11 13 0 137.49 11.4
 10 -13 0 400.36 19.2
 10 -13 0 367.76 18.1
 10 -13 0 379.76 23.5
 10 -13 0 383.36 21.1
 -10 13 0 385.06 20.2
 -10 13 0 366.66 18.1
 -10 13 0 405.16 28.4
 -10 13 0 394.26 21.6
 -10 13 0 382.36 24.9
 -10 13 0 348.97 24.3
 9 -13 0 202.58 12.6
 9 -13 0 227.78 17.3
 9 -13 0 196.38 13.7
 9 -13 0 209.18 15.6
 9 -13 0 208.78 14
 -9 13 0 178.38 17.7
 -9 13 0 175.88 14.7
 -9 13 0 189.68 20.1
 -9 13 0 190.98 13.7
 -9 13 0 201.38 13.6
 8 -13 0 62.39 9.8
 8 -13 0 39.3 8.2
 8 -13 0 53.19 8.4
 8 -13 0 52.79 10.1
 -8 13 0 45.6 8
 -8 13 0 43 8.2
 -8 13 0 54.09 12.8
 -8 13 0 51.79 10.9
 -8 13 0 50.59 8.2
 7 -13 0 19.5 6.9
 7 -13 0 28.4 7.4
 7 -13 0 26.9 6.2
 7 -13 0 25.7 7.5
 -7 13 0 14.2 6.2
 -7 13 0 29.8 7.3
 -7 13 0 23 8.9
 -7 13 0 19.1 8.4
 -7 13 0 28.7 6.5
 6 -13 0 224.68 15.2
 6 -13 0 192.28 16.1
 6 -13 0 248.28 14.7
 6 -13 0 220.78 13.5
 6 -13 0 220.38 12.8
 6 -13 0 200.08 14.5
 -6 13 0 238.48 15.2
 -6 13 0 211.08 17.5
 -6 13 0 230.78 13.1
 -6 13 0 253.37 14.3
 -6 13 0 223.48 13.3
 -6 13 0 246.18 17.1
 5 -13 0 101.29 8.1
 5 -13 0 123.79 15.7
 5 -13 0 110.59 9.1
 5 -13 0 117.79 12.5
 5 -13 0 118.89 16.9
 5 -13 0 109.79 10.6
 -5 13 0 101.19 9.1
 -5 13 0 112.79 11.7
 -5 13 0 102.19 10.2
 -5 13 0 124.69 14.8
 -5 13 0 110.19 12.8
 -5 13 0 112.39 9.8
 4 -13 0 1119.89 40.3
 4 -13 0 1151.88 36.1
 4 -13 0 1123.49 41
 4 -13 0 1096.29 37.3
 4 -13 0 1146.29 45.9
 4 -13 0 1131.09 43
 4 -13 0 1129.99 34.5
 -4 13 0 1152.98 35.7
 -4 13 0 1114.09 40.3
 -4 13 0 1134.69 39.1
 -4 13 0 1156.18 37.4
 -4 13 0 1126.69 39.4
 -4 13 0 1203.88 41.8
 3 -13 0 159.58 18.6
 3 -13 0 149.59 9.1
 3 -13 0 170.68 14.2
 3 -13 0 145.59 11.9
 3 -13 0 139.79 14.5
 3 -13 0 141.59 10
 3 -13 0 153.58 11.7
 -3 13 0 154.98 13.5
 -3 13 0 148.09 10.8
 -3 13 0 146.89 10.4
 -3 13 0 139.59 9.7
 -3 13 0 188.28 13.3
 -3 13 0 138.99 12.5
 2 -13 0 14.7 4.4
 2 -13 0 10.8 7.6
 2 -13 0 10.4 8.5
 2 -13 0 15 5.2
 -2 13 0 17.4 6.5
 -2 13 0 9.7 5.6
 -2 13 0 20.9 7.1
 -2 13 0 14.2 6
 -2 13 0 8.8 4.3
 -2 13 0 14.8 5.2
 1 -13 0 101.09 13.1
 1 -13 0 97.79 13.3
 1 -13 0 99.69 9.1
 1 -13 0 105.29 12.1
 1 -13 0 88.19 14.7
 1 -13 0 98.69 10.5
 -1 13 0 96.49 10.4
 -1 13 0 100.19 8.6
 -1 13 0 111.09 11
 -1 13 0 97.69 9.3
 -1 13 0 98.29 12.9
 -1 13 0 107.19 12.6
 0 -13 0 141.69 17.5
 0 -13 0 115.39 11.7
 0 -13 0 153.18 16.7
 0 -13 0 155.48 19
 0 -13 0 136.19 12.8
 0 -13 0 147.89 10.9
 0 13 0 128.89 9.8
 0 13 0 125.39 14.6
 0 13 0 129.19 14.2
 0 13 0 118.69 11.3
 0 13 0 126.29 11.5
 0 13 0 136.99 10.8
 0 13 0 146.89 16.4
 -1 -13 0 12.3 8.6
 -1 -13 0 13.7 5.9
 -1 -13 0 26.8 5.9
 -1 -13 0 16.9 7.1
 -1 -13 0 16.9 9.4
 -1 -13 0 11.8 8.5
 -1 -13 0 11.4 6.7
 1 13 0 13.5 6.2
 1 13 0 7.5 7.4
 1 13 0 8.3 5.6
 1 13 0 17.6 5.4
 1 13 0 16.8 9
 1 13 0 -0.1 6.7
 1 13 0 14.7 5.7
 -2 -13 0 23.9 8.9
 -2 -13 0 22.1 11.4
 -2 -13 0 36.4 6.8
 -2 -13 0 37.4 9.1
 -2 -13 0 35.5 7.8
 -2 -13 0 46.2 11.7
 2 13 0 39.3 7
 2 13 0 40.9 7.7
 2 13 0 52.29 8.8
 2 13 0 58.49 12.2
 2 13 0 36 9.2
 2 13 0 40.9 8.3
 2 13 0 48.5 11.4
 -3 -13 0 16 8.5
 -3 -13 0 15 9.9
 -3 -13 0 33.4 9
 3 13 0 20.1 9.8
 3 13 0 15.1 7.2
 3 13 0 7.7 8.2
 3 13 0 18.6 6.8
 3 13 0 13 7.5
 3 13 0 10.8 5.6
 3 13 0 20 7
 -4 -13 0 9 9.8
 -4 -13 0 5.9 7.4
 -4 -13 0 6.4 9.7
 -4 -13 0 -3.5 6.1
 -4 -13 0 2.2 7.8
 -4 -13 0 -6.4 5.7
 4 13 0 4.6 6.4
 4 13 0 -2.5 4.8
 4 13 0 -3 5.7
 4 13 0 4.5 6.9
 4 13 0 -2 8.4
 4 13 0 2.3 5.7
 4 13 0 3.1 6.5
 -5 -13 0 99.39 16.8
 -5 -13 0 98.49 13.5
 -5 -13 0 111.29 16.3
 -5 -13 0 113.89 15.3
 5 13 0 129.79 12
 5 13 0 107.49 16.4
 5 13 0 121.59 13.8
 5 13 0 128.09 13.7
 5 13 0 117.99 13.1
 5 13 0 96.59 11.5
 5 13 0 146.39 20.3
 -6 -13 0 110.19 18
 -6 -13 0 111.19 16.8
 6 13 0 131.19 11.5
 6 13 0 134.99 14.2
 6 13 0 98.99 16.8
 6 13 0 123.29 20.1
 6 13 0 98.09 13.4
 6 13 0 127.09 12.9
 6 13 0 145.19 15.2
 15 -14 0 25.8 11.8
 15 -14 0 16.9 6.5
 -15 14 0 60.29 18.9
 -15 14 0 29.9 10.5
 -15 14 0 53.19 13.4
 -15 14 0 50.29 15.9
 -15 14 0 17.6 9.3
 14 -14 0 5.4 8.5
 14 -14 0 14.3 6.5
 14 -14 0 6.6 6.6
 -14 14 0 1.5 10.8
 -14 14 0 3.8 13.3
 -14 14 0 -4.9 5.9
 -14 14 0 15.2 9.1
 -14 14 0 8.4 7.7
 13 -14 0 5.3 8.3
 13 -14 0 11.3 6.2
 -13 14 0 6.1 7.8
 -13 14 0 7.4 10.1
 -13 14 0 16 7.9
 -13 14 0 23.5 13.4
 -13 14 0 5.2 7
 12 -14 0 3.1 7.3
 12 -14 0 2.6 6.1
 12 -14 0 -6.5 4.2
 -12 14 0 -0.2 5.8
 -12 14 0 8.5 10
 -12 14 0 2 7.1
 -12 14 0 11.2 11
 -12 14 0 -3.9 5.6
 11 -14 0 37.1 8.3
 11 -14 0 41.3 9.2
 11 -14 0 37.9 10.4
 11 -14 0 32.3 7.5
 -11 14 0 40.6 13.9
 -11 14 0 29.9 8.8
 -11 14 0 38.8 8.8
 -11 14 0 35.8 11.5
 -11 14 0 41.8 7.7
 10 -14 0 273.37 19.7
 10 -14 0 285.47 18.3
 10 -14 0 319.97 17.3
 10 -14 0 265.67 16.9
 -10 14 0 264.57 17
 -10 14 0 252.17 21.6
 -10 14 0 270.07 15.8
 -10 14 0 268.37 24.3
 -10 14 0 283.57 18.5
 9 -14 0 98.89 11.8
 9 -14 0 101.19 12.1
 9 -14 0 96.79 9.1
 9 -14 0 74.69 12.1
 -9 14 0 85.59 11.8
 -9 14 0 66.79 14.4
 -9 14 0 82.89 10.4
 -9 14 0 89.49 13.9
 -9 14 0 72.19 9.9
 8 -14 0 530.85 26.1
 8 -14 0 570.44 24.8
 8 -14 0 555.14 25
 8 -14 0 553.54 21.9
 8 -14 0 568.04 23.6
 -8 14 0 570.94 28.8
 -8 14 0 575.64 23.8
 -8 14 0 578.44 24.6
 -8 14 0 552.94 30.8
 -8 14 0 582.24 25.5
 7 -14 0 4.3 4.5
 7 -14 0 13 5
 7 -14 0 0.4 5.1
 7 -14 0 16.2 6.6
 7 -14 0 5.7 5.6
 -7 14 0 12.7 5.5
 -7 14 0 7.3 5.3
 -7 14 0 12.8 7.6
 -7 14 0 3.6 5
 -7 14 0 13.7 8.4
 -7 14 0 6.5 5.7
 6 -14 0 234.58 12.4
 6 -14 0 248.88 16.7
 6 -14 0 255.27 13.7
 6 -14 0 238.28 18.2
 6 -14 0 257.97 15
 -6 14 0 252.67 17.8
 -6 14 0 241.98 14.7
 -6 14 0 250.47 14.8
 -6 14 0 269.17 14.5
 -6 14 0 263.87 16.7
 -6 14 0 285.57 19.8
 5 -14 0 249.88 13.2
 5 -14 0 264.07 22
 5 -14 0 250.97 14.4
 5 -14 0 235.98 14
 5 -14 0 222.18 14.8
 5 -14 0 232.68 16.4
 5 -14 0 234.38 17.9
 -5 14 0 278.57 17.2
 -5 14 0 233.08 16.6
 -5 14 0 257.17 13.5
 -5 14 0 240.88 17.5
 -5 14 0 234.98 14.1
 -5 14 0 207.38 15.6
 4 -14 0 88.29 9.4
 4 -14 0 70.79 12.6
 4 -14 0 112.29 13.2
 4 -14 0 81.39 10.1
 4 -14 0 77.49 8.1
 4 -14 0 66.79 12.3
 -4 14 0 82.49 10.6
 -4 14 0 81.09 9
 -4 14 0 84.19 8.8
 -4 14 0 76.99 11.7
 -4 14 0 77.29 11
 3 -14 0 20.7 6.6
 3 -14 0 26.7 6.7
 3 -14 0 28.1 10.4
 3 -14 0 44.1 10.4
 -3 14 0 20.9 5.3
 -3 14 0 29.6 6.6
 -3 14 0 32.3 8.1
 -3 14 0 18.9 6.6
 -3 14 0 22.1 7.3
 -3 14 0 30.4 6.5
 2 -14 0 116.79 16.8
 2 -14 0 95.99 8
 2 -14 0 102.79 10.4
 2 -14 0 88.39 13.5
 -2 14 0 100.59 9.5
 -2 14 0 98.19 10.7
 -2 14 0 107.59 11.3
 -2 14 0 110.99 11.2
 -2 14 0 92.09 12.1
 -2 14 0 95.39 8.6
 1 -14 0 -1.3 7.8
 1 -14 0 1.3 4.2
 1 -14 0 2 3.9
 1 -14 0 0.2 6.4
 -1 14 0 3.7 5.5
 -1 14 0 2.9 5.4
 -1 14 0 -4.5 3.8
 -1 14 0 -0.9 7.1
 -1 14 0 10.9 7.3
 -1 14 0 -1.4 3.8
 -1 14 0 3.9 6.5
 0 -14 0 63.79 8.9
 0 -14 0 53.19 6.7
 0 -14 0 40.2 8.7
 0 -14 0 49.1 10.6
 0 -14 0 50.09 10.9
 0 -14 0 49.8 7.6
 0 -14 0 38.1 11
 0 14 0 43.4 8.1
 0 14 0 62.29 11.4
 0 14 0 57.99 8.3
 0 14 0 36.5 9.7
 0 14 0 56.19 11.1
 0 14 0 59.09 8.9
 0 14 0 61.69 7.6
 -1 -14 0 89.09 11.8
 -1 -14 0 71.89 14.3
 -1 -14 0 83.49 10.1
 -1 -14 0 105.59 16.3
 -1 -14 0 92.79 10.8
 -1 -14 0 80.09 15.5
 1 14 0 86.29 14
 1 14 0 69.19 9.9
 1 14 0 83.99 9
 1 14 0 78.39 12.4
 1 14 0 93.49 14.2
 1 14 0 81.89 10.2
 1 14 0 84.99 10.4
 -2 -14 0 17.8 10.9
 -2 -14 0 28.4 11.6
 -2 -14 0 28.5 9.3
 -2 -14 0 24.2 8.6
 -2 -14 0 26.5 7.9
 2 14 0 35.3 9.8
 2 14 0 23.7 6.6
 2 14 0 46 11.6
 2 14 0 17.5 8.5
 2 14 0 31.2 6.8
 2 14 0 36.6 8.5
 2 14 0 25.4 7.5
 -3 -14 0 91.49 16.9
 -3 -14 0 73.99 10.4
 -3 -14 0 76.19 11.2
 -3 -14 0 73.19 16.6
 -3 -14 0 80.99 15
 3 14 0 78.49 12
 3 14 0 77.29 9.6
 3 14 0 79.79 14.6
 3 14 0 57.99 10.1
 3 14 0 82.89 12.9
 3 14 0 78.09 10.8
 3 14 0 77.99 10.8
 -4 -14 0 1.9 8
 -4 -14 0 5.5 11
 -4 -14 0 -6.3 8.3
 4 14 0 -3.6 7.7
 4 14 0 0.4 9.7
 4 14 0 2 5.9
 4 14 0 -1.7 6.5
 4 14 0 6.1 6.4
 4 14 0 0.8 6.6
 4 14 0 2.4 6.5
 14 -15 0 0.8 5.6
 14 -15 0 15.8 10.4
 14 -15 0 5.7 4.6
 -14 15 0 -3.8 11.8
 -14 15 0 1.9 9
 -14 15 0 4 7.7
 -14 15 0 0.6 7.4
 -14 15 0 -2.5 10.9
 13 -15 0 8.9 8.6
 13 -15 0 19.5 6.9
 13 -15 0 8 6.7
 -13 15 0 26.8 15.8
 -13 15 0 15.6 8.1
 -13 15 0 21.3 9.4
 -13 15 0 28.2 13.5
 -13 15 0 22.9 10.2
 12 -15 0 27.2 7.3
 12 -15 0 49.2 12
 12 -15 0 34 9.2
 -12 15 0 44.5 12.5
 -12 15 0 48.1 10.3
 -12 15 0 42.1 10.3
 -12 15 0 51.49 8.8
 -12 15 0 48.3 15.1
 -12 15 0 41.3 13.8
 11 -15 0 24.7 9.3
 11 -15 0 32.7 8.7
 11 -15 0 28.9 7.7
 -11 15 0 23.2 12
 -11 15 0 23.4 8.6
 -11 15 0 21.4 6.9
 -11 15 0 44.8 12.3
 -11 15 0 24.6 7.7
 10 -15 0 18.1 6.8
 10 -15 0 36.3 9.8
 10 -15 0 33.1 7.9
 10 -15 0 35.5 8.5
 -10 15 0 31.2 7.5
 -10 15 0 21.9 8.2
 -10 15 0 27.4 10.8
 -10 15 0 27.6 12
 -10 15 0 19.5 7.5
 9 -15 0 498.65 25.7
 9 -15 0 487.95 22.6
 9 -15 0 486.45 23.9
 9 -15 0 515.65 24
 -9 15 0 523.05 25
 -9 15 0 532.85 23.6
 -9 15 0 507.25 28.5
 -9 15 0 533.65 31.3
 -9 15 0 525.85 23.9
 8 -15 0 35.5 8
 8 -15 0 22.6 7.5
 8 -15 0 22.5 7.9
 -8 15 0 32.4 7.9
 -8 15 0 28.7 7.6
 -8 15 0 13.7 9
 -8 15 0 19.8 6.7
 -8 15 0 35.9 11.1
 7 -15 0 52.79 8.5
 7 -15 0 60.19 7.1
 7 -15 0 60.29 8.2
 7 -15 0 45.5 9
 -7 15 0 49.7 8.4
 -7 15 0 74.99 12.9
 -7 15 0 58.99 8.4
 -7 15 0 67.29 10.7
 -7 15 0 65.19 11.7
 -7 15 0 50.69 8.6
 6 -15 0 29.5 6
 6 -15 0 38.6 5.8
 6 -15 0 39.6 8.3
 6 -15 0 33.5 10.3
 6 -15 0 38.8 7.5
 -6 15 0 17.3 6.3
 -6 15 0 16.2 8.1
 -6 15 0 25.1 8.7
 -6 15 0 36.2 8.6
 -6 15 0 35.4 6.9
 5 -15 0 106.29 9.3
 5 -15 0 122.79 10.5
 5 -15 0 121.49 11.2
 5 -15 0 94.79 14.6
 5 -15 0 102.39 16.1
 5 -15 0 126.99 8.6
 -5 15 0 99.29 9.6
 -5 15 0 124.79 13.3
 -5 15 0 116.49 13.8
 -5 15 0 119.19 10.5
 -5 15 0 127.59 13.4
 4 -15 0 13.2 9.5
 4 -15 0 23.5 4.7
 4 -15 0 26.1 8.4
 4 -15 0 15.8 5.7
 4 -15 0 21.2 9
 -4 15 0 28.8 8.2
 -4 15 0 26.6 7.4
 -4 15 0 30.8 6.4
 -4 15 0 18.3 5.4
 -4 15 0 9.1 6.9
 3 -15 0 286.17 21.2
 3 -15 0 288.07 14.4
 3 -15 0 249.58 23.1
 3 -15 0 294.27 12.7
 -3 15 0 270.77 13.9
 -3 15 0 275.27 14.6
 -3 15 0 303.77 15.4
 -3 15 0 297.27 19.6
 -3 15 0 311.57 17.7
 -3 15 0 288.37 17.1
 2 -15 0 -1.5 6.4
 2 -15 0 -0.5 8.5
 2 -15 0 6.7 3.9
 2 -15 0 3.6 5.1
 -2 15 0 -8.1 7.1
 -2 15 0 0.1 4.1
 -2 15 0 2.8 5.7
 -2 15 0 5.7 5.7
 -2 15 0 1.5 6.2
 -2 15 0 -1.9 3.9
 -2 15 0 7.6 6.2
 1 -15 0 361.66 24.6
 1 -15 0 386.86 17.3
 1 -15 0 373.96 15.6
 1 -15 0 367.46 27.2
 -1 15 0 362.66 20.9
 -1 15 0 381.76 23.3
 -1 15 0 391.76 18.2
 -1 15 0 355.26 18.4
 -1 15 0 404.86 19.9
 -1 15 0 350.96 24
 -1 15 0 374.86 16.7
 0 -15 0 24.9 10.2
 0 -15 0 35.5 12.9
 0 15 0 20.7 10.5
 0 15 0 45.7 7.7
 0 15 0 63.69 11.9
 0 15 0 34.7 6.5
 0 15 0 21.4 6.8
 0 15 0 35.2 9.8
 0 15 0 36 7.7
 -1 -15 0 88.19 10
 -1 -15 0 100.09 15
 -1 -15 0 79.59 14.7
 -1 -15 0 132.09 19.8
 1 15 0 82.19 10.8
 1 15 0 122.69 16.1
 1 15 0 99.79 11
 1 15 0 88.29 13.8
 1 15 0 79.99 9.1
 1 15 0 82.29 13.1
 1 15 0 90.09 10.8
 -2 -15 0 1.1 10.1
 -2 -15 0 0.8 6.6
 -2 -15 0 10.1 13.6
 -2 -15 0 6.2 8.3
 2 15 0 9.4 5.7
 2 15 0 4.4 8.8
 2 15 0 15.4 9.1
 2 15 0 8.8 6.4
 2 15 0 0.1 5.7
 2 15 0 6.3 5.4
 2 15 0 11.3 9.1
 -3 -15 0 55.69 12.9
 -3 -15 0 49.8 14.7
 -3 -15 0 68.29 15.4
 -3 -15 0 65.59 10
 3 15 0 72.89 10
 3 15 0 60.39 13.6
 3 15 0 68.69 11.8
 3 15 0 63.99 9.7
 3 15 0 72.59 9.5
 3 15 0 61.99 10
 3 15 0 30.8 12.5
 13 -16 0 -5.3 6.4
 13 -16 0 2.3 5
 -13 16 0 1.8 12.3
 -13 16 0 3.8 6.8
 -13 16 0 6.6 8
 -13 16 0 -9.1 6
 -13 16 0 1.8 10.6
 12 -16 0 1.3 6.9
 12 -16 0 -3 5
 -12 16 0 -4.5 10.6
 -12 16 0 10.3 9.3
 -12 16 0 -3.4 4.9
 -12 16 0 -1.8 6.2
 -12 16 0 7.3 9.8
 -12 16 0 1.6 6.2
 11 -16 0 187.68 16.9
 11 -16 0 172.08 15.3
 -11 16 0 199.98 16.1
 -11 16 0 210.78 17.2
 -11 16 0 241.48 23.9
 -11 16 0 180.38 21.8
 -11 16 0 220.78 15.1
 10 -16 0 238.18 18
 10 -16 0 215.58 16
 -10 16 0 228.78 17.5
 -10 16 0 230.48 16.4
 -10 16 0 281.17 24.2
 -10 16 0 222.78 21.4
 -10 16 0 240.58 16
 9 -16 0 1.4 5.7
 9 -16 0 -4.1 5.1
 9 -16 0 -0.5 4.5
 -9 16 0 5.4 9.4
 -9 16 0 -0.6 7.5
 -9 16 0 -1.9 5.3
 -9 16 0 0 5.3
 -9 16 0 6.3 6
 8 -16 0 642.84 26.5
 8 -16 0 652.73 25.8
 8 -16 0 630.94 34.3
 -8 16 0 649.93 31.3
 -8 16 0 680.83 28.3
 -8 16 0 672.03 28.9
 -8 16 0 658.53 33.4
 -8 16 0 658.53 26.5
 7 -16 0 8.2 5.8
 7 -16 0 7.7 5.4
 7 -16 0 7.4 6.8
 -7 16 0 8.7 5.9
 -7 16 0 7.6 7.4
 -7 16 0 7 5.6
 -7 16 0 11.3 6.7
 -7 16 0 5.3 7.5
 6 -16 0 19.2 9.3
 6 -16 0 17.8 6
 6 -16 0 12.9 5.7
 6 -16 0 27.5 8.4
 -6 16 0 22.9 6.1
 -6 16 0 13.2 7.4
 -6 16 0 16 8.1
 -6 16 0 18.1 6.2
 -6 16 0 6.1 7.4
 5 -16 0 106.49 9.5
 5 -16 0 120.09 16.4
 5 -16 0 108.49 17.4
 5 -16 0 132.39 15.1
 -5 16 0 118.99 14.1
 -5 16 0 97.19 10.1
 -5 16 0 116.19 10.2
 -5 16 0 103.49 13.4
 -5 16 0 119.69 13.1
 4 -16 0 3.2 9.5
 4 -16 0 5.1 7.3
 4 -16 0 8.6 4.8
 -4 16 0 9 5.3
 -4 16 0 7.6 6.3
 -4 16 0 2.5 6.8
 -4 16 0 6.9 6.5
 -4 16 0 9.5 5.2
 3 -16 0 -6.8 6.7
 3 -16 0 -0.7 9.4
 -3 16 0 4.8 4.6
 -3 16 0 1.3 4.3
 -3 16 0 -4.3 6.4
 -3 16 0 5.7 6.1
 -3 16 0 -1.8 5.4
 2 -16 0 179.58 23.4
 2 -16 0 171.08 18.4
 -2 16 0 184.18 12.3
 -2 16 0 201.28 18.1
 -2 16 0 180.68 11.3
 -2 16 0 182.48 13.4
 -2 16 0 178.88 18.4
 -2 16 0 180.98 13.5
 -2 16 0 180.08 14.4
 1 -16 0 116.49 16.3
 1 -16 0 123.79 19.4
 -1 16 0 124.89 11.7
 -1 16 0 122.99 14.3
 -1 16 0 88.09 14.2
 -1 16 0 118.29 10.5
 -1 16 0 134.09 11.9
 -1 16 0 105.49 9.6
 -1 16 0 125.09 16.8
 0 -16 0 57.39 15
 0 -16 0 58.89 13.7
 0 16 0 50.89 7.6
 0 16 0 59.09 9.3
 0 16 0 49.3 8.2
 0 16 0 36.9 10.4
 0 16 0 42.8 12.4
 0 16 0 61.49 8.8
 0 16 0 48.5 11.3
 -1 -16 0 2.7 9.9
 -1 -16 0 15.7 10
 1 16 0 20.6 10.8
 1 16 0 7.2 6.3
 1 16 0 14.6 9.7
 1 16 0 11.7 5.9
 1 16 0 8.3 9.1
 1 16 0 12.6 5.9
 1 16 0 3.4 6.2
 11 -17 0 47.2 9.4
 -11 17 0 64.19 14.3
 -11 17 0 34.9 14
 -11 17 0 59.39 11.2
 -11 17 0 43.3 8.8
 -11 17 0 41.3 9.4
 10 -17 0 347.77 20.8
 10 -17 0 337.07 18.9
 -10 17 0 318.37 19.8
 -10 17 0 334.57 19.8
 -10 17 0 366.06 21.4
 -10 17 0 406.76 28
 -10 17 0 359.76 25.4
 9 -17 0 148.39 13.4
 9 -17 0 118.89 10.8
 9 -17 0 133.59 12
 -9 17 0 140.39 18.4
 -9 17 0 113.09 12.3
 -9 17 0 135.49 16.8
 -9 17 0 120.19 13.1
 -9 17 0 112.59 13.5
 8 -17 0 274.97 19.1
 8 -17 0 288.17 15.3
 8 -17 0 289.67 15.6
 -8 17 0 315.47 17.9
 -8 17 0 329.87 19.8
 -8 17 0 258.87 20.6
 -8 17 0 284.67 21.8
 -8 17 0 260.77 16.1
 7 -17 0 138.89 10.5
 -7 17 0 149.09 15.3
 -7 17 0 106.29 13.6
 -7 17 0 133.69 11.6
 -7 17 0 140.29 12.2
 -7 17 0 140.69 15.1
 6 -17 0 -1.1 6.6
 -6 17 0 3 5.2
 -6 17 0 4.1 5.4
 -6 17 0 1.1 6.9
 -6 17 0 6.9 7.5
 -6 17 0 -1.4 6.4
 5 -17 0 16.4 10.4
 -5 17 0 26.6 8
 -5 17 0 27.9 9
 -5 17 0 34.4 7.3
 -5 17 0 10.9 7
 -5 17 0 26.9 6.1
 4 -17 0 163.38 24.3
 4 -17 0 179.48 21.4
 -4 17 0 160.98 11.8
 -4 17 0 156.08 13.8
 -4 17 0 142.89 13.2
 -4 17 0 164.28 11.3
 -4 17 0 164.98 18.6
 3 -17 0 -4.9 9.3
 3 -17 0 -1.2 7.3
 -3 17 0 -2.6 4.3
 -3 17 0 7.3 7.7
 -3 17 0 8.4 6.1
 2 -17 0 198.18 20.6
 2 -17 0 178.18 23.2
 -2 17 0 147.79 12.4
 -2 17 0 191.08 21.1
 -2 17 0 174.38 11.1
 -2 17 0 177.78 12.8
 -2 17 0 138.19 13.6
 -5 18 -1 -1.3 4.9
 -5 18 -1 -5.4 4.7
 -5 18 -1 9.1 7.9
 5 -18 1 2.1 7.9
 -6 18 -1 7.6 8.3
 -6 18 -1 8.8 6.1
 -6 18 -1 10.1 8.6
 -6 18 -1 5.6 5.8
 -6 18 -1 -5.3 6.5
 6 -18 1 13.9 6.4
 6 -18 1 15.2 8
 -7 18 -1 332.87 22.7
 -7 18 -1 327.87 21.6
 -7 18 -1 349.87 18.6
 -7 18 -1 360.76 23.5
 -7 18 -1 310.17 19
 7 -18 1 320.77 24.6
 7 -18 1 348.17 17.7
 7 -18 1 322.97 18.8
 -8 18 -1 289.37 18.6
 -8 18 -1 306.47 23.2
 -8 18 -1 292.37 22
 -8 18 -1 288.57 19.7
 -8 18 -1 257.77 16.9
 8 -18 1 265.77 16.7
 -1 17 -1 392.26 25.9
 -1 17 -1 352.16 17.6
 -1 17 -1 343.27 19.8
 -1 17 -1 367.26 19.3
 -1 17 -1 361.86 21.4
 -1 17 -1 380.26 20.6
 1 -17 1 329.27 28.3
 1 -17 1 386.26 18.4
 1 -17 1 405.76 27.3
 -2 17 -1 15.4 9.2
 -2 17 -1 30.1 6.7
 -2 17 -1 12.3 7.2
 -2 17 -1 26 6.9
 -2 17 -1 15.3 7.8
 2 -17 1 20.9 12.3
 2 -17 1 18.7 6.9
 2 -17 1 19 11.1
 -3 17 -1 143.39 14.3
 -3 17 -1 104.59 11.1
 -3 17 -1 122.59 13.7
 -3 17 -1 116.89 16.5
 -3 17 -1 131.89 10.9
 3 -17 1 140.39 11.1
 3 -17 1 138.69 20.4
 3 -17 1 85.19 15
 -4 17 -1 40.4 9.7
 -4 17 -1 17.5 8.4
 -4 17 -1 45.1 7.6
 -4 17 -1 39.5 7.8
 -4 17 -1 42.5 9.7
 4 -17 1 37.9 11.6
 4 -17 1 35.9 7.4
 4 -17 1 31.4 12.4
 -5 17 -1 16 8.2
 -5 17 -1 24.9 8.9
 -5 17 -1 21.8 6.4
 -5 17 -1 37.1 10.1
 -5 17 -1 26.2 7.6
 5 -17 1 14.1 9.7
 5 -17 1 14.9 6.7
 -6 17 -1 126.79 15.4
 -6 17 -1 107.09 11
 -6 17 -1 137.39 15.6
 -6 17 -1 110.39 11.7
 -6 17 -1 116.89 14.9
 6 -17 1 117.19 11.8
 6 -17 1 116.89 16.3
 6 -17 1 133.09 11.9
 6 -17 1 132.29 10.8
 -7 17 -1 125.59 16.6
 -7 17 -1 118.89 13.9
 -7 17 -1 126.79 11.9
 -7 17 -1 96.79 14.5
 -7 17 -1 120.89 12.6
 7 -17 1 125.79 17.7
 7 -17 1 122.59 12
 7 -17 1 115.39 10.8
 -8 17 -1 90.09 15.2
 -8 17 -1 81.19 13.9
 -8 17 -1 56.59 11
 -8 17 -1 34.5 8.7
 -8 17 -1 46.5 9
 8 -17 1 49.5 9.1
 8 -17 1 41.9 8.9
 8 -17 1 60.29 9
 8 -17 1 65.19 12.1
 -9 17 -1 36.9 9
 -9 17 -1 63.99 13.3
 -9 17 -1 44.3 9.1
 -9 17 -1 63.19 15.1
 -9 17 -1 53.49 10.4
 9 -17 1 62.49 10.1
 9 -17 1 26.3 8.4
 9 -17 1 53.39 10.4
 -10 17 -1 18.8 7.6
 -10 17 -1 22.6 7.9
 -10 17 -1 14.8 12
 -10 17 -1 4.8 9.8
 -10 17 -1 24.2 9.2
 10 -17 1 14 7.4
 10 -17 1 9.9 7.4
 10 -17 1 12.7 7.5
 -11 17 -1 6.4 7.1
 -11 17 -1 0.8 9.4
 -11 17 -1 -0.3 6.4
 -11 17 -1 -3.6 9.6
 -11 17 -1 -4.7 5
 11 -17 1 -2.9 5.6
 11 -17 1 -2.6 5.3
 11 -17 1 3.1 6
 -12 17 -1 -5.5 5.5
 -12 17 -1 12 13.8
 -12 17 -1 -6.8 6
 -12 17 -1 4.3 6.1
 -12 17 -1 3.6 11.6
 12 -17 1 1.1 5
 12 -17 1 1.2 6.3
 12 -17 1 -5.4 5.3
 1 16 -1 172.48 12.6
 1 16 -1 202.88 18.4
 1 16 -1 132.89 17.5
 1 16 -1 176.98 14.9
 1 16 -1 158.18 13.7
 1 16 -1 165.88 19.4
 1 16 -1 177.38 14.8
 -1 -16 1 173.98 18.7
 -1 -16 1 168.58 12.8
 -1 -16 1 125.39 17.9
 -1 -16 1 182.38 14.4
 -1 -16 1 142.49 20.9
 0 16 -1 8.7 6.1
 0 16 -1 9.8 5.8
 0 16 -1 13.5 6.6
 0 16 -1 7.9 6.7
 0 16 -1 -0.3 7.4
 0 16 -1 9 9.4
 0 16 -1 15.8 9
 0 -16 1 -2.4 5.8
 0 -16 1 9.8 9.2
 0 -16 1 12.9 7.2
 0 -16 1 -7.9 8.2
 0 -16 1 14.2 6.6
 -1 16 -1 7.5 5.7
 -1 16 -1 14.4 7.7
 -1 16 -1 9.4 5.4
 -1 16 -1 2.9 6.5
 -1 16 -1 4.7 7.7
 -1 16 -1 10.5 7.2
 -1 16 -1 12.6 9.8
 1 -16 1 8.7 8.1
 1 -16 1 10.1 9.8
 -2 16 -1 12.2 7.5
 -2 16 -1 18.2 6.7
 -2 16 -1 12.2 7
 -2 16 -1 18.1 6
 -2 16 -1 5.9 7.3
 -2 16 -1 21 10.2
 -2 16 -1 14.5 7.1
 2 -16 1 23.2 9.6
 2 -16 1 26.7 11.8
 2 -16 1 19.2 7
 -3 16 -1 12.7 7.5
 -3 16 -1 31.5 6.8
 -3 16 -1 35 9
 -3 16 -1 32.2 8.8
 -3 16 -1 36.4 7.9
 -3 16 -1 29 11.6
 3 -16 1 22.5 11.7
 3 -16 1 40.3 8.6
 3 -16 1 22.2 9.4
 3 -16 1 20.8 7.4
 -4 16 -1 106.99 11.1
 -4 16 -1 114.89 14.7
 -4 16 -1 103.09 12.8
 -4 16 -1 121.19 10.7
 -4 16 -1 112.49 13.9
 4 -16 1 106.69 11.8
 4 -16 1 103.59 16.2
 4 -16 1 106.19 14.1
 4 -16 1 125.29 11.8
 4 -16 1 121.49 16.4
 -5 16 -1 27.5 6.9
 -5 16 -1 37.1 8
 -5 16 -1 33.9 9.4
 -5 16 -1 28.2 9.5
 -5 16 -1 38.7 9
 5 -16 1 28.1 8.1
 5 -16 1 32.6 10.5
 5 -16 1 30.1 12.6
 5 -16 1 26 7.4
 5 -16 1 41.6 9.3
 -6 16 -1 198.18 16.4
 -6 16 -1 206.48 17.6
 -6 16 -1 232.08 14.3
 -6 16 -1 250.47 19.7
 -6 16 -1 190.08 14.6
 6 -16 1 219.78 15
 6 -16 1 229.38 19.1
 6 -16 1 177.48 16.2
 -7 16 -1 2.6 5.1
 -7 16 -1 8.2 6.7
 -7 16 -1 6.8 5.5
 -7 16 -1 -1.8 4.6
 -7 16 -1 -1.3 7.2
 -7 16 -1 4.3 7.8
 7 -16 1 2.2 5.7
 7 -16 1 1.7 6
 7 -16 1 -5.8 6.7
 7 -16 1 1.1 4.7
 7 -16 1 -5.6 5.1
 -8 16 -1 524.85 24.9
 -8 16 -1 535.95 31.3
 -8 16 -1 469.95 27.6
 -8 16 -1 509.15 24.7
 -8 16 -1 533.75 23.5
 8 -16 1 494.65 22.9
 8 -16 1 501.65 24.4
 8 -16 1 488.85 25.8
 8 -16 1 489.25 25.7
 -9 16 -1 -5.1 5.2
 -9 16 -1 3.4 6
 -9 16 -1 9.3 7
 -9 16 -1 -9.9 7.4
 -9 16 -1 -4.5 8.8
 9 -16 1 -2.2 5.6
 9 -16 1 4.2 5.5
 9 -16 1 8.9 6.8
 -10 16 -1 38.8 9.7
 -10 16 -1 29.5 12.9
 -10 16 -1 48.5 12.6
 -10 16 -1 45 8.7
 -10 16 -1 25 7.8
 10 -16 1 11 7.5
 10 -16 1 23.1 9
 -11 16 -1 71.69 12
 -11 16 -1 84.19 16.4
 -11 16 -1 68.69 10.2
 -11 16 -1 70.69 11.4
 -11 16 -1 77.39 17.7
 11 -16 1 64.59 12.9
 11 -16 1 71.09 11.5
 -12 16 -1 24.4 9.5
 -12 16 -1 26.1 14.5
 -12 16 -1 22.4 12.6
 -12 16 -1 29.8 8.9
 -12 16 -1 23.2 7.4
 12 -16 1 25.4 10
 12 -16 1 8.4 7.4
 -13 16 -1 -1.8 6.6
 -13 16 -1 0.3 7.5
 -13 16 -1 -0.3 10
 -13 16 -1 -1.4 8.1
 -13 16 -1 5.5 13.1
 13 -16 1 -0.2 7.6
 13 -16 1 1.1 5.3
 3 15 -1 12 10.7
 3 15 -1 9.7 7.9
 3 15 -1 14 8.9
 3 15 -1 -1.4 7.2
 3 15 -1 7.6 5.9
 3 15 -1 6.2 7
 3 15 -1 15.3 6.9
 -3 -15 1 7.1 10.4
 -3 -15 1 15.8 10.1
 -3 -15 1 3.1 7.7
 -3 -15 1 13 11.1
 2 15 -1 259.77 20.5
 2 15 -1 300.37 22.8
 2 15 -1 290.37 18.9
 2 15 -1 285.97 22.5
 2 15 -1 288.77 16.5
 2 15 -1 278.07 17.4
 2 15 -1 307.57 18.5
 -2 -15 1 232.08 24
 -2 -15 1 300.07 22.5
 -2 -15 1 292.97 19.1
 -2 -15 1 298.87 17.6
 1 15 -1 125.29 16.5
 1 15 -1 136.99 17
 1 15 -1 96.39 12.3
 1 15 -1 111.99 10.6
 1 15 -1 87.29 11.6
 1 15 -1 120.89 11.8
 1 15 -1 128.89 15.9
 -1 -15 1 94.19 11.5
 -1 -15 1 86.49 12.9
 -1 -15 1 114.79 18.8
 -1 -15 1 101.19 12.8
 -1 -15 1 116.39 16.7
 -1 -15 1 87.09 14
 0 15 -1 2.9 7
 0 15 -1 0.4 8.2
 0 15 -1 6 5.3
 0 15 -1 -1.5 6
 0 15 -1 -6.3 4.8
 0 15 -1 -1.7 4.5
 0 15 -1 -4.7 5.6
 0 -15 1 -3.7 8.2
 0 -15 1 -1.2 6
 0 -15 1 3.3 7.2
 0 -15 1 -2.7 6.5
 0 -15 1 8 8.3
 -1 15 -1 149.29 12.1
 -1 15 -1 162.98 13.7
 -1 15 -1 112.49 14.1
 -1 15 -1 122.89 10.5
 -1 15 -1 144.09 14
 -1 15 -1 107.49 15.3
 -1 15 -1 131.89 13.4
 1 -15 1 126.89 17
 1 -15 1 155.98 19.3
 1 -15 1 135.39 12.9
 1 -15 1 141.39 12.3
 1 -15 1 124.49 14.8
 1 -15 1 126.79 14
 -2 15 -1 -7.8 5.1
 -2 15 -1 -1.8 5.6
 -2 15 -1 2 5.4
 -2 15 -1 2.6 6.5
 -2 15 -1 5 5.1
 -2 15 -1 4.8 4.7
 -2 15 -1 -1 7.9
 2 -15 1 3.7 3.5
 2 -15 1 0.4 4.5
 2 -15 1 -0.3 8
 2 -15 1 1.7 6.7
 -3 15 -1 41.1 9.2
 -3 15 -1 47.2 10.2
 -3 15 -1 57.29 8.8
 -3 15 -1 59.69 11.2
 -3 15 -1 45 7.3
 3 -15 1 53.39 12.5
 3 -15 1 58.99 10.8
 3 -15 1 47.1 6.7
 3 -15 1 61.69 8.6
 3 -15 1 51.59 9.3
 3 -15 1 42.4 9.1
 3 -15 1 31.6 9.6
 -4 15 -1 42.5 7.8
 -4 15 -1 44.6 7
 -4 15 -1 52.89 10.7
 -4 15 -1 57.19 10
 -4 15 -1 46 9.7
 4 -15 1 39.1 9.1
 4 -15 1 61.49 7.3
 4 -15 1 36.4 10
 4 -15 1 54.29 8
 4 -15 1 56.29 9.1
 4 -15 1 73.39 14.3
 -5 15 -1 45.4 9.6
 -5 15 -1 51.79 8
 -5 15 -1 58.49 10.8
 -5 15 -1 73.89 9.8
 -5 15 -1 51.29 10.7
 5 -15 1 69.49 7.8
 5 -15 1 63.09 11.1
 5 -15 1 57.49 8.5
 5 -15 1 57.49 9.4
 5 -15 1 38.6 12.1
 -6 15 -1 255.97 20.3
 -6 15 -1 302.07 16.9
 -6 15 -1 260.67 15.4
 -6 15 -1 244.48 19.2
 -6 15 -1 248.48 14.9
 -6 15 -1 263.77 17.5
 6 -15 1 282.17 18.1
 6 -15 1 237.58 16.2
 6 -15 1 257.07 14.9
 6 -15 1 275.77 13.8
 6 -15 1 274.67 19.8
 -7 15 -1 3.8 5.2
 -7 15 -1 6.9 5.3
 -7 15 -1 2.4 7.3
 -7 15 -1 3.3 5.1
 -7 15 -1 4.3 8.3
 -7 15 -1 -2.6 5.5
 7 -15 1 4.9 4
 7 -15 1 -5.1 5.2
 7 -15 1 -1.8 4.8
 7 -15 1 0.7 6
 7 -15 1 -1.4 5.6
 -8 15 -1 124.09 16.2
 -8 15 -1 145.89 13.3
 -8 15 -1 131.29 12.2
 -8 15 -1 200.88 19.8
 -8 15 -1 157.58 13.7
 8 -15 1 163.98 13.9
 8 -15 1 162.78 15.4
 8 -15 1 127.19 13.3
 -9 15 -1 391.86 21.6
 -9 15 -1 374.76 20.1
 -9 15 -1 356.86 19.4
 -9 15 -1 408.26 28.5
 -9 15 -1 368.56 24.8
 9 -15 1 339.27 20.8
 9 -15 1 381.26 20.5
 9 -15 1 358.66 19.5
 9 -15 1 356.06 22.7
 -10 15 -1 26.8 8.1
 -10 15 -1 12.9 9.7
 -10 15 -1 19.6 7.6
 -10 15 -1 19.8 6.8
 -10 15 -1 27.8 12.4
 10 -15 1 26.4 9.9
 10 -15 1 39.3 8.7
 10 -15 1 7.3 6.9
 10 -15 1 33.4 8.4
 -11 15 -1 20.6 7.1
 -11 15 -1 5.7 10.9
 -11 15 -1 14.7 6.9
 -11 15 -1 15.8 7.9
 -11 15 -1 14.1 10.3
 11 -15 1 -0.9 6.3
 11 -15 1 22.2 7.1
 11 -15 1 9.8 8
 -12 15 -1 60.49 11.2
 -12 15 -1 71.79 10.5
 -12 15 -1 80.49 19.1
 -12 15 -1 57.89 11.5
 -12 15 -1 77.39 16
 12 -15 1 52.29 12.3
 12 -15 1 59.79 11.4
 12 -15 1 44.3 8.7
 -13 15 -1 18.8 8.6
 -13 15 -1 2.4 11
 -13 15 -1 1.4 7.9
 -13 15 -1 13.6 8.1
 -13 15 -1 17.2 13.7
 13 -15 1 12.9 6.4
 13 -15 1 13.3 9.5
 -14 15 -1 69.09 12.8
 -14 15 -1 57.49 12.2
 -14 15 -1 93.69 19.3
 -14 15 -1 61.59 13.1
 -14 15 -1 85.19 17.9
 14 -15 1 120.19 19.4
 -15 15 -1 253.57 24.2
 -15 15 -1 243.78 21.2
 -15 15 -1 286.57 27.9
 -15 15 -1 229.38 22.5
 -15 15 -1 361.76 33
 15 -15 1 280.87 24.2
 5 14 -1 108.89 16
 5 14 -1 129.79 19.5
 5 14 -1 88.59 11
 5 14 -1 90.69 12.8
 5 14 -1 104.89 14.2
 5 14 -1 103.89 13.1
 -5 -14 1 89.79 17.5
 -5 -14 1 96.69 14.9
 4 14 -1 73.99 12.8
 4 14 -1 96.79 12.6
 4 14 -1 68.59 11.7
 4 14 -1 76.79 10.3
 4 14 -1 79.89 12.4
 4 14 -1 101.19 13
 4 14 -1 79.99 16.1
 -4 -14 1 65.29 15.1
 -4 -14 1 115.49 17.6
 -4 -14 1 67.29 14
 -4 -14 1 91.69 13.6
 -4 -14 1 95.09 14.1
 3 14 -1 32.1 9
 3 14 -1 27.6 10.2
 3 14 -1 32.2 8.6
 3 14 -1 48.9 10.2
 3 14 -1 25.8 10.6
 3 14 -1 28.9 8
 3 14 -1 36 7.7
 -3 -14 1 50.09 9.5
 -3 -14 1 18.6 9
 -3 -14 1 34.3 10.3
 -3 -14 1 41.8 10.6
 -3 -14 1 42.1 13.2
 2 14 -1 3.1 8.5
 2 14 -1 0.8 5.2
 2 14 -1 -2.6 6.6
 2 14 -1 4.8 5.2
 2 14 -1 -0.6 5.8
 2 14 -1 3.2 5.9
 2 14 -1 -3.8 6.6
 -2 -14 1 -3.5 6.3
 -2 -14 1 -7.2 6.7
 -2 -14 1 1 6.9
 -2 -14 1 13.6 9.5
 -2 -14 1 -0.1 5.5
 -2 -14 1 3.7 8.4
 1 14 -1 618.94 30.3
 1 14 -1 549.15 22.9
 1 14 -1 572.34 24.6
 1 14 -1 587.14 29.2
 1 14 -1 570.14 25.7
 1 14 -1 532.05 28.4
 1 14 -1 587.74 26.8
 -1 -14 1 601.34 30.6
 -1 -14 1 568.64 32.4
 -1 -14 1 552.04 26.6
 -1 -14 1 579.04 30.6
 0 14 -1 16.2 6.3
 0 14 -1 11 6.9
 0 14 -1 13.7 8.1
 0 14 -1 13.4 5.6
 0 14 -1 13.6 8.2
 0 14 -1 11 6.5
 0 14 -1 7.1 7.9
 0 -14 1 8.4 7.6
 0 -14 1 11.9 9.4
 0 -14 1 9.6 7
 0 -14 1 0.7 7.4
 0 -14 1 24.2 5.7
 0 -14 1 14 6.1
 -1 14 -1 140.99 11.5
 -1 14 -1 178.68 17.1
 -1 14 -1 143.09 10.7
 -1 14 -1 129.59 13
 -1 14 -1 127.19 12.8
 -1 14 -1 131.29 13.1
 -1 14 -1 147.09 14.6
 1 -14 1 122.19 12.8
 1 -14 1 117.79 10.6
 1 -14 1 144.19 10.4
 1 -14 1 129.49 13.6
 1 -14 1 115.29 15.9
 1 -14 1 145.29 15.5
 -2 14 -1 230.88 16.3
 -2 14 -1 223.88 17.1
 -2 14 -1 216.28 15.6
 -2 14 -1 220.68 12.9
 -2 14 -1 220.78 14
 -2 14 -1 224.38 14.4
 2 -14 1 223.78 12.4
 2 -14 1 205.68 13
 2 -14 1 187.28 16.7
 2 -14 1 210.18 19.9
 2 -14 1 181.38 18.8
 -3 14 -1 95.39 11.8
 -3 14 -1 84.49 11.6
 -3 14 -1 88.29 9
 -3 14 -1 89.59 12.3
 -3 14 -1 87.89 9.6
 -3 14 -1 78.39 8.8
 3 -14 1 80.09 12.4
 3 -14 1 69.59 13.2
 3 -14 1 85.19 8.3
 3 -14 1 85.79 10.8
 3 -14 1 84.89 9.2
 -4 14 -1 76.79 9.9
 -4 14 -1 69.79 8.4
 -4 14 -1 86.09 11.3
 -4 14 -1 73.09 11.8
 -4 14 -1 89.39 11.7
 4 -14 1 110.89 12.4
 4 -14 1 77.99 8.7
 4 -14 1 84.89 15
 4 -14 1 78.99 11.5
 4 -14 1 64.59 10.6
 4 -14 1 85.19 11.1
 -5 14 -1 101.19 14.4
 -5 14 -1 103.59 12.6
 -5 14 -1 89.19 12.4
 -5 14 -1 115.79 10.6
 -5 14 -1 101.39 9.7
 -5 14 -1 99.89 10.3
 5 -14 1 86.29 9.2
 5 -14 1 129.89 13.5
 5 -14 1 104.79 12.3
 5 -14 1 93.59 11
 5 -14 1 107.09 16
 5 -14 1 76.99 11.6
 5 -14 1 107.39 12.2
 -6 14 -1 58.89 9.5
 -6 14 -1 69.09 13
 -6 14 -1 49.4 7.8
 -6 14 -1 77.19 9.3
 -6 14 -1 66.09 11.7
 -6 14 -1 63.09 10
 6 -14 1 74.09 10.6
 6 -14 1 70.89 9.2
 6 -14 1 82.89 8.7
 6 -14 1 58.99 9.6
 6 -14 1 45.9 10.2
 6 -14 1 76.09 11.6
 -7 14 -1 556.84 27.1
 -7 14 -1 569.24 30.7
 -7 14 -1 511.15 20.8
 -7 14 -1 585.94 25
 -7 14 -1 581.44 25.1
 -7 14 -1 567.04 23.5
 -7 14 -1 508.45 27.6
 7 -14 1 537.75 23.3
 7 -14 1 569.94 25.5
 7 -14 1 540.65 24.9
 7 -14 1 532.75 21.4
 7 -14 1 541.65 27.2
 7 -14 1 588.34 27.6
 -8 14 -1 19.6 9.6
 -8 14 -1 39.5 8.3
 -8 14 -1 28.1 7.4
 -8 14 -1 48 12.9
 -8 14 -1 47.6 10.7
 -8 14 -1 31.4 7.2
 8 -14 1 46.9 10.1
 8 -14 1 51.49 9.3
 8 -14 1 40.1 7
 8 -14 1 37.9 8.6
 8 -14 1 42.7 9.7
 -9 14 -1 89.19 15.9
 -9 14 -1 66.99 13.2
 -9 14 -1 68.19 11.8
 -9 14 -1 90.99 11
 -9 14 -1 78.99 12.1
 -9 14 -1 85.99 10.8
 9 -14 1 77.89 9.2
 9 -14 1 77.99 11.7
 9 -14 1 94.49 11.4
 9 -14 1 96.69 14.2
 -10 14 -1 10.5 6.1
 -10 14 -1 2 8.5
 -10 14 -1 7.9 9.6
 -10 14 -1 -4.8 5.4
 -10 14 -1 3.9 5
 10 -14 1 -0.2 5.8
 10 -14 1 0 6.8
 10 -14 1 3.9 5.7
 10 -14 1 8.9 6.3
 -11 14 -1 499.95 24.7
 -11 14 -1 448.66 29.8
 -11 14 -1 475.45 22.2
 -11 14 -1 477.75 26.2
 -11 14 -1 494.05 33.8
 11 -14 1 431.46 25
 11 -14 1 529.05 25.1
 11 -14 1 516.55 23.1
 11 -14 1 514.65 29
 -12 14 -1 0 9.4
 -12 14 -1 -6.9 5.9
 -12 14 -1 -7.5 9.2
 -12 14 -1 2.3 6.7
 12 -14 1 6.1 8.3
 12 -14 1 2.7 5.2
 -13 14 -1 21.7 10.4
 -13 14 -1 52.09 10.9
 -13 14 -1 45.2 13.7
 -13 14 -1 24.8 15.4
 -13 14 -1 40.2 10.1
 13 -14 1 53.59 11.9
 13 -14 1 30.3 9.7
 13 -14 1 33.9 8
 -14 14 -1 -1.9 6.7
 -14 14 -1 -5 8.2
 -14 14 -1 6.3 7.6
 -14 14 -1 -0.5 10.6
 -14 14 -1 -6.7 10.5
 14 -14 1 -4.5 7.2
 14 -14 1 8 5.8
 14 -14 1 -5.1 6.8
 -15 14 -1 39.4 11.8
 -15 14 -1 38.1 11.1
 -15 14 -1 79.39 17.8
 -15 14 -1 31.8 19.1
 -15 14 -1 50.19 11.9
 15 -14 1 78.19 15.6
 15 -14 1 48.9 9
 15 -14 1 64.09 12.4
 6 13 -1 2.7 7.3
 6 13 -1 8.5 6.6
 6 13 -1 -5.1 9.7
 6 13 -1 -3 5.8
 6 13 -1 7.3 8.3
 6 13 -1 -0.6 6.5
 6 13 -1 2.3 7.2
 -6 -13 1 8 10.3
 -6 -13 1 2.6 7.6
 -6 -13 1 -6.2 6.5
 -6 -13 1 6.5 8.6
 5 13 -1 219.28 15.9
 5 13 -1 225.78 17.3
 5 13 -1 247.28 21.2
 5 13 -1 246.78 24.1
 5 13 -1 236.78 16.2
 5 13 -1 216.58 17.1
 5 13 -1 255.47 18.9
 -5 -13 1 238.78 26.1
 -5 -13 1 195.68 22.1
 -5 -13 1 229.08 19.1
 -5 -13 1 240.98 20.8
 -5 -13 1 202.58 20.2
 4 13 -1 23.3 7.8
 4 13 -1 21.8 11.4
 4 13 -1 20.2 6.9
 4 13 -1 29.8 8.8
 4 13 -1 39.2 9
 4 13 -1 9.6 7.3
 4 13 -1 26 10.5
 -4 -13 1 37.2 9.8
 -4 -13 1 37.6 8.9
 -4 -13 1 28.5 11.6
 -4 -13 1 32.3 10.8
 -4 -13 1 25.7 11.7
 -4 -13 1 27.7 10.1
 3 13 -1 488.05 27
 3 13 -1 441.26 22.3
 3 13 -1 467.35 24.1
 3 13 -1 456.65 20.9
 3 13 -1 430.86 27.4
 3 13 -1 424.96 23.2
 3 13 -1 467.85 22.8
 -3 -13 1 429.26 28.1
 -3 -13 1 445.16 26.3
 -3 -13 1 484.55 26.9
 -3 -13 1 436.76 26.4
 -3 -13 1 454.75 24.7
 -3 -13 1 436.96 28.5
 2 13 -1 538.05 24.4
 2 13 -1 570.54 29.8
 2 13 -1 593.34 27.7
 2 13 -1 603.24 29.4
 2 13 -1 578.04 26.3
 2 13 -1 592.04 25.6
 2 13 -1 560.94 22.9
 -2 -13 1 544.65 28.8
 -2 -13 1 567.44 29.2
 -2 -13 1 496.85 28.3
 -2 -13 1 565.44 27.1
 -2 -13 1 560.04 23.5
 -2 -13 1 572.04 31.5
 -2 -13 1 540.85 30.7
 1 13 -1 448.66 24.4
 1 13 -1 419.36 18.5
 1 13 -1 433.36 20.3
 1 13 -1 346.67 19.6
 1 13 -1 427.56 24.2
 1 13 -1 418.46 21.7
 1 13 -1 436.76 23.9
 -1 -13 1 378.26 23.5
 -1 -13 1 391.36 18.5
 -1 -13 1 401.26 21.8
 -1 -13 1 430.86 24.2
 -1 -13 1 413.96 20.2
 -1 -13 1 402.06 26.1
 -1 -13 1 447.46 25.6
 0 13 -1 321.77 18.5
 0 13 -1 338.67 16.1
 0 13 -1 337.47 17.5
 0 13 -1 347.37 21.2
 0 13 -1 334.67 21.5
 0 13 -1 349.47 20.3
 0 13 -1 359.16 19.9
 0 -13 1 382.86 24.6
 0 -13 1 344.67 21.2
 0 -13 1 340.37 19.5
 0 -13 1 331.67 21.5
 0 -13 1 350.46 21.4
 0 -13 1 369.16 17.8
 -1 13 -1 80.19 8.7
 -1 13 -1 82.79 11.3
 -1 13 -1 76.29 10.6
 -1 13 -1 91.19 11.1
 -1 13 -1 67.49 10.5
 -1 13 -1 83.69 9.9
 -1 13 -1 77.99 12.1
 1 -13 1 78.79 12.1
 1 -13 1 90.79 12.2
 1 -13 1 65.09 10
 1 -13 1 86.19 9.3
 1 -13 1 67.29 11.9
 1 -13 1 107.89 14.4
 -2 13 -1 -2.1 5.2
 -2 13 -1 -2.5 4.7
 -2 13 -1 -0.8 4.1
 -2 13 -1 0.3 5.5
 -2 13 -1 -2.7 3.7
 -2 13 -1 -4.3 4.9
 2 -13 1 9.4 5.2
 2 -13 1 4.6 3.9
 2 -13 1 2.6 7.2
 2 -13 1 6.3 6
 2 -13 1 5.9 6.2
 2 -13 1 2 6
 2 -13 1 -1 5
 2 -13 1 -0.4 4.9
 -3 13 -1 77.09 8.3
 -3 13 -1 72.19 10.4
 -3 13 -1 105.59 13.2
 -3 13 -1 96.09 11.8
 -3 13 -1 85.49 10.8
 -3 13 -1 91.19 8.5
 -3 13 -1 88.19 9.6
 3 -13 1 76.79 7.7
 3 -13 1 109.99 14.6
 3 -13 1 90.89 8.8
 3 -13 1 104.39 14.7
 3 -13 1 96.09 11.9
 -4 13 -1 59.69 8.8
 -4 13 -1 66.99 10.5
 -4 13 -1 50.89 8.3
 -4 13 -1 56.49 10.9
 -4 13 -1 61.49 7.7
 -4 13 -1 47.8 9.2
 4 -13 1 77.99 10.3
 4 -13 1 56.69 10
 4 -13 1 61.49 11.8
 4 -13 1 66.39 8.6
 4 -13 1 61.99 7.3
 4 -13 1 66.29 10.4
 4 -13 1 51.49 10.7
 -5 13 -1 453.75 20
 -5 13 -1 520.25 26.6
 -5 13 -1 521.65 20.4
 -5 13 -1 476.55 24.2
 -5 13 -1 497.05 23
 -5 13 -1 478.25 21.4
 5 -13 1 453.55 18.7
 5 -13 1 496.25 20.5
 5 -13 1 510.55 23.3
 5 -13 1 531.75 23.4
 5 -13 1 454.95 23.6
 5 -13 1 468.65 24.2
 5 -13 1 493.25 27.7
 -6 13 -1 126.49 11.2
 -6 13 -1 95.59 12
 -6 13 -1 111.89 9.6
 -6 13 -1 125.19 11.9
 -6 13 -1 110.09 10.1
 -6 13 -1 110.49 15.6
 -6 13 -1 118.99 14
 6 -13 1 126.09 10.2
 6 -13 1 121.19 11.7
 6 -13 1 102.69 9.4
 6 -13 1 113.29 12.8
 6 -13 1 130.39 13.2
 6 -13 1 107.89 13.7
 -7 13 -1 391.36 18.7
 -7 13 -1 370.26 20.9
 -7 13 -1 364.76 19.4
 -7 13 -1 427.66 23.8
 -7 13 -1 405.96 25.5
 -7 13 -1 383.56 19.3
 7 -13 1 370.46 18.5
 7 -13 1 400.46 20
 7 -13 1 424.16 21.5
 7 -13 1 418.76 22.8
 7 -13 1 407.96 21.9
 -8 13 -1 137.79 16.4
 -8 13 -1 151.08 19
 -8 13 -1 142.39 12.2
 -8 13 -1 158.48 13.3
 -8 13 -1 147.89 13.4
 -8 13 -1 138.99 11.8
 8 -13 1 143.29 11.9
 8 -13 1 118.99 11.6
 8 -13 1 136.99 14.5
 8 -13 1 123.69 12.9
 -9 13 -1 278.17 23.5
 -9 13 -1 245.08 17
 -9 13 -1 229.78 18.7
 -9 13 -1 271.17 21.5
 -9 13 -1 259.27 16
 -9 13 -1 234.38 14.9
 9 -13 1 285.97 16.3
 9 -13 1 292.07 18.5
 9 -13 1 282.67 17.2
 9 -13 1 292.87 20.3
 -10 13 -1 173.78 14.1
 -10 13 -1 169.58 19.6
 -10 13 -1 182.68 23.6
 -10 13 -1 160.58 14.8
 -10 13 -1 149.59 12.2
 10 -13 1 153.78 16.6
 10 -13 1 157.48 12.5
 10 -13 1 133.59 19
 -11 13 -1 190.08 21.6
 -11 13 -1 155.28 15.1
 -11 13 -1 148.39 14.1
 -11 13 -1 145.69 20.6
 -11 13 -1 142.39 12.1
 11 -13 1 134.59 17.1
 11 -13 1 157.68 12
 11 -13 1 144.19 12.3
 11 -13 1 161.68 17.3
 11 -13 1 151.48 13.9
 -12 13 -1 25.9 8.3
 -12 13 -1 37.9 12.8
 -12 13 -1 19.1 8.6
 -12 13 -1 53.49 14.5
 -12 13 -1 25.8 11.8
 12 -13 1 33.2 8.9
 12 -13 1 16.6 9
 12 -13 1 50.79 8.4
 12 -13 1 34.3 9.6
 -13 13 -1 141.79 22.4
 -13 13 -1 142.59 18.5
 -13 13 -1 156.88 15.7
 -13 13 -1 160.68 19.3
 -13 13 -1 166.68 22.1
 -13 13 -1 137.29 17.4
 13 -13 1 147.39 12.3
 13 -13 1 118.09 17.1
 13 -13 1 143.39 17.2
 -14 13 -1 123.29 20.3
 -14 13 -1 145.79 25.9
 -14 13 -1 115.99 15.6
 -14 13 -1 101.49 14.7
 -14 13 -1 118.09 16.4
 14 -13 1 126.59 11.7
 14 -13 1 167.08 23
 14 -13 1 106.69 15.7
 -15 13 -1 6 8.8
 -15 13 -1 -0.9 10.8
 -15 13 -1 16.7 16.5
 -15 13 -1 8.9 8.4
 -15 13 -1 9 8.6
 15 -13 1 1.8 5.7
 15 -13 1 4.3 9.6
 15 -13 1 8.9 8.4
 -16 13 -1 22.3 12.2
 -16 13 -1 31.8 12.2
 -16 13 -1 42.7 19.2
 -16 13 -1 36.4 11.1
 -16 13 -1 42.3 17.3
 16 -13 1 37.3 8.5
 16 -13 1 29.9 12.8
 16 -13 1 34.1 10.1
 8 12 -1 -4.2 4.8
 8 12 -1 1.6 6.5
 8 12 -1 -1.2 7.6
 8 12 -1 0 11.2
 8 12 -1 3 8.1
 8 12 -1 2.4 7.9
 8 12 -1 3.2 7.1
 -8 -12 1 3.1 7.5
 -8 -12 1 18.3 9.6
 -8 -12 1 -1.3 6.1
 -8 -12 1 0.6 9.2
 7 12 -1 41.4 11.5
 7 12 -1 51.59 10
 7 12 -1 48.4 10.7
 7 12 -1 57.29 8.5
 7 12 -1 61.99 16
 7 12 -1 75.49 12.7
 7 12 -1 77.29 13.4
 -7 -12 1 68.39 14.2
 -7 -12 1 49.5 14.4
 -7 -12 1 57.39 12.9
 -7 -12 1 37.2 9.9
 6 12 -1 109.49 14.2
 6 12 -1 108.59 11.8
 6 12 -1 123.39 14.2
 6 12 -1 88.39 13.9
 6 12 -1 115.89 12.2
 6 12 -1 111.99 17.7
 6 12 -1 111.09 14.9
 -6 -12 1 109.69 15.1
 -6 -12 1 100.29 14.9
 -6 -12 1 93.49 16.4
 -6 -12 1 77.99 14.3
 5 12 -1 2.5 7.3
 5 12 -1 -1.3 5.4
 5 12 -1 2.5 5.5
 5 12 -1 5 6.4
 5 12 -1 1.7 6.9
 5 12 -1 3.6 5.5
 5 12 -1 10.6 9.4
 -5 -12 1 -2.5 6.7
 -5 -12 1 13 9.6
 -5 -12 1 -4.6 8.9
 -5 -12 1 5.3 7.3
 -5 -12 1 0.1 7.8
 -5 -12 1 -4.6 5.6
 4 12 -1 465.55 23.2
 4 12 -1 453.35 22.8
 4 12 -1 457.25 26.3
 4 12 -1 474.35 28.5
 4 12 -1 491.05 24.8
 4 12 -1 452.35 21.1
 4 12 -1 474.45 23.3
 -4 -12 1 431.26 24.6
 -4 -12 1 396.46 40.5
 -4 -12 1 554.84 35.1
 -4 -12 1 448.26 27.2
 -4 -12 1 455.75 28.2
 -4 -12 1 500.35 26.9
 3 12 -1 65.99 10.4
 3 12 -1 73.69 9.3
 3 12 -1 61.89 12.8
 3 12 -1 54.99 9.5
 3 12 -1 37.6 9.6
 3 12 -1 81.99 11.4
 3 12 -1 62.09 9.9
 -3 -12 1 64.29 12.7
 -3 -12 1 81.09 13.9
 -3 -12 1 45.5 8.1
 -3 -12 1 67.59 12.1
 -3 -12 1 64.89 10.3
 -3 -12 1 58.09 11.7
 -3 -12 1 58.69 11.2
 2 12 -1 655.83 31.3
 2 12 -1 617.84 27.8
 2 12 -1 669.83 26.7
 2 12 -1 649.64 28.8
 2 12 -1 623.44 29.7
 2 12 -1 632.14 24.5
 2 12 -1 633.44 26.9
 -2 -12 1 610.74 30.4
 -2 -12 1 629.64 31.9
 -2 -12 1 647.14 29.8
 -2 -12 1 681.13 30.8
 -2 -12 1 653.43 27.2
 -2 -12 1 656.73 28.9
 -2 -12 1 665.03 32.4
 1 12 -1 705.13 31.2
 1 12 -1 713.53 30.9
 1 12 -1 763.62 30.3
 1 12 -1 719.83 30.8
 1 12 -1 716.43 27.5
 1 12 -1 710.73 28.3
 1 12 -1 708.43 25.7
 -1 -12 1 670.53 27.3
 -1 -12 1 685.73 29.4
 -1 -12 1 712.23 32.6
 -1 -12 1 713.83 32
 -1 -12 1 697.73 33.2
 -1 -12 1 652.83 30.8
 0 12 -1 139.69 12.4
 0 12 -1 184.88 14.1
 0 12 -1 187.88 15.7
 0 12 -1 149.49 14
 0 12 -1 158.98 11.7
 0 12 -1 161.38 14.6
 0 12 -1 176.98 11
 0 -12 1 169.48 10.8
 0 -12 1 168.88 15
 0 -12 1 164.28 16.7
 0 -12 1 159.08 14.7
 0 -12 1 164.88 11.8
 0 -12 1 152.38 14.6
 0 -12 1 159.78 13.7
 -1 12 -1 195.48 11.6
 -1 12 -1 203.98 14.3
 -1 12 -1 211.38 15.6
 -1 12 -1 211.18 14.3
 -1 12 -1 210.98 12.9
 -1 12 -1 187.48 14.4
 1 -12 1 228.08 18.3
 1 -12 1 212.68 12.7
 1 -12 1 190.98 14.4
 1 -12 1 208.18 16
 1 -12 1 204.18 14.9
 1 -12 1 216.08 11.7
 1 -12 1 209.08 15.5
 1 -12 1 215.78 16.1
 -2 12 -1 597.34 23
 -2 12 -1 576.44 24.2
 -2 12 -1 583.94 22.7
 -2 12 -1 580.84 21.4
 -2 12 -1 547.05 25.5
 -2 12 -1 585.54 25.6
 -2 12 -1 589.24 24.9
 2 -12 1 571.94 25.8
 2 -12 1 535.75 26.1
 2 -12 1 574.04 22.4
 2 -12 1 578.24 21
 2 -12 1 619.54 27.4
 2 -12 1 586.34 23.9
 2 -12 1 561.64 24.3
 2 -12 1 587.44 28.5
 -3 12 -1 -3.2 5
 -3 12 -1 4.3 3.8
 -3 12 -1 2.9 4.9
 -3 12 -1 -1.5 5.1
 -3 12 -1 2 4
 -3 12 -1 -1.9 3.8
 -3 12 -1 3.6 4.2
 3 -12 1 5.9 5.9
 3 -12 1 2.9 3.7
 3 -12 1 0.7 3.9
 3 -12 1 2.6 6.9
 3 -12 1 2.1 5.7
 3 -12 1 4.2 4.9
 -4 12 -1 1094.59 41.1
 -4 12 -1 1062.39 36
 -4 12 -1 1103.39 37.9
 -4 12 -1 1026.6 35.2
 -4 12 -1 1093.89 34.4
 -4 12 -1 1086.49 38.8
 4 -12 1 1062.09 35
 4 -12 1 1072.99 38.1
 4 -12 1 1098.09 39.8
 4 -12 1 1083.49 37.8
 4 -12 1 1050.39 33.4
 4 -12 1 1040.3 41.6
 -5 12 -1 34.8 6.4
 -5 12 -1 25.8 6.1
 -5 12 -1 21 6.2
 -5 12 -1 19.4 7.4
 -5 12 -1 19.3 8.3
 -5 12 -1 23.7 6.8
 -5 12 -1 24.3 6.3
 5 -12 1 31.8 9.6
 5 -12 1 23.8 5.3
 5 -12 1 19.2 5.5
 5 -12 1 25.2 7.2
 5 -12 1 21.2 7.4
 5 -12 1 24.7 6.9
 5 -12 1 10.9 5.5
 -6 12 -1 297.27 16.3
 -6 12 -1 295.97 17.4
 -6 12 -1 291.97 15
 -6 12 -1 275.87 20.4
 -6 12 -1 317.57 16.5
 -6 12 -1 285.07 13.4
 -6 12 -1 280.57 18.7
 6 -12 1 293.27 18.8
 6 -12 1 293.67 15.4
 6 -12 1 312.07 16.7
 6 -12 1 255.77 17.1
 6 -12 1 298.07 14
 6 -12 1 276.07 16.9
 -7 12 -1 1.9 4.5
 -7 12 -1 10.8 5.1
 -7 12 -1 9.8 7
 -7 12 -1 2.1 4.8
 -7 12 -1 2.8 7.4
 -7 12 -1 8 5.2
 7 -12 1 -2 3.5
 7 -12 1 2.1 4.6
 7 -12 1 0.2 5.3
 7 -12 1 9.4 4.8
 7 -12 1 -5.8 4.5
 7 -12 1 -2.6 5.2
 -8 12 -1 735.83 30.3
 -8 12 -1 791.92 28.8
 -8 12 -1 736.73 27.9
 -8 12 -1 736.13 30
 -8 12 -1 742.23 36.8
 -8 12 -1 728.83 33.9
 8 -12 1 753.02 28.3
 8 -12 1 737.03 31
 8 -12 1 743.23 33.1
 8 -12 1 751.92 29
 -9 12 -1 108.59 16.6
 -9 12 -1 122.49 16.1
 -9 12 -1 131.79 12.5
 -9 12 -1 130.29 12.6
 -9 12 -1 114.49 11.3
 -9 12 -1 127.79 10.8
 9 -12 1 115.79 11.7
 9 -12 1 134.09 11.3
 9 -12 1 131.69 14.6
 -10 12 -1 85.19 12.3
 -10 12 -1 82.89 17.7
 -10 12 -1 75.39 14
 -10 12 -1 81.39 11.1
 -10 12 -1 84.59 11.2
 -10 12 -1 92.79 10.6
 10 -12 1 72.69 12
 10 -12 1 55.19 11.6
 10 -12 1 82.39 12.3
 10 -12 1 82.29 9.9
 -11 12 -1 11 6.4
 -11 12 -1 18.8 10.8
 -11 12 -1 17.9 7.5
 -11 12 -1 8.6 9.5
 -11 12 -1 11.7 7
 11 -12 1 17.8 8.5
 11 -12 1 21.7 6.3
 11 -12 1 18.4 7.8
 11 -12 1 29.6 8.8
 -12 12 -1 190.78 17.1
 -12 12 -1 219.18 28.6
 -12 12 -1 215.88 21.9
 -12 12 -1 164.58 15.3
 -12 12 -1 225.58 15.8
 12 -12 1 195.38 14.2
 12 -12 1 152.78 17.7
 12 -12 1 179.18 13
 12 -12 1 181.08 15.4
 12 -12 1 177.78 16.7
 -13 12 -1 33.6 13.2
 -13 12 -1 21.7 9.5
 -13 12 -1 29.3 8.9
 -13 12 -1 20.1 13.1
 -13 12 -1 36.3 9.5
 13 -12 1 21.1 9.4
 13 -12 1 45.5 12.4
 13 -12 1 44.6 7.9
 -14 12 -1 133.19 19.9
 -14 12 -1 106.39 16.1
 -14 12 -1 124.99 16
 -14 12 -1 130.19 17.5
 -14 12 -1 111.99 20.1
 14 -12 1 130.39 16.8
 14 -12 1 138.69 18.9
 14 -12 1 118.69 11.6
 -15 12 -1 81.79 14.3
 -15 12 -1 102.69 16.2
 -15 12 -1 103.09 19.1
 -15 12 -1 111.49 16.6
 -15 12 -1 125.29 21
 15 -12 1 104.59 11.9
 15 -12 1 118.19 18.8
 15 -12 1 100.39 15.7
 -16 12 -1 18.7 16.4
 -16 12 -1 17.6 10
 -16 12 -1 20.9 14.7
 -16 12 -1 31.2 11.1
 -16 12 -1 27.7 10.3
 16 -12 1 22.4 12.9
 16 -12 1 17 9.6
 16 -12 1 38.4 8.1
 -17 12 -1 10.2 10.4
 -17 12 -1 -0.5 8.2
 -17 12 -1 8.5 9.3
 -17 12 -1 12.2 15
 -17 12 -1 -3.1 14.9
 17 -12 1 -6.7 7.5
 17 -12 1 -1.1 10.1
 9 11 -1 22.6 10.2
 9 11 -1 33.6 9.5
 9 11 -1 37.3 10.3
 9 11 -1 31.5 11.3
 9 11 -1 22.4 5.8
 9 11 -1 18.1 9.3
 9 11 -1 23 13.9
 -9 -11 1 29.3 12.6
 -9 -11 1 24.6 12.9
 -9 -11 1 25.5 11.3
 8 11 -1 28.8 9.3
 8 11 -1 31.3 9.8
 8 11 -1 19.6 6.2
 8 11 -1 27.8 9
 8 11 -1 15.6 12.1
 8 11 -1 18.6 8
 8 11 -1 6.9 7.6
 -8 -11 1 24.5 9.9
 -8 -11 1 32.3 11.4
 -8 -11 1 43.4 12
 -8 -11 1 7.7 9.1
 7 11 -1 18.7 9
 7 11 -1 3.7 7
 7 11 -1 14.6 9.1
 7 11 -1 6.9 6.8
 7 11 -1 11 5.8
 7 11 -1 14.4 8.1
 7 11 -1 21.9 12
 -7 -11 1 13.2 8.5
 -7 -11 1 12.3 9.5
 -7 -11 1 10 8.5
 -7 -11 1 14.8 9.1
 6 11 -1 21.8 8.7
 6 11 -1 29.7 9
 6 11 -1 27.1 8.6
 6 11 -1 33.4 7.5
 6 11 -1 38.8 9.3
 6 11 -1 22.2 7.5
 6 11 -1 20.8 11.6
 -6 -11 1 30.1 10.9
 -6 -11 1 29.7 9.4
 -6 -11 1 32.9 12.9
 -6 -11 1 18.2 8.7
 -6 -11 1 20.6 11.5
 -6 -11 1 23.2 9
 5 11 -1 158.88 16.1
 5 11 -1 170.78 14.3
 5 11 -1 148.39 12.4
 5 11 -1 148.29 18.5
 5 11 -1 142.29 13.6
 5 11 -1 143.19 14.5
 5 11 -1 158.48 12.6
 -5 -11 1 133.79 17.4
 -5 -11 1 157.88 16
 -5 -11 1 138.29 13.3
 -5 -11 1 118.59 14
 -5 -11 1 179.58 18.6
 4 11 -1 438.36 24.3
 4 11 -1 419.46 21.2
 4 11 -1 382.66 20.8
 4 11 -1 407.26 20.7
 4 11 -1 395.46 22.1
 4 11 -1 395.36 19.3
 4 11 -1 383.66 25.5
 -4 -11 1 426.96 27.2
 -4 -11 1 438.16 23.6
 -4 -11 1 416.76 22.3
 -4 -11 1 453.75 26.3
 -4 -11 1 475.65 26.8
 -4 -11 1 411.46 20.6
 -4 -11 1 418.06 23.8
 3 11 -1 395.76 20.2
 3 11 -1 402.16 24.2
 3 11 -1 351.16 18.8
 3 11 -1 340.87 17.1
 3 11 -1 386.36 19.7
 3 11 -1 356.76 20.1
 3 11 -1 359.76 21.5
 -3 -11 1 354.16 21
 -3 -11 1 382.26 23.5
 -3 -11 1 371.36 21.9
 -3 -11 1 372.06 23.7
 -3 -11 1 370.76 24.4
 -3 -11 1 384.36 20.2
 2 11 -1 126.59 10
 2 11 -1 120.59 12
 2 11 -1 116.09 10.8
 2 11 -1 141.49 13.8
 2 11 -1 104.09 11.4
 2 11 -1 117.19 14.2
 2 11 -1 121.39 12.5
 -2 -11 1 119.79 10.2
 -2 -11 1 109.69 10.9
 -2 -11 1 139.79 13.3
 -2 -11 1 145.79 16.5
 -2 -11 1 143.99 16.7
 -2 -11 1 157.18 17.7
 -2 -11 1 128.59 13.7
 1 11 -1 15.6 5.7
 1 11 -1 20.6 7.4
 1 11 -1 15.7 6.5
 1 11 -1 11.6 5.9
 1 11 -1 12.9 4.8
 1 11 -1 16.6 7.1
 1 11 -1 26.8 8.1
 -1 -11 1 13.8 4.9
 -1 -11 1 13.1 6.8
 -1 -11 1 22.2 8.1
 -1 -11 1 17.6 8.4
 -1 -11 1 6.3 6.5
 -1 -11 1 22.7 6.1
 -1 -11 1 8.7 7.1
 0 11 -1 263.97 13.1
 0 11 -1 289.37 17.1
 0 11 -1 257.97 17.4
 0 11 -1 243.08 16.4
 0 11 -1 227.18 15.5
 0 11 -1 243.38 15
 0 11 -1 274.57 14.4
 0 -11 1 250.37 14
 0 -11 1 263.57 16.4
 0 -11 1 265.37 13.2
 0 -11 1 260.37 16.6
 0 -11 1 248.58 18.3
 0 -11 1 267.17 17.6
 0 -11 1 254.77 16.9
 0 -11 1 251.07 16.9
 -1 11 -1 248.18 15.9
 -1 11 -1 270.97 15.2
 -1 11 -1 247.08 13.5
 -1 11 -1 238.78 12.4
 -1 11 -1 249.97 14.9
 -1 11 -1 281.07 15.8
 1 -11 1 263.07 15.7
 1 -11 1 259.17 16.2
 1 -11 1 250.57 16.5
 1 -11 1 242.78 16.7
 1 -11 1 249.68 13.4
 1 -11 1 243.78 18
 1 -11 1 244.18 15.4
 1 -11 1 267.57 12.7
 -2 11 -1 209.88 14.9
 -2 11 -1 228.48 12.7
 -2 11 -1 189.28 13.9
 -2 11 -1 221.68 11.4
 -2 11 -1 221.98 12.5
 -2 11 -1 228.18 13.6
 -2 11 -1 237.28 14.9
 2 -11 1 234.78 14.6
 2 -11 1 207.28 12.1
 2 -11 1 208.08 15.6
 2 -11 1 226.18 13.3
 2 -11 1 217.58 16.7
 2 -11 1 205.98 11
 2 -11 1 209.38 14.9
 2 -11 1 231.78 14.9
 -3 11 -1 86.59 10.7
 -3 11 -1 65.59 6.8
 -3 11 -1 77.79 11.3
 -3 11 -1 87.09 9.6
 -3 11 -1 74.09 9.8
 -3 11 -1 99.29 8
 -3 11 -1 76.09 8.8
 3 -11 1 66.79 8.7
 3 -11 1 65.79 7.4
 3 -11 1 87.69 10.3
 3 -11 1 77.69 6.9
 3 -11 1 83.89 11.4
 3 -11 1 66.09 7.3
 3 -11 1 71.19 9
 3 -11 1 83.69 12.2
 -4 11 -1 34.3 6.6
 -4 11 -1 54.29 7.3
 -4 11 -1 62.39 8.4
 -4 11 -1 60.89 7.2
 -4 11 -1 59.19 9.2
 -4 11 -1 64.19 10.5
 -4 11 -1 57.39 7.8
 4 -11 1 48.7 8.7
 4 -11 1 56.59 6.5
 4 -11 1 64.89 9.3
 4 -11 1 71.29 11.7
 4 -11 1 50.79 8
 4 -11 1 52.49 7.5
 -5 11 -1 446.96 19.2
 -5 11 -1 437.16 22.1
 -5 11 -1 427.06 16.9
 -5 11 -1 413.56 23.2
 -5 11 -1 381.76 18.8
 -5 11 -1 416.96 20.4
 -5 11 -1 448.46 18
 5 -11 1 414.56 21.7
 5 -11 1 462.15 21.2
 5 -11 1 427.96 20.9
 5 -11 1 422.76 19.5
 5 -11 1 402.06 17.9
 5 -11 1 440.26 17
 -6 11 -1 8.3 6.9
 -6 11 -1 11.3 5.1
 -6 11 -1 -2.1 3.2
 -6 11 -1 8.6 5.4
 -6 11 -1 11.6 5.1
 -6 11 -1 10.2 7.2
 -6 11 -1 5.9 4.3
 6 -11 1 5.8 3.9
 6 -11 1 11.6 6.4
 6 -11 1 14.6 6.8
 6 -11 1 -0.7 3.9
 6 -11 1 5.6 5.7
 6 -11 1 2 4
 -7 11 -1 39.8 7.7
 -7 11 -1 38 6.8
 -7 11 -1 39.5 10.8
 -7 11 -1 33.7 7
 -7 11 -1 36 6.9
 -7 11 -1 42.4 9.4
 7 -11 1 34.2 5.9
 7 -11 1 46 8.8
 7 -11 1 31.5 6.5
 7 -11 1 50.09 8.1
 7 -11 1 50.89 10.1
 -8 11 -1 42.7 7.5
 -8 11 -1 42.7 7.3
 -8 11 -1 45.1 10.8
 -8 11 -1 42.5 8.6
 -8 11 -1 32.4 7
 -8 11 -1 47.9 11
 8 -11 1 60.39 9.2
 8 -11 1 55.69 7.8
 8 -11 1 49.4 9.8
 8 -11 1 51.29 7.1
 -9 11 -1 210.48 15.4
 -9 11 -1 187.58 13.7
 -9 11 -1 253.57 19.5
 -9 11 -1 187.38 19.7
 -9 11 -1 214.68 12.9
 -9 11 -1 218.78 14.6
 9 -11 1 215.08 17.6
 9 -11 1 213.88 13.1
 9 -11 1 218.28 16.2
 9 -11 1 203.38 14.2
 -10 11 -1 -1.1 7.2
 -10 11 -1 -0.9 4.8
 -10 11 -1 8.7 6.5
 -10 11 -1 8.5 5
 -10 11 -1 0.5 4.8
 -10 11 -1 14.2 9
 10 -11 1 1.5 4.2
 10 -11 1 2.3 5.1
 10 -11 1 4.9 6.3
 10 -11 1 -2 5.8
 -11 11 -1 79.59 11.5
 -11 11 -1 75.19 14.7
 -11 11 -1 61.89 10.8
 -11 11 -1 66.09 13.9
 -11 11 -1 102.79 12.7
 11 -11 1 80.59 13.7
 11 -11 1 91.29 10.6
 11 -11 1 87.19 9.9
 11 -11 1 72.39 12
 -12 11 -1 197.18 18.1
 -12 11 -1 214.38 16.7
 -12 11 -1 244.48 22.1
 -12 11 -1 228.98 23.7
 -12 11 -1 219.18 15.6
 -12 11 -1 205.58 17.6
 12 -11 1 200.08 13.5
 12 -11 1 242.28 20.9
 12 -11 1 250.47 19.2
 12 -11 1 236.78 17
 -13 11 -1 17.9 8.1
 -13 11 -1 19.1 11
 -13 11 -1 24.4 7.4
 -13 11 -1 38.8 9.5
 -13 11 -1 35.3 12.8
 -13 11 -1 23.3 8.4
 13 -11 1 49.8 11.3
 13 -11 1 45.7 8.8
 13 -11 1 22.4 7.6
 13 -11 1 39 7.6
 13 -11 1 37 10.9
 -14 11 -1 48.4 11.1
 -14 11 -1 68.99 12.5
 -14 11 -1 58.59 14.9
 -14 11 -1 64.09 9.7
 -14 11 -1 61.49 11.8
 -14 11 -1 58.59 18
 14 -11 1 66.89 14.2
 14 -11 1 70.39 12.9
 14 -11 1 73.59 9.9
 -15 11 -1 10.6 8.9
 -15 11 -1 -0.3 7
 -15 11 -1 10.9 8.1
 -15 11 -1 2.8 11.1
 -15 11 -1 6.5 13.1
 15 -11 1 10.5 9.7
 15 -11 1 13.3 6.1
 15 -11 1 12 9.2
 15 -11 1 11.7 6
 -16 11 -1 5.6 8.6
 -16 11 -1 3.1 7.8
 -16 11 -1 -8.2 12
 -16 11 -1 -6.3 6.1
 -16 11 -1 -10.7 10.3
 16 -11 1 -3 8.8
 16 -11 1 2 6.2
 16 -11 1 8.9 9.6
 16 -11 1 0.9 5.6
 -17 11 -1 90.19 16.5
 -17 11 -1 84.99 15.6
 -17 11 -1 38.6 17.5
 -17 11 -1 71.89 14.9
 17 -11 1 68.29 10.9
 17 -11 1 91.99 16.5
 17 -11 1 114.09 19.6
 10 10 -1 -7.5 7.9
 10 10 -1 -0.1 7.9
 10 10 -1 1.8 11.2
 10 10 -1 -4 8
 10 10 -1 13 8.4
 10 10 -1 10.2 8.1
 -10 -10 1 34.3 14.2
 -10 -10 1 -0.1 9.1
 -10 -10 1 2.4 8
 9 10 -1 113.79 14.5
 9 10 -1 108.69 19.7
 9 10 -1 89.19 12.9
 9 10 -1 85.49 13.6
 9 10 -1 116.39 9.5
 9 10 -1 147.39 18.8
 9 10 -1 102.39 16.1
 -9 -10 1 100.89 17.8
 -9 -10 1 95.69 13.8
 -9 -10 1 127.59 19
 8 10 -1 3.8 7.9
 8 10 -1 2.8 7.5
 8 10 -1 -5 4
 8 10 -1 3.2 6.8
 8 10 -1 4.2 6.3
 8 10 -1 -9 5.9
 8 10 -1 -4.9 8.5
 -8 -10 1 -7.5 6.9
 -8 -10 1 -3.9 6.3
 -8 -10 1 1 6.8
 -8 -10 1 -2.7 7.7
 7 10 -1 115.89 18.8
 7 10 -1 108.19 13.1
 7 10 -1 116.79 14.9
 7 10 -1 114.09 15.7
 7 10 -1 92.69 9.6
 7 10 -1 114.39 13.1
 7 10 -1 106.79 14.4
 -7 -10 1 113.79 15.1
 -7 -10 1 94.09 14.1
 -7 -10 1 77.39 12.8
 -7 -10 1 101.59 16.9
 -7 -10 1 135.49 15
 -7 -10 1 132.79 20.3
 6 10 -1 125.79 11.9
 6 10 -1 118.59 12.7
 6 10 -1 116.09 10.6
 6 10 -1 134.99 16.2
 6 10 -1 108.49 13.3
 6 10 -1 104.09 12.8
 6 10 -1 102.59 16.5
 -6 -10 1 122.59 12.4
 -6 -10 1 125.19 16.6
 -6 -10 1 124.79 15.5
 -6 -10 1 129.19 17.4
 -6 -10 1 88.29 13.3
 -6 -10 1 88.09 12.1
 5 10 -1 911.51 35.2
 5 10 -1 800.32 35.2
 5 10 -1 783.22 32.5
 5 10 -1 837.02 33.3
 5 10 -1 822.32 30.6
 5 10 -1 862.71 31.5
 5 10 -1 828.82 38.7
 -5 -10 1 818.22 35.2
 -5 -10 1 915.11 39.1
 -5 -10 1 873.61 37.5
 -5 -10 1 840.22 40.3
 -5 -10 1 858.31 35.1
 -5 -10 1 794.02 34.3
 4 10 -1 171.88 17.3
 4 10 -1 154.18 12.9
 4 10 -1 151.48 12.7
 4 10 -1 139.59 13.3
 4 10 -1 127.69 11
 4 10 -1 148.09 12.3
 -4 -10 1 138.39 14
 -4 -10 1 157.18 16.5
 -4 -10 1 194.98 17
 -4 -10 1 157.18 13.6
 -4 -10 1 137.69 14.4
 -4 -10 1 162.68 17.6
 3 10 -1 5.2 5.5
 3 10 -1 4.7 7.2
 3 10 -1 3.1 5.2
 3 10 -1 1.6 5.7
 3 10 -1 5.9 5.3
 3 10 -1 1.6 5
 3 10 -1 2.7 4.3
 -3 -10 1 0.7 6.5
 -3 -10 1 8.3 7.3
 -3 -10 1 -4.1 4
 -3 -10 1 3.2 6
 -3 -10 1 3.9 5
 -3 -10 1 1.4 5.7
 -3 -10 1 13.5 7.5
 2 10 -1 619.94 22.8
 2 10 -1 612.74 28.2
 2 10 -1 628.94 26.4
 2 10 -1 635.44 27.2
 2 10 -1 641.44 25.2
 2 10 -1 626.74 25.9
 2 10 -1 615.84 24.5
 -2 -10 1 632.44 27.4
 -2 -10 1 576.14 28.2
 -2 -10 1 620.14 26.5
 -2 -10 1 586.14 24.6
 -2 -10 1 590.74 28.8
 -2 -10 1 599.94 28.3
 -2 -10 1 603.24 23.3
 1 10 -1 239.58 12.4
 1 10 -1 253.27 16
 1 10 -1 251.57 15.9
 1 10 -1 244.78 13.8
 1 10 -1 262.17 16.9
 1 10 -1 252.27 15.5
 1 10 -1 257.07 14.9
 -1 -10 1 225.78 13.6
 -1 -10 1 230.38 16.7
 -1 -10 1 257.97 13
 -1 -10 1 230.18 15.9
 -1 -10 1 258.37 17.6
 -1 -10 1 255.27 15.7
 -1 -10 1 248.88 17.2
 0 10 -1 541.55 22.3
 0 10 -1 522.85 20.8
 0 10 -1 544.95 23.4
 0 10 -1 520.55 22.8
 0 10 -1 513.65 22.7
 0 10 -1 539.25 24.1
 0 10 -1 513.05 23
 0 10 -1 509.95 19.4
 0 -10 1 506.35 20.8
 0 -10 1 535.95 23.6
 0 -10 1 582.94 25.8
 0 -10 1 509.25 19.4
 0 -10 1 497.85 23.3
 0 -10 1 535.05 24.9
 0 -10 1 540.15 23.1
 0 -10 1 521.65 23.8
 -1 10 -1 1071.29 35.4
 -1 10 -1 1006.6 34.9
 -1 10 -1 1005.2 33
 -1 10 -1 937.51 35.6
 -1 10 -1 1045 34.3
 -1 10 -1 1008.9 31.6
 -1 10 -1 1027.1 35.7
 1 -10 1 996.1 34.9
 1 -10 1 1083.39 38.4
 1 -10 1 1010.1 31.6
 1 -10 1 1011.4 35.9
 1 -10 1 1052.29 36.8
 1 -10 1 1051.89 37.9
 1 -10 1 1018.1 35.3
 1 -10 1 1028.4 33.1
 -2 10 -1 55.39 7.1
 -2 10 -1 56.99 6.5
 -2 10 -1 74.69 7.7
 -2 10 -1 62.29 8.6
 -2 10 -1 47.7 8.6
 -2 10 -1 63.39 8.9
 -2 10 -1 69.49 8.3
 2 -10 1 40 8.3
 2 -10 1 71.69 9
 2 -10 1 44.6 7.8
 2 -10 1 61.89 8.5
 2 -10 1 57.39 6.2
 2 -10 1 62.19 7.7
 2 -10 1 61.39 6.8
 2 -10 1 70.99 10.4
 -3 10 -1 1293.67 41.3
 -3 10 -1 1371.46 42.1
 -3 10 -1 1529.45 47.6
 -3 10 -1 1369.86 40.4
 -3 10 -1 1372.76 43.4
 -3 10 -1 1450.25 45
 -3 10 -1 1355.36 38.9
 3 -10 1 1363.96 39.7
 3 -10 1 1319.27 44.6
 3 -10 1 1357.96 39.9
 3 -10 1 1364.56 43.7
 3 -10 1 1295.07 43.3
 3 -10 1 1390.36 46.7
 3 -10 1 1391.06 46.6
 3 -10 1 1307.07 41.2
 -4 10 -1 222.08 11.3
 -4 10 -1 238.68 12.8
 -4 10 -1 213.38 13.6
 -4 10 -1 241.08 16.6
 -4 10 -1 224.58 11.5
 -4 10 -1 241.98 15.1
 -4 10 -1 235.48 13.4
 -4 10 -1 251.57 16.5
 4 -10 1 238.98 15.9
 4 -10 1 226.68 14.3
 4 -10 1 228.58 12
 4 -10 1 221.78 13.2
 4 -10 1 209.48 13.9
 4 -10 1 221.28 10.9
 -5 10 -1 753.42 30.1
 -5 10 -1 777.62 26
 -5 10 -1 769.62 27.2
 -5 10 -1 793.52 27.7
 -5 10 -1 764.32 28.7
 -5 10 -1 744.03 32.3
 -5 10 -1 733.63 24.3
 -5 10 -1 748.33 28.2
 5 -10 1 768.12 28.9
 5 -10 1 749.92 27.3
 5 -10 1 791.62 31
 5 -10 1 725.83 26.4
 5 -10 1 747.63 25
 5 -10 1 771.82 29.1
 -6 10 -1 57.09 9.8
 -6 10 -1 57.69 5.9
 -6 10 -1 57.89 8.9
 -6 10 -1 64.09 7.7
 -6 10 -1 46.6 8
 -6 10 -1 55.79 11.6
 -6 10 -1 51.99 7
 6 -10 1 62.89 7
 6 -10 1 44.2 9.4
 6 -10 1 32.4 7.1
 6 -10 1 72.39 8.4
 6 -10 1 66.19 8.1
 6 -10 1 38.1 6.3
 -7 10 -1 170.08 11.6
 -7 10 -1 194.58 11.7
 -7 10 -1 183.08 12.7
 -7 10 -1 177.18 15.2
 -7 10 -1 182.78 12.6
 -7 10 -1 177.28 16.9
 7 -10 1 192.58 11
 7 -10 1 198.68 12.4
 7 -10 1 173.28 14.8
 7 -10 1 167.58 11.3
 -8 10 -1 1.4 4.4
 -8 10 -1 6.4 6.9
 -8 10 -1 2.8 4.4
 -8 10 -1 -8.9 5
 -8 10 -1 8 5.4
 -8 10 -1 5.7 4.2
 8 -10 1 -3.7 3.3
 8 -10 1 1.6 3.8
 8 -10 1 -0.8 5.3
 8 -10 1 6.2 5.8
 8 -10 1 -1.1 3.5
 -9 10 -1 181.98 13.4
 -9 10 -1 198.78 17.4
 -9 10 -1 191.78 14.3
 -9 10 -1 196.08 12.1
 -9 10 -1 196.38 13.3
 -9 10 -1 189.08 19
 9 -10 1 191.08 16.6
 9 -10 1 209.38 12.7
 9 -10 1 200.48 15.5
 9 -10 1 203.68 14.1
 9 -10 1 199.38 12.1
 -10 10 -1 59.99 8.5
 -10 10 -1 72.09 12.8
 -10 10 -1 67.89 10.1
 -10 10 -1 64.19 9.9
 -10 10 -1 80.89 16
 10 -10 1 71.49 11.7
 10 -10 1 55.29 12.3
 10 -10 1 77.99 9.1
 10 -10 1 75.89 10.4
 10 -10 1 56.59 8.5
 -11 10 -1 513.95 29.6
 -11 10 -1 485.05 31.6
 -11 10 -1 502.75 24.7
 -11 10 -1 502.05 22.8
 -11 10 -1 502.85 26.1
 11 -10 1 514.25 23
 11 -10 1 505.45 26.4
 11 -10 1 498.75 21.1
 11 -10 1 508.55 28.7
 11 -10 1 497.25 24.7
 -12 10 -1 88.79 16.1
 -12 10 -1 71.59 11.8
 -12 10 -1 85.69 17.7
 -12 10 -1 76.79 9.8
 -12 10 -1 85.69 12.4
 -12 10 -1 78.49 12.9
 12 -10 1 81.79 14.7
 12 -10 1 58.09 11.9
 12 -10 1 86.19 11.2
 12 -10 1 79.29 9.5
 12 -10 1 82.29 7.9
 -13 10 -1 303.77 25.4
 -13 10 -1 319.37 21.8
 -13 10 -1 270.27 20.7
 -13 10 -1 306.77 20.1
 -13 10 -1 240.18 25.6
 -13 10 -1 264.47 16.8
 13 -10 1 292.67 18.6
 13 -10 1 291.77 21.7
 13 -10 1 302.97 15.4
 13 -10 1 301.97 16.1
 13 -10 1 303.07 23.5
 -14 10 -1 9.4 7.7
 -14 10 -1 14.4 11.6
 -14 10 -1 -0.8 6.7
 -14 10 -1 1.8 5.3
 -14 10 -1 -0.1 6.7
 14 -10 1 -2.7 4.5
 14 -10 1 4.7 8.7
 14 -10 1 0.3 5.1
 14 -10 1 6 8.1
 14 -10 1 -3.3 4.5
 -15 10 -1 18.2 11
 -15 10 -1 12.2 8.1
 -15 10 -1 19 13
 -15 10 -1 15.6 9
 -15 10 -1 10.3 6.1
 15 -10 1 6.7 8.8
 15 -10 1 10.9 9.4
 15 -10 1 11.7 6.1
 15 -10 1 7.7 6.5
 -16 10 -1 247.98 21
 -16 10 -1 268.77 36.4
 -16 10 -1 243.78 21.6
 16 -10 1 259.87 24.4
 16 -10 1 215.48 16.9
 16 -10 1 233.48 21.9
 16 -10 1 232.68 15.5
 -17 10 -1 94.99 19.4
 -17 10 -1 103.59 17.3
 -17 10 -1 98.89 16.9
 17 -10 1 105.09 17.6
 17 -10 1 79.19 15.5
 17 -10 1 108.19 14.3
 11 9 -1 -14 6.6
 11 9 -1 4.3 9
 11 9 -1 -6.3 7.8
 11 9 -1 17.4 12.9
 11 9 -1 -5.1 6.7
 11 9 -1 8.3 9.7
 -11 -9 1 -1.1 8.7
 -11 -9 1 -7.7 6.4
 -11 -9 1 -2.7 6.2
 -11 -9 1 0.3 9
 10 9 -1 41.5 9.9
 10 9 -1 25.9 10.8
 10 9 -1 41.2 13.6
 10 9 -1 34.4 10.3
 10 9 -1 55.19 11.3
 10 9 -1 50.29 6.6
 10 9 -1 27.5 10.4
 -10 -9 1 50.69 11.7
 -10 -9 1 28 10.2
 -10 -9 1 40.6 12.5
 -10 -9 1 30.1 11.9
 9 9 -1 4.9 4.6
 9 9 -1 2.5 7.7
 9 9 -1 3.9 6.5
 9 9 -1 7.7 7.9
 9 9 -1 27.4 10.2
 9 9 -1 11 9.3
 9 9 -1 18.7 11.2
 -9 -9 1 17.8 11.5
 -9 -9 1 2.2 6.6
 -9 -9 1 6.7 8.9
 -9 -9 1 11.6 9.3
 8 9 -1 -0.5 5.6
 8 9 -1 4 4.5
 8 9 -1 9.4 7.8
 8 9 -1 7.5 7.8
 8 9 -1 14.6 7.4
 8 9 -1 15.5 11.2
 8 9 -1 3.8 5.9
 -8 -9 1 9.6 9.3
 -8 -9 1 2.3 7.8
 -8 -9 1 -0.7 8
 -8 -9 1 5.1 8.5
 -8 -9 1 14.3 7.2
 -8 -9 1 17.2 8.7
 7 9 -1 5 6.6
 7 9 -1 -0.8 4.3
 7 9 -1 5.3 8.7
 7 9 -1 -3.1 5.6
 7 9 -1 4.5 6.4
 7 9 -1 4 5.7
 7 9 -1 3.7 6.2
 -7 -9 1 -4.2 6.9
 -7 -9 1 -1.8 6.7
 -7 -9 1 8.6 6.9
 -7 -9 1 -3.5 6.1
 -7 -9 1 -9.6 7.3
 6 9 -1 96.09 9.7
 6 9 -1 81.79 12.5
 6 9 -1 73.89 10.7
 6 9 -1 94.79 11.8
 6 9 -1 78.89 12
 6 9 -1 79.19 13.9
 6 9 -1 80.69 10.4
 -6 -9 1 91.79 15.1
 -6 -9 1 140.89 18
 -6 -9 1 84.29 13.6
 -6 -9 1 76.39 10.9
 -6 -9 1 97.69 13.2
 5 9 -1 82.99 9.8
 5 9 -1 64.49 9.7
 5 9 -1 76.09 11.1
 5 9 -1 93.39 9.9
 5 9 -1 71.49 9.9
 5 9 -1 62.39 10.8
 5 9 -1 83.89 14
 -5 -9 1 111.09 16.5
 -5 -9 1 89.09 13.9
 -5 -9 1 88.09 11.7
 -5 -9 1 60.09 9.7
 -5 -9 1 63.99 11.8
 -5 -9 1 71.79 11.2
 4 9 -1 300.07 17.5
 4 9 -1 302.17 16.8
 4 9 -1 310.77 18.6
 4 9 -1 293.27 15.2
 4 9 -1 274.57 16.4
 4 9 -1 272.67 15.5
 4 9 -1 281.17 20.4
 -4 -9 1 300.37 20.1
 -4 -9 1 287.97 17.7
 -4 -9 1 244.28 19.9
 -4 -9 1 266.27 18
 -4 -9 1 293.97 17.4
 -4 -9 1 305.47 16.1
 -4 -9 1 281.47 19.2
 3 9 -1 201.18 13.5
 3 9 -1 215.78 15.2
 3 9 -1 197.38 13
 3 9 -1 212.68 17.2
 3 9 -1 208.98 12.3
 3 9 -1 205.18 14.4
 3 9 -1 221.78 13.8
 -3 -9 1 195.58 12.4
 -3 -9 1 207.48 13.8
 -3 -9 1 225.88 17.6
 -3 -9 1 201.78 14.8
 -3 -9 1 192.08 16
 -3 -9 1 188.88 15.7
 -3 -9 1 218.98 15.2
 2 9 -1 173.18 12.7
 2 9 -1 138.49 11.8
 2 9 -1 158.38 10.2
 2 9 -1 161.48 11.3
 2 9 -1 161.88 12.8
 2 9 -1 140.39 11.5
 2 9 -1 162.38 14.3
 -2 -9 1 166.78 13
 -2 -9 1 167.78 11.6
 -2 -9 1 151.08 14.2
 -2 -9 1 153.88 12.8
 -2 -9 1 159.88 13.9
 -2 -9 1 148.39 10.2
 -2 -9 1 157.08 13.9
 1 9 -1 282.27 14.2
 1 9 -1 278.27 14.9
 1 9 -1 289.27 15.9
 1 9 -1 277.37 15.9
 1 9 -1 313.27 16.7
 1 9 -1 293.87 16
 1 9 -1 297.47 13.1
 1 9 -1 268.27 16.5
 -1 -9 1 235.88 15.2
 -1 -9 1 267.57 14.2
 -1 -9 1 263.47 17.2
 -1 -9 1 282.17 17.3
 -1 -9 1 282.77 16.1
 -1 -9 1 294.87 17.3
 -1 -9 1 281.27 13.2
 -1 -9 1 293.37 16.4
 0 9 -1 1296.27 38.3
 0 9 -1 1230.68 41.4
 0 9 -1 1341.97 42.4
 0 9 -1 1306.97 39.8
 0 9 -1 1297.97 41.1
 0 9 -1 1185.48 41.9
 0 9 -1 1388.56 43
 0 9 -1 1268.37 42.7
 0 -9 1 1281.57 42.3
 0 -9 1 1251.87 38.1
 0 -9 1 1392.96 42.4
 0 -9 1 1279.87 42.5
 0 -9 1 1219.18 39.4
 0 -9 1 1250.47 42.3
 0 -9 1 1343.97 43.9
 0 -9 1 1282.67 44
 -1 9 -1 29.3 5.4
 -1 9 -1 36 7.7
 -1 9 -1 31.5 4.9
 -1 9 -1 38.7 7.3
 -1 9 -1 30.6 5.9
 -1 9 -1 39.4 6.4
 -1 9 -1 23.1 5.7
 -1 9 -1 28.9 6.4
 -1 9 -1 28.8 5.6
 1 -9 1 35.1 5.9
 1 -9 1 27.8 4.7
 1 -9 1 37 6.5
 1 -9 1 23.4 6.3
 1 -9 1 22.4 6.8
 1 -9 1 31.2 6.6
 1 -9 1 17.4 6.7
 1 -9 1 25.4 6.3
 -2 9 -1 257.07 12.6
 -2 9 -1 258.37 11.7
 -2 9 -1 285.87 15.9
 -2 9 -1 266.97 12.2
 -2 9 -1 262.27 14.8
 -2 9 -1 253.47 13.8
 -2 9 -1 268.27 12.9
 -2 9 -1 261.87 13.7
 -2 9 -1 264.17 14.6
 2 -9 1 280.47 16
 2 -9 1 271.37 14.8
 2 -9 1 250.07 12.5
 2 -9 1 251.77 11.3
 2 -9 1 253.47 15.7
 2 -9 1 255.07 14
 2 -9 1 270.57 12.4
 -3 9 -1 37.9 6.4
 -3 9 -1 57.99 8.7
 -3 9 -1 43 6.8
 -3 9 -1 49.9 8.2
 -3 9 -1 42.4 6.9
 -3 9 -1 39.4 6.2
 -3 9 -1 46.6 7.9
 -3 9 -1 34.1 5
 -3 9 -1 48.9 6.2
 3 -9 1 51.09 7.2
 3 -9 1 50.59 8.7
 3 -9 1 48.9 6.4
 3 -9 1 46.4 7.7
 3 -9 1 41.1 4.8
 3 -9 1 56.89 8
 3 -9 1 36.8 7.9
 3 -9 1 48.4 5.4
 -4 9 -1 626.54 21.1
 -4 9 -1 633.44 25.7
 -4 9 -1 628.04 25.1
 -4 9 -1 616.44 23.9
 -4 9 -1 671.73 28
 -4 9 -1 645.64 24.5
 -4 9 -1 611.04 23
 -4 9 -1 621.64 23.2
 -4 9 -1 607.54 21.5
 4 -9 1 623.84 22.5
 4 -9 1 628.04 24.8
 4 -9 1 628.94 24.7
 4 -9 1 656.93 23.6
 4 -9 1 656.83 21.4
 4 -9 1 694.23 27
 -5 9 -1 1775.52 57.39
 -5 9 -1 1688.63 47.2
 -5 9 -1 1742.63 54.29
 -5 9 -1 1696.23 50.19
 -5 9 -1 1709.43 51.79
 -5 9 -1 1636.44 52.79
 -5 9 -1 1690.63 49.3
 -5 9 -1 1710.33 51.09
 5 -9 1 1521.25 51.89
 5 -9 1 1743.83 50.49
 5 -9 1 1727.23 50.39
 5 -9 1 1738.53 54.89
 5 -9 1 1716.43 52.09
 5 -9 1 1729.73 48.8
 -6 9 -1 274.87 14.4
 -6 9 -1 262.07 13.4
 -6 9 -1 252.97 18.1
 -6 9 -1 241.08 13.9
 -6 9 -1 273.67 17
 -6 9 -1 247.98 15
 -6 9 -1 268.67 13.2
 6 -9 1 254.67 14.3
 6 -9 1 292.07 17.3
 6 -9 1 263.67 13.3
 6 -9 1 260.97 12.5
 6 -9 1 297.97 14.2
 -7 9 -1 92.19 13.6
 -7 9 -1 75.59 11
 -7 9 -1 87.79 9.9
 -7 9 -1 85.19 8.8
 -7 9 -1 92.49 8.7
 -7 9 -1 77.29 8
 -7 9 -1 81.99 9.1
 7 -9 1 71.09 7.3
 7 -9 1 78.09 8.6
 7 -9 1 99.09 13.8
 7 -9 1 79.59 7.9
 7 -9 1 75.59 10.1
 -8 9 -1 154.98 16.3
 -8 9 -1 151.58 11.3
 -8 9 -1 140.89 11.8
 -8 9 -1 142.29 13.9
 -8 9 -1 141.69 10.7
 -8 9 -1 131.39 9.7
 8 -9 1 138.79 10
 8 -9 1 120.99 12.1
 8 -9 1 136.09 9.8
 8 -9 1 136.89 11
 8 -9 1 131.89 13.6
 -9 9 -1 12.2 5.9
 -9 9 -1 10.9 7.7
 -9 9 -1 10.2 9.2
 -9 9 -1 4 4.2
 -9 9 -1 5.3 4.4
 -9 9 -1 10.5 5.4
 9 -9 1 7.2 6.2
 9 -9 1 7 4.5
 9 -9 1 10 5.9
 9 -9 1 11.5 4.9
 9 -9 1 3.9 5.8
 -10 9 -1 340.47 25.3
 -10 9 -1 341.07 18.6
 -10 9 -1 349.77 23
 -10 9 -1 352.66 17.5
 -10 9 -1 388.26 20.7
 10 -9 1 336.87 17.3
 10 -9 1 329.57 18.8
 10 -9 1 323.17 22.2
 10 -9 1 338.77 16.1
 10 -9 1 338.87 20.7
 -11 9 -1 372.36 20.4
 -11 9 -1 343.97 17.8
 -11 9 -1 376.36 27.2
 -11 9 -1 333.27 21.1
 11 -9 1 362.16 18.6
 11 -9 1 317.67 20.9
 11 -9 1 345.07 15.3
 11 -9 1 390.46 24.6
 11 -9 1 344.27 16.6
 -12 9 -1 423.76 24.3
 -12 9 -1 502.45 24.8
 -12 9 -1 438.76 20.9
 -12 9 -1 423.76 25
 -12 9 -1 451.45 31.6
 12 -9 1 447.96 27.7
 12 -9 1 454.05 22.5
 12 -9 1 458.15 19.6
 12 -9 1 451.65 25.9
 12 -9 1 477.25 20.3
 -13 9 -1 120.09 19.3
 -13 9 -1 101.29 13.7
 -13 9 -1 120.59 13
 -13 9 -1 119.69 16.9
 -13 9 -1 94.49 13.6
 -13 9 -1 122.49 13.2
 13 -9 1 82.59 13.5
 13 -9 1 97.79 11.1
 13 -9 1 111.79 11.9
 13 -9 1 74.69 14.6
 13 -9 1 96.89 12.5
 -14 9 -1 140.59 14.6
 -14 9 -1 146.89 19.8
 -14 9 -1 152.38 21.6
 -14 9 -1 161.18 17
 -14 9 -1 162.28 16.4
 -14 9 -1 153.98 12.7
 14 -9 1 156.28 12
 14 -9 1 132.09 14.8
 14 -9 1 135.19 17.3
 14 -9 1 201.08 24.6
 14 -9 1 135.89 13
 14 -9 1 144.29 18.1
 -15 9 -1 107.69 12.9
 -15 9 -1 99.79 15.4
 -15 9 -1 80.29 17.6
 -15 9 -1 86.99 15.8
 -15 9 -1 91.09 13.7
 -15 9 -1 104.89 16
 15 -9 1 79.99 14.5
 15 -9 1 109.49 12.2
 15 -9 1 89.49 12.6
 15 -9 1 105.49 13.4
 15 -9 1 96.19 15.9
 -16 9 -1 8.4 8.1
 -16 9 -1 4.5 12.7
 -16 9 -1 11 8.8
 -16 9 -1 -0.2 7.9
 -16 9 -1 4.9 7.8
 16 -9 1 4 7.1
 16 -9 1 6.8 4.5
 16 -9 1 -1.3 8.1
 16 -9 1 5.5 9.2
 16 -9 1 14 6.8
 -17 9 -1 -8.9 7
 -17 9 -1 4.8 6.3
 -17 9 -1 5.1 14.1
 -17 9 -1 21.8 11.4
 -17 9 -1 13.7 10.4
 -17 9 -1 10.7 8.1
 17 -9 1 4.5 5.8
 17 -9 1 7.3 9.7
 17 -9 1 7.7 9.7
 17 -9 1 9.7 8.4
 12 8 -1 -2.3 8
 12 8 -1 -1.2 7.7
 12 8 -1 -4.7 8
 12 8 -1 6.4 12.6
 12 8 -1 0.3 7.9
 12 8 -1 5.6 10.5
 -12 -8 1 -3.6 6.3
 -12 -8 1 15.5 11.2
 -12 -8 1 5.2 10.9
 -12 -8 1 15.2 9.8
 11 8 -1 278.77 21.3
 11 8 -1 312.97 23.5
 11 8 -1 260.97 20
 11 8 -1 276.47 22.6
 11 8 -1 213.68 26.1
 11 8 -1 256.07 21.8
 -11 -8 1 237.58 22.4
 -11 -8 1 239.88 23.3
 -11 -8 1 296.47 26.1
 10 8 -1 -0.8 3.9
 10 8 -1 -2.8 6.7
 10 8 -1 5.2 10.4
 10 8 -1 3.4 7.9
 10 8 -1 -2.9 7.2
 10 8 -1 -12.1 5.6
 10 8 -1 -0.7 7.4
 -10 -8 1 -1.2 8
 -10 -8 1 1.4 9
 -10 -8 1 3.6 7.9
 9 8 -1 71.19 15.7
 9 8 -1 70.59 13.1
 9 8 -1 81.59 12.7
 9 8 -1 84.89 12.6
 9 8 -1 67.99 11.6
 9 8 -1 75.69 11.6
 9 8 -1 82.79 8.6
 -9 -8 1 65.79 14.1
 -9 -8 1 65.29 14.2
 -9 -8 1 68.19 14.5
 -9 -8 1 80.59 18.2
 -9 -8 1 84.69 14.2
 8 8 -1 164.08 15.7
 8 8 -1 119.39 14.5
 8 8 -1 158.88 15.9
 8 8 -1 131.89 13.8
 8 8 -1 138.09 10.1
 8 8 -1 135.99 13.6
 8 8 -1 154.98 21
 -8 -8 1 116.09 14.3
 -8 -8 1 112.59 15.5
 -8 -8 1 109.09 19.7
 -8 -8 1 140.89 18
 -8 -8 1 146.29 18.7
 -8 -8 1 147.89 20.6
 7 8 -1 96.79 8.9
 7 8 -1 102.19 13.8
 7 8 -1 81.79 11.1
 7 8 -1 87.29 11.5
 7 8 -1 98.79 13.5
 7 8 -1 116.89 15.1
 7 8 -1 84.79 15.4
 -7 -8 1 92.29 12
 -7 -8 1 110.89 16.9
 -7 -8 1 74.69 11.9
 -7 -8 1 93.29 17.1
 -7 -8 1 93.09 13.2
 6 8 -1 1 5.6
 6 8 -1 3.6 5.8
 6 8 -1 4.3 5.3
 6 8 -1 5 4.6
 6 8 -1 3.4 5.4
 6 8 -1 7.4 6.2
 6 8 -1 1.3 7.7
 -6 -8 1 3 6
 -6 -8 1 1.9 6.7
 -6 -8 1 10.9 6.8
 -6 -8 1 14.6 8.3
 -6 -8 1 6.7 8.1
 5 8 -1 1.2 4.8
 5 8 -1 -3.5 4.5
 5 8 -1 0.8 4.5
 5 8 -1 9.5 4.9
 5 8 -1 3.3 7.5
 5 8 -1 -3 4.3
 5 8 -1 9.6 6.2
 -5 -8 1 -0.8 6.2
 -5 -8 1 1.1 4.3
 -5 -8 1 3.9 4.6
 -5 -8 1 -1.7 6.2
 -5 -8 1 2.3 4.5
 -5 -8 1 0.8 5.4
 4 8 -1 1.6 4.3
 4 8 -1 -8.2 5.3
 4 8 -1 3.5 4.4
 4 8 -1 -3.2 4.2
 4 8 -1 0.2 4.3
 4 8 -1 -2.3 4.4
 4 8 -1 6.5 5.4
 -4 -8 1 -0.7 3.8
 -4 -8 1 2.5 5.2
 -4 -8 1 -9.8 5.2
 -4 -8 1 2.8 5.2
 -4 -8 1 0.7 4.3
 -4 -8 1 2.7 5.7
 -4 -8 1 -0.4 4.5
 3 8 -1 7.4 5
 3 8 -1 18 5.5
 3 8 -1 12.4 5.6
 3 8 -1 16.2 5.2
 3 8 -1 23.6 5.1
 3 8 -1 11.4 6.8
 3 8 -1 26.9 6.4
 -3 -8 1 11.9 6.4
 -3 -8 1 6.5 4.9
 -3 -8 1 19.7 5.7
 -3 -8 1 11.2 6
 -3 -8 1 19.4 5.2
 -3 -8 1 11.2 6.8
 -3 -8 1 25.2 7.6
 2 8 -1 231.18 13.2
 2 8 -1 247.28 12.9
 2 8 -1 226.58 15.5
 2 8 -1 241.48 13.7
 2 8 -1 220.68 14.1
 2 8 -1 216.98 13.8
 2 8 -1 223.78 11.5
 2 8 -1 224.28 12.6
 2 8 -1 254.97 15.1
 -2 -8 1 220.68 15.7
 -2 -8 1 232.48 15.1
 -2 -8 1 236.98 12
 -2 -8 1 248.48 14.5
 -2 -8 1 210.28 13.9
 -2 -8 1 224.98 13
 -2 -8 1 240.18 15.7
 1 8 -1 432.86 20.3
 1 8 -1 465.25 19.1
 1 8 -1 430.36 19.5
 1 8 -1 446.36 17.9
 1 8 -1 434.26 19.3
 1 8 -1 414.56 19.3
 1 8 -1 461.95 20.1
 1 8 -1 414.66 18.1
 1 8 -1 439.26 16.7
 -1 -8 1 427.36 19.5
 -1 -8 1 478.65 21.2
 -1 -8 1 441.56 18.1
 -1 -8 1 451.35 21.2
 -1 -8 1 439.86 20.4
 -1 -8 1 464.45 19.8
 -1 -8 1 437.76 19.7
 -1 -8 1 434.06 16.8
 0 8 -1 13.1 5
 0 8 -1 12.2 4.4
 0 8 -1 16.9 5
 0 8 -1 9.3 4.5
 0 8 -1 15.4 5.2
 0 8 -1 14.6 5.5
 0 8 -1 11.3 3.7
 0 8 -1 9.4 4.7
 0 8 -1 17.7 4.7
 0 -8 1 15.2 6.2
 0 -8 1 18.7 5.9
 0 -8 1 11.6 5.5
 0 -8 1 13.9 4.4
 0 -8 1 16.4 6.1
 0 -8 1 15.5 4.3
 0 -8 1 19 4.1
 0 -8 1 12.2 5.1
 -1 8 -1 522.25 21.1
 -1 8 -1 487.05 20.4
 -1 8 -1 562.04 20.3
 -1 8 -1 563.44 20.9
 -1 8 -1 519.15 18.5
 -1 8 -1 516.45 21.7
 -1 8 -1 598.84 20.2
 -1 8 -1 547.05 21.4
 -1 8 -1 557.54 22.6
 1 -8 1 557.84 19.7
 1 -8 1 574.04 23
 1 -8 1 518.55 21.6
 1 -8 1 547.15 18.6
 1 -8 1 568.64 20.9
 1 -8 1 588.24 22.2
 1 -8 1 607.44 24.1
 1 -8 1 560.84 21.7
 -2 8 -1 141.39 10.1
 -2 8 -1 150.48 9.1
 -2 8 -1 137.99 9.8
 -2 8 -1 142.59 10.5
 -2 8 -1 143.79 11.4
 -2 8 -1 151.98 8.4
 -2 8 -1 153.68 8.3
 -2 8 -1 150.98 10.7
 -2 8 -1 158.48 9.2
 -2 8 -1 155.28 10
 2 -8 1 159.68 10.7
 2 -8 1 150.88 10.6
 2 -8 1 151.98 8
 2 -8 1 159.98 11.7
 2 -8 1 136.79 9.8
 2 -8 1 153.98 11.8
 2 -8 1 146.29 8.8
 2 -8 1 151.68 8.8
 -3 8 -1 1322.47 41.1
 -3 8 -1 1372.06 38.5
 -3 8 -1 1310.27 40.2
 -3 8 -1 1316.67 40.9
 -3 8 -1 1261.47 41.5
 -3 8 -1 1331.67 42.1
 -3 8 -1 1328.47 38.3
 -3 8 -1 1310.27 39.6
 3 -8 1 1324.87 42.6
 3 -8 1 1331.37 40.4
 3 -8 1 1325.37 39.2
 3 -8 1 1346.07 41.5
 3 -8 1 1320.47 41.4
 3 -8 1 1301.67 37.9
 -4 8 -1 120.59 9.1
 -4 8 -1 120.99 7
 -4 8 -1 144.69 11.4
 -4 8 -1 122.49 9.8
 -4 8 -1 109.29 7.8
 -4 8 -1 130.79 9
 -4 8 -1 125.99 12.1
 -4 8 -1 125.49 8.9
 4 -8 1 126.29 10.9
 4 -8 1 131.19 9.7
 4 -8 1 121.69 7.6
 4 -8 1 123.39 8.5
 4 -8 1 143.79 9.2
 4 -8 1 134.79 10.3
 -5 8 -1 164.68 10.5
 -5 8 -1 179.98 11.8
 -5 8 -1 183.98 10.2
 -5 8 -1 164.08 7.8
 -5 8 -1 174.68 14.2
 -5 8 -1 157.08 10.4
 -5 8 -1 167.98 12.8
 -5 8 -1 177.58 10.1
 5 -8 1 166.98 10.8
 5 -8 1 174.88 13
 5 -8 1 188.98 10.3
 5 -8 1 172.48 10.4
 5 -8 1 165.18 9.2
 -6 8 -1 20.1 6.7
 -6 8 -1 14 4.2
 -6 8 -1 11.5 4.7
 -6 8 -1 15.9 5.1
 -6 8 -1 10.8 6.9
 -6 8 -1 21.9 5.3
 -6 8 -1 12.9 4.6
 6 -8 1 6.6 5.5
 6 -8 1 12.2 3.8
 6 -8 1 10.4 4
 6 -8 1 15.1 4.5
 6 -8 1 9.9 5.3
 -7 8 -1 3.1 3.8
 -7 8 -1 2.1 4.7
 -7 8 -1 4.6 5.9
 -7 8 -1 -3.2 3
 -7 8 -1 2.6 5.4
 -7 8 -1 0.3 4.1
 -7 8 -1 3.4 3.5
 7 -8 1 10.3 6.9
 7 -8 1 4.6 5.3
 7 -8 1 -2.1 2.8
 7 -8 1 0.8 3.2
 7 -8 1 5.1 3.8
 -8 8 -1 1000.2 38.1
 -8 8 -1 977.3 31.2
 -8 8 -1 986.8 33.5
 -8 8 -1 1005.3 32.8
 -8 8 -1 980.1 35.2
 -8 8 -1 996.7 36
 -8 8 -1 921.11 40.5
 8 -8 1 965.5 34.2
 8 -8 1 961.8 32.2
 8 -8 1 974.3 31.3
 8 -8 1 927.21 37.9
 8 -8 1 949.8 35.9
 -9 8 -1 87.09 11
 -9 8 -1 120.39 9.6
 -9 8 -1 121.69 11.2
 -9 8 -1 100.99 14.2
 9 -8 1 105.69 13.8
 9 -8 1 109.49 7.5
 9 -8 1 93.19 9.1
 9 -8 1 106.19 8.8
 9 -8 1 100.89 10.2
 9 -8 1 106.69 12.6
 -10 8 -1 905.41 38.6
 -10 8 -1 869.51 29.7
 -10 8 -1 904.51 35.3
 -10 8 -1 900.21 30.9
 -10 8 -1 823.42 32.6
 10 -8 1 811.12 37.1
 10 -8 1 872.11 28.7
 10 -8 1 863.91 31.3
 10 -8 1 858.61 29.5
 10 -8 1 838.62 34.8
 10 -8 1 894.01 34
 -11 8 -1 1594.44 52.39
 -11 8 -1 1532.05 48.7
 -11 8 -1 1591.34 58.29
 -11 8 -1 1536.95 53.99
 -11 8 -1 1594.84 52.99
 -11 8 -1 1493.35 48.1
 11 -8 1 1503.55 52.49
 11 -8 1 1500.15 49.8
 11 -8 1 1494.65 53.69
 11 -8 1 1643.24 58.49
 11 -8 1 1549.34 47.2
 11 -8 1 1532.45 47.6
 -12 8 -1 -1.3 4.7
 -12 8 -1 7.5 9
 -12 8 -1 -0.2 6.5
 -12 8 -1 3.2 6.5
 -12 8 -1 -1.6 5.1
 -12 8 -1 -2.7 5.7
 12 -8 1 1.8 4.7
 12 -8 1 -4.8 4.7
 12 -8 1 -0.7 6.6
 12 -8 1 -0.1 8.1
 12 -8 1 -1.9 5.3
 -13 8 -1 264.87 19.4
 -13 8 -1 261.87 23.5
 -13 8 -1 286.97 21.1
 -13 8 -1 264.37 15.8
 -13 8 -1 279.57 19.7
 -13 8 -1 289.77 25.8
 -13 8 -1 242.28 17.7
 13 -8 1 267.57 17.4
 13 -8 1 270.87 18.2
 13 -8 1 288.27 15.7
 13 -8 1 288.97 23.3
 13 -8 1 284.67 20.9
 -14 8 -1 18.7 8.3
 -14 8 -1 19 6.9
 -14 8 -1 28.4 9.5
 -14 8 -1 27.2 9.6
 -14 8 -1 17.1 8.2
 -14 8 -1 16.8 12.3
 -14 8 -1 7.1 10
 14 -8 1 13.2 7.3
 14 -8 1 22.2 8.5
 14 -8 1 15.7 9.6
 14 -8 1 16.5 9
 14 -8 1 26.2 6.9
 14 -8 1 25.5 9.7
 -15 8 -1 77.39 10.8
 -15 8 -1 75.99 13.6
 -15 8 -1 81.39 13
 -15 8 -1 59.49 14.4
 -15 8 -1 106.19 20.6
 -15 8 -1 87.59 18.3
 -15 8 -1 61.99 12.9
 15 -8 1 75.49 12.5
 15 -8 1 75.09 10
 15 -8 1 72.19 15
 15 -8 1 91.09 13.8
 15 -8 1 59.59 16
 -16 8 -1 47.8 15.8
 -16 8 -1 25.3 10.6
 -16 8 -1 30.4 10.4
 -16 8 -1 39.9 8.5
 -16 8 -1 65.99 16.8
 -16 8 -1 39.6 10.6
 -16 8 -1 31.6 11.5
 16 -8 1 45.8 14.7
 16 -8 1 45.9 12.6
 16 -8 1 26.6 9.9
 16 -8 1 20.6 7.2
 -17 8 -1 53.89 12.2
 -17 8 -1 73.29 9.3
 -17 8 -1 74.79 16.8
 -17 8 -1 74.09 15.1
 -17 8 -1 71.99 18.6
 -17 8 -1 39.8 13.5
 17 -8 1 59.49 12.4
 17 -8 1 43.6 14.8
 17 -8 1 69.29 15.3
 -18 8 -1 19 12.3
 -18 8 -1 12.2 16.4
 -18 8 -1 3.5 7.8
 -18 8 -1 20.6 13.7
 -18 8 -1 22.4 11.9
 -18 8 -1 23.8 6.4
 18 -8 1 10.5 7.2
 18 -8 1 9.6 9.2
 18 -8 1 10.7 11.7
 18 -8 1 37.4 15
 13 7 -1 105.59 16.9
 13 7 -1 68.09 13.5
 13 7 -1 88.19 14.6
 13 7 -1 86.39 15.8
 13 7 -1 93.49 19.6
 13 7 -1 111.69 17.7
 -13 -7 1 72.19 16.2
 -13 -7 1 84.69 16
 12 7 -1 174.58 19.9
 12 7 -1 202.18 19.1
 12 7 -1 156.18 23.3
 12 7 -1 196.88 20.9
 12 7 -1 181.78 18.9
 12 7 -1 145.59 17.4
 -12 -7 1 164.98 20.9
 -12 -7 1 157.98 19.5
 -12 -7 1 207.78 23.4
 11 7 -1 25.2 11.7
 11 7 -1 19.4 10.9
 11 7 -1 34.2 10.4
 11 7 -1 20.5 8.8
 11 7 -1 15.3 9.6
 11 7 -1 14.2 12
 11 7 -1 24.8 5.5
 -11 -7 1 21.1 10.2
 -11 -7 1 23.1 10.6
 -11 -7 1 37.8 14.1
 -11 -7 1 25 8.7
 10 7 -1 23.6 9
 10 7 -1 38.8 13.1
 10 7 -1 29.8 9.1
 10 7 -1 15 9
 10 7 -1 31.4 9.6
 10 7 -1 28.9 10.4
 10 7 -1 23.4 5.4
 -10 -7 1 6.4 7.1
 -10 -7 1 5.6 8.5
 -10 -7 1 16.7 9.2
 -10 -7 1 12.5 9.6
 9 7 -1 496.75 27.3
 9 7 -1 511.65 26
 9 7 -1 556.44 27.6
 9 7 -1 506.75 19.9
 9 7 -1 490.95 25.2
 9 7 -1 489.85 27.1
 9 7 -1 522.75 32.4
 -9 -7 1 535.85 27.8
 -9 -7 1 507.35 29.5
 -9 -7 1 481.25 30.1
 -9 -7 1 503.65 33.4
 -9 -7 1 531.45 24.7
 -9 -7 1 539.85 28.7
 -9 -7 1 494.35 28.3
 8 7 -1 112.59 9.2
 8 7 -1 107.09 13
 8 7 -1 142.79 18.7
 8 7 -1 130.59 14.1
 8 7 -1 127.59 13.3
 8 7 -1 107.79 14.8
 8 7 -1 107.39 13.1
 -8 -7 1 128.69 15.4
 -8 -7 1 112.39 19.3
 -8 -7 1 132.99 16.9
 -8 -7 1 147.09 13.3
 -8 -7 1 137.69 16.5
 7 7 -1 102.99 12.7
 7 7 -1 114.49 17.2
 7 7 -1 113.99 12.6
 7 7 -1 89.99 11.5
 7 7 -1 82.39 8.3
 7 7 -1 95.59 11.7
 7 7 -1 95.19 12.9
 -7 -7 1 88.49 12.7
 -7 -7 1 120.29 16.4
 -7 -7 1 96.99 13.2
 -7 -7 1 92.29 12.9
 -7 -7 1 126.49 17.2
 -7 -7 1 101.69 11.4
 6 7 -1 86.69 10.2
 6 7 -1 72.09 9.8
 6 7 -1 76.79 8.1
 6 7 -1 67.09 10.6
 6 7 -1 85.09 12.1
 6 7 -1 72.19 10.1
 6 7 -1 83.29 13.4
 -6 -7 1 56.09 10
 -6 -7 1 94.99 12.3
 -6 -7 1 91.29 10.9
 -6 -7 1 87.49 12.7
 -6 -7 1 78.29 11.2
 -6 -7 1 91.19 10.8
 -6 -7 1 97.49 15.2
 5 7 -1 20.9 5.7
 5 7 -1 20.6 6.5
 5 7 -1 26.6 6.7
 5 7 -1 24.2 6.9
 5 7 -1 38.9 9.3
 5 7 -1 38.6 7.5
 5 7 -1 26.4 5.6
 5 7 -1 19.8 5.8
 -5 -7 1 26.6 7.8
 -5 -7 1 27.4 6.4
 -5 -7 1 24.5 8.1
 -5 -7 1 30.8 7.7
 -5 -7 1 19.5 6.2
 -5 -7 1 8.9 6.8
 -5 -7 1 19.3 7
 4 7 -1 112.49 12.2
 4 7 -1 104.29 10.1
 4 7 -1 106.39 9.2
 4 7 -1 105.89 8.7
 4 7 -1 109.59 9
 4 7 -1 115.59 10.2
 4 7 -1 126.29 10.9
 4 7 -1 107.59 13.1
 -4 -7 1 112.29 10.4
 -4 -7 1 91.69 12.8
 -4 -7 1 114.69 12.1
 -4 -7 1 92.39 8.8
 -4 -7 1 108.19 11.2
 -4 -7 1 97.79 9.9
 3 7 -1 1863.61 58.29
 3 7 -1 1817.12 52.49
 3 7 -1 1767.32 55.39
 3 7 -1 1877.41 53.29
 3 7 -1 1791.92 54.09
 3 7 -1 1736.43 55.09
 3 7 -1 1812.92 54.09
 3 7 -1 1811.12 53.29
 -3 -7 1 1778.72 54.59
 -3 -7 1 1750.42 52.89
 -3 -7 1 1866.21 57.89
 -3 -7 1 1812.12 54.89
 -3 -7 1 1790.92 58.29
 -3 -7 1 1858.11 56.39
 2 7 -1 77.59 8.1
 2 7 -1 73.39 7.2
 2 7 -1 81.39 8.8
 2 7 -1 59.99 7.2
 2 7 -1 67.19 9.6
 2 7 -1 87.49 7.1
 2 7 -1 72.29 8.3
 2 7 -1 71.79 7.5
 -2 -7 1 96.59 10.5
 -2 -7 1 90.89 9.2
 -2 -7 1 86.79 11.1
 -2 -7 1 76.69 10.1
 -2 -7 1 83.69 7.8
 -2 -7 1 67.29 6.7
 -2 -7 1 83.59 9.3
 1 7 -1 1820.92 53.89
 1 7 -1 1879.61 55.59
 1 7 -1 1796.22 54.39
 1 7 -1 1840.42 55.19
 1 7 -1 1822.12 51.49
 1 7 -1 1834.02 52.89
 1 7 -1 1782.02 53.19
 1 7 -1 1853.21 54.29
 -1 -7 1 1906.51 56.29
 -1 -7 1 1828.82 54.69
 -1 -7 1 1867.21 55.59
 -1 -7 1 1930.21 57.09
 -1 -7 1 1795.72 53.09
 -1 -7 1 1864.01 54.69
 -1 -7 1 1852.51 51.89
 0 7 -1 75.09 6.2
 0 7 -1 79.99 7.3
 0 7 -1 83.99 8.2
 0 7 -1 98.99 8.4
 0 7 -1 83.09 8.3
 0 7 -1 92.49 7.3
 0 7 -1 94.19 8.5
 0 7 -1 90.89 8.8
 0 7 -1 93.89 8.2
 0 -7 1 80.29 8
 0 -7 1 79.29 8.4
 0 -7 1 89.79 8.2
 0 -7 1 87.59 8.8
 0 -7 1 90.29 6.5
 0 -7 1 104.69 7.4
 0 -7 1 87.49 9.8
 0 -7 1 80.19 8.2
 -1 7 -1 3067.69 81.69
 -1 7 -1 3055.89 82.89
 -1 7 -1 3098.19 83.79
 -1 7 -1 3057.89 84.19
 -1 7 -1 3033.6 84.29
 -1 7 -1 3158.18 86.49
 -1 7 -1 3214.98 83.19
 -1 7 -1 3134.89 85.39
 -1 7 -1 3184.78 84.99
 1 -7 1 2907.01 82.49
 1 -7 1 3150.08 85.09
 1 -7 1 3077.19 87.09
 1 -7 1 3017.8 84.39
 1 -7 1 2947.21 81.49
 1 -7 1 3108.59 85.89
 1 -7 1 3125.49 83.69
 1 -7 1 3101.49 85.09
 -2 7 -1 94.79 7.8
 -2 7 -1 97.79 6.5
 -2 7 -1 94.39 6.9
 -2 7 -1 83.49 8
 -2 7 -1 98.09 8.1
 -2 7 -1 95.69 9.3
 -2 7 -1 88.69 6.1
 -2 7 -1 97.99 8.8
 -2 7 -1 78.69 7.5
 2 -7 1 94.19 7.8
 2 -7 1 84.19 9.2
 2 -7 1 89.19 8.6
 2 -7 1 91.29 6.9
 2 -7 1 97.99 6.2
 2 -7 1 86.49 6.3
 2 -7 1 95.69 8.1
 2 -7 1 93.99 8.7
 -3 7 -1 1158.88 37.4
 -3 7 -1 1306.27 35.2
 -3 7 -1 1279.57 39.3
 -3 7 -1 1257.57 37
 -3 7 -1 1212.28 35.5
 -3 7 -1 1198.78 36.6
 -3 7 -1 1203.78 38.3
 3 -7 1 1255.17 39.3
 3 -7 1 1232.38 37.9
 3 -7 1 1175.48 36.2
 3 -7 1 1213.88 36.9
 3 -7 1 1258.97 40.9
 3 -7 1 1206.18 35.2
 3 -7 1 1254.97 38.5
 -4 7 -1 2040.7 53.39
 -4 7 -1 1951.9 57.99
 -4 7 -1 1981.6 55.39
 -4 7 -1 2027.7 55.99
 -4 7 -1 1968 56.89
 -4 7 -1 2016.1 56.79
 -4 7 -1 2033.7 59.39
 -4 7 -1 1973 61.69
 4 -7 1 1938.61 55.79
 4 -7 1 2053.79 60.49
 4 -7 1 1985.3 56.19
 4 -7 1 1969.1 54.89
 4 -7 1 2005.9 57.19
 -5 7 -1 168.68 12.9
 -5 7 -1 204.58 10.6
 -5 7 -1 189.48 12
 -5 7 -1 221.78 11.8
 -5 7 -1 196.08 14.8
 -5 7 -1 235.48 10.8
 -5 7 -1 213.28 11.3
 5 -7 1 203.18 11.1
 5 -7 1 218.08 10.2
 5 -7 1 224.78 14.1
 5 -7 1 213.38 10.5
 5 -7 1 193.28 10.9
 5 -7 1 195.48 12.7
 -6 7 -1 532.45 19.8
 -6 7 -1 544.95 21.1
 -6 7 -1 467.05 20.9
 -6 7 -1 488.35 24.7
 -6 7 -1 501.95 22.7
 -6 7 -1 510.45 19.5
 -6 7 -1 527.25 18.7
 6 -7 1 550.64 19
 6 -7 1 505.35 20.1
 6 -7 1 510.45 18.9
 6 -7 1 554.34 22.6
 6 -7 1 548.85 24.1
 -7 7 -1 3.1 3.6
 -7 7 -1 4.4 3.9
 -7 7 -1 2.3 5.2
 -7 7 -1 3.2 5.8
 -7 7 -1 5.2 3.6
 -7 7 -1 0.7 3.1
 7 -7 1 2 4.7
 7 -7 1 -3.1 5.6
 7 -7 1 3.9 3.3
 7 -7 1 5.9 3.8
 7 -7 1 8.6 2.8
 7 -7 1 5.7 3.9
 -8 7 -1 89.09 12
 -8 7 -1 97.79 7.7
 -8 7 -1 99.99 8.4
 -8 7 -1 102.89 10.2
 -8 7 -1 99.79 9.6
 8 -7 1 99.39 7.9
 8 -7 1 90.89 8.2
 8 -7 1 94.59 11.1
 8 -7 1 90.39 9.2
 8 -7 1 108.59 12.3
 8 -7 1 95.99 7.2
 -9 7 -1 1536.05 48.1
 -9 7 -1 1564.74 53.29
 -9 7 -1 1484.65 45.3
 -9 7 -1 1478.35 49.5
 -9 7 -1 1456.95 45.1
 9 -7 1 1403.96 45.9
 9 -7 1 1491.95 50.29
 9 -7 1 1444.86 44.1
 9 -7 1 1483.55 44.2
 9 -7 1 1451.05 48.4
 9 -7 1 1582.94 53.69
 -10 7 -1 625.64 24
 -10 7 -1 622.14 27.1
 -10 7 -1 620.44 32.9
 -10 7 -1 640.24 25.5
 -10 7 -1 643.64 27
 -10 7 -1 670.53 31.7
 -10 7 -1 618.44 28.3
 10 -7 1 709.53 30
 10 -7 1 633.54 25.5
 10 -7 1 614.34 24.3
 10 -7 1 670.53 31.8
 10 -7 1 686.73 28
 10 -7 1 614.34 23.3
 -11 7 -1 1933.61 57.79
 -11 7 -1 1926.71 61.89
 -11 7 -1 1937.81 61.79
 -11 7 -1 2016 68.09
 -11 7 -1 1871.61 63.89
 -11 7 -1 1970.8 60.59
 -11 7 -1 1871.11 69.89
 11 -7 1 1945.91 67.39
 11 -7 1 1932.61 58.99
 11 -7 1 1993.8 57.19
 11 -7 1 1868.31 62.49
 11 -7 1 1989.5 64.49
 11 -7 1 1925.51 59.99
 -12 7 -1 137.99 18
 -12 7 -1 133.29 10.8
 -12 7 -1 117.49 15.2
 -12 7 -1 119.49 14
 -12 7 -1 111.89 16.6
 -12 7 -1 108.59 13.8
 -12 7 -1 134.69 13.4
 12 -7 1 132.19 12.6
 12 -7 1 135.49 11
 12 -7 1 141.29 16.6
 12 -7 1 121.69 13.5
 12 -7 1 125.29 12.8
 12 -7 1 145.09 17.3
 -13 7 -1 1.8 7.1
 -13 7 -1 7.9 6.5
 -13 7 -1 19.9 10.7
 -13 7 -1 9.8 6.8
 -13 7 -1 26.1 12.6
 -13 7 -1 17.8 8.1
 13 -7 1 15.3 7
 13 -7 1 13.5 8.4
 13 -7 1 13.6 5.8
 13 -7 1 13.7 9.8
 13 -7 1 6.3 6.2
 13 -7 1 11.3 6.9
 -14 7 -1 13.9 8.6
 -14 7 -1 6.8 9.9
 -14 7 -1 14.4 8.8
 -14 7 -1 5.2 6.7
 -14 7 -1 7.3 11
 -14 7 -1 7.5 7.2
 14 -7 1 10.8 7.7
 14 -7 1 8.3 8.9
 14 -7 1 6.7 6.8
 14 -7 1 5 8
 14 -7 1 7.7 5.7
 14 -7 1 3.5 6.6
 -15 7 -1 209.78 20.1
 -15 7 -1 254.27 18.5
 -15 7 -1 205.38 20
 -15 7 -1 204.98 26.3
 -15 7 -1 217.38 21.1
 -15 7 -1 213.98 25.4
 15 -7 1 216.88 20.5
 15 -7 1 224.58 18.3
 15 -7 1 209.78 18.5
 15 -7 1 190.88 21.7
 15 -7 1 202.38 14.4
 -16 7 -1 10.2 9.5
 -16 7 -1 12.1 12.1
 -16 7 -1 9.3 12.9
 -16 7 -1 5.1 8.8
 -16 7 -1 15 5.6
 -16 7 -1 18.6 10.4
 -16 7 -1 18.8 8.8
 16 -7 1 17.1 12
 16 -7 1 10.1 8.8
 16 -7 1 9.2 5.8
 16 -7 1 2.8 8.9
 16 -7 1 22.2 8.1
 -17 7 -1 51.79 13.1
 -17 7 -1 25 8.5
 -17 7 -1 64.09 18.8
 -17 7 -1 39.5 12
 -17 7 -1 31.1 13.8
 -17 7 -1 43.4 7.4
 17 -7 1 31.6 14.2
 17 -7 1 26.6 7.8
 17 -7 1 49.6 13.4
 17 -7 1 18.1 9.2
 -18 7 -1 8.8 7.5
 -18 7 -1 11.1 11.1
 -18 7 -1 10.3 10.6
 -18 7 -1 7.4 14.7
 -18 7 -1 10.2 5.3
 18 -7 1 -1.3 6.5
 18 -7 1 16.8 12.4
 18 -7 1 -3.5 7.7
 18 -7 1 15.5 11.1
 13 6 -1 -7.3 7.3
 13 6 -1 -5.4 7.9
 13 6 -1 -3.5 7.7
 13 6 -1 10.5 11.3
 13 6 -1 -1.6 9.2
 13 6 -1 10.4 10.8
 -13 -6 1 -1.7 6.9
 -13 -6 1 -1.5 9.1
 -13 -6 1 29.5 13.2
 12 6 -1 412.16 27.2
 12 6 -1 390.26 25.5
 12 6 -1 355.76 24
 12 6 -1 408.06 25.2
 12 6 -1 370.56 27
 12 6 -1 357.06 30.5
 -12 -6 1 400.66 27.5
 -12 -6 1 362.56 29.2
 -12 -6 1 352.06 20.9
 11 6 -1 8.5 7.9
 11 6 -1 10.6 10.7
 11 6 -1 0.1 7.7
 11 6 -1 -2.1 7
 11 6 -1 7.9 4.6
 11 6 -1 0.9 7
 11 6 -1 12.5 8.1
 -11 -6 1 13.5 7.3
 -11 -6 1 -0.1 8.1
 -11 -6 1 12 8.8
 10 6 -1 92.79 13.1
 10 6 -1 121.79 9.3
 10 6 -1 96.99 13.2
 10 6 -1 108.99 15.4
 10 6 -1 138.89 19.9
 10 6 -1 99.49 13.9
 10 6 -1 128.99 15.6
 -10 -6 1 118.49 18.9
 -10 -6 1 116.09 15.8
 -10 -6 1 120.69 13.3
 -10 -6 1 114.79 18.7
 -10 -6 1 124.99 19.1
 -10 -6 1 107.49 15.2
 9 6 -1 15.8 7.7
 9 6 -1 -2.3 8.5
 9 6 -1 -3.9 5.4
 9 6 -1 7.9 7.1
 9 6 -1 5.5 4.5
 9 6 -1 -1.1 5.7
 9 6 -1 13.2 7.2
 -9 -6 1 -0.2 7.3
 -9 -6 1 5.5 7.1
 -9 -6 1 0.5 5.3
 -9 -6 1 6.9 8.2
 8 6 -1 180.38 15.2
 8 6 -1 158.88 18.9
 8 6 -1 167.58 15.5
 8 6 -1 162.28 14.9
 8 6 -1 168.18 10.4
 8 6 -1 182.28 14.6
 8 6 -1 165.98 14.3
 -8 -6 1 180.88 15.3
 -8 -6 1 144.39 18.1
 -8 -6 1 165.08 16.1
 -8 -6 1 170.98 13.2
 -8 -6 1 191.28 17.7
 -8 -6 1 149.88 15.5
 7 6 -1 116.19 12.9
 7 6 -1 122.49 12.8
 7 6 -1 118.29 12.1
 7 6 -1 119.99 8.9
 7 6 -1 111.39 13.1
 7 6 -1 145.59 12.5
 7 6 -1 132.59 15.8
 -7 -6 1 121.39 13.4
 -7 -6 1 115.89 14
 -7 -6 1 141.19 16.5
 -7 -6 1 128.89 11.3
 -7 -6 1 146.89 13.1
 -7 -6 1 117.69 16.4
 6 6 -1 383.36 15.8
 6 6 -1 376.16 18.4
 6 6 -1 362.86 22.9
 6 6 -1 374.36 19.8
 6 6 -1 387.66 19.9
 6 6 -1 402.36 20.5
 6 6 -1 323.27 18
 6 6 -1 383.26 16.8
 -6 -6 1 389.56 18
 -6 -6 1 400.76 20.8
 -6 -6 1 366.26 20.4
 -6 -6 1 337.97 18.6
 -6 -6 1 375.86 20.1
 -6 -6 1 395.96 22.2
 -6 -6 1 383.26 23.7
 5 6 -1 15.8 5.6
 5 6 -1 29.8 6.2
 5 6 -1 14.7 5.4
 5 6 -1 31 5.5
 5 6 -1 14.6 5.7
 5 6 -1 27.3 8.5
 5 6 -1 21.9 4.7
 5 6 -1 15.2 5.6
 -5 -6 1 14.4 6.1
 -5 -6 1 17.1 5.4
 -5 -6 1 27.4 8.2
 -5 -6 1 16.8 5.2
 -5 -6 1 14.3 7.1
 -5 -6 1 28.7 7.2
 -5 -6 1 18.8 6.4
 4 6 -1 264.07 12.7
 4 6 -1 262.87 14.5
 4 6 -1 264.67 13.3
 4 6 -1 241.58 17
 4 6 -1 260.77 14.9
 4 6 -1 291.27 14.6
 4 6 -1 249.97 12.4
 4 6 -1 255.37 14.6
 -4 -6 1 261.77 15.4
 -4 -6 1 273.77 13.9
 -4 -6 1 253.17 17.4
 -4 -6 1 221.78 12.9
 -4 -6 1 283.37 16.7
 -4 -6 1 261.77 14.8
 3 6 -1 9 4.7
 3 6 -1 14.7 5
 3 6 -1 24.6 4.7
 3 6 -1 12.5 4.2
 3 6 -1 11.9 5.5
 3 6 -1 9.8 4.7
 3 6 -1 17.7 4.6
 3 6 -1 15.2 4.9
 -3 -6 1 13.9 5.4
 -3 -6 1 10.9 5.8
 -3 -6 1 12.4 4
 -3 -6 1 8.4 4.6
 -3 -6 1 9.4 5.3
 -3 -6 1 5.2 4
 2 6 -1 2343.27 67.19
 2 6 -1 2440.66 66.89
 2 6 -1 2400.26 65.89
 2 6 -1 2443.06 67.99
 2 6 -1 2443.06 69.29
 2 6 -1 2346.07 68.29
 2 6 -1 2380.56 67.19
 2 6 -1 2417.06 70.39
 -2 -6 1 2368.96 67.69
 -2 -6 1 2342.97 70.29
 -2 -6 1 2410.36 68.59
 -2 -6 1 2473.55 66.49
 -2 -6 1 2436.26 68.19
 -2 -6 1 2453.35 70.59
 1 6 -1 4.2 3
 1 6 -1 2.9 3.7
 1 6 -1 6.8 4.1
 1 6 -1 3.3 4.2
 1 6 -1 1.3 3
 1 6 -1 1.6 2.8
 1 6 -1 4.5 3.8
 1 6 -1 4.2 3.8
 -1 -6 1 3 2.9
 -1 -6 1 4.5 4.5
 -1 -6 1 6.2 4.5
 -1 -6 1 3.5 3.9
 -1 -6 1 1.1 3.8
 -1 -6 1 -0.2 3.2
 -1 -6 1 3.6 4
 -1 -6 1 0.1 2.9
 0 6 -1 113.79 8.7
 0 6 -1 117.29 6.7
 0 6 -1 102.99 8.2
 0 6 -1 115.29 8.5
 0 6 -1 130.49 7.8
 0 6 -1 107.19 7.7
 0 6 -1 106.69 8.8
 0 6 -1 127.69 8.9
 0 -6 1 99.99 8.1
 0 -6 1 112.69 7.4
 0 -6 1 111.09 9.6
 0 -6 1 112.39 8.7
 0 -6 1 131.59 7
 0 -6 1 121.89 8.6
 0 -6 1 90.69 8.5
 -1 6 -1 932.61 27.1
 -1 6 -1 981.7 30
 -1 6 -1 925.61 31
 -1 6 -1 936.91 29.7
 -1 6 -1 945.21 27.9
 -1 6 -1 896.51 27.9
 -1 6 -1 892.41 28.8
 -1 6 -1 910.71 28.5
 -1 6 -1 937.11 29.2
 1 -6 1 909.01 29.3
 1 -6 1 915.21 28.1
 1 -6 1 966.5 30.3
 1 -6 1 897.01 26.8
 1 -6 1 923.51 31.4
 1 -6 1 904.51 29
 1 -6 1 925.41 27.9
 -2 6 -1 9 3.7
 -2 6 -1 7.6 3
 -2 6 -1 4.1 2.8
 -2 6 -1 1.3 3.4
 -2 6 -1 4.2 3.4
 -2 6 -1 1.5 4.2
 -2 6 -1 2.8 4.1
 -2 6 -1 2.5 2.6
 -2 6 -1 3.8 2.7
 2 -6 1 2 3
 2 -6 1 5.8 3.2
 2 -6 1 4.7 2.7
 2 -6 1 7.9 3.9
 2 -6 1 9.1 4.1
 2 -6 1 3.1 4.3
 2 -6 1 8.7 2.8
 2 -6 1 6.7 3.4
 -3 6 -1 1682.23 49.7
 -3 6 -1 1685.43 48.6
 -3 6 -1 1620.74 47.7
 -3 6 -1 1841.92 52.29
 -3 6 -1 1667.93 47
 -3 6 -1 1719.63 46.3
 -3 6 -1 1626.84 47.3
 -3 6 -1 1673.43 45
 3 -6 1 1645.44 47
 3 -6 1 1731.23 49.5
 3 -6 1 1612.64 45.8
 3 -6 1 1581.24 46.8
 3 -6 1 1638.54 50.89
 3 -6 1 1683.23 47.9
 -4 6 -1 11.4 2.5
 -4 6 -1 12.9 5.5
 -4 6 -1 12.3 3.8
 -4 6 -1 12 5.5
 -4 6 -1 10.5 3.4
 -4 6 -1 14.8 3.7
 -4 6 -1 12.6 4
 -4 6 -1 14.9 4.4
 4 -6 1 9.2 5
 4 -6 1 12.3 3.4
 4 -6 1 12.8 3.7
 4 -6 1 6.7 4.6
 4 -6 1 14.6 3.8
 4 -6 1 14.7 4.2
 -5 6 -1 77.09 6.7
 -5 6 -1 68.39 6.7
 -5 6 -1 72.29 7.3
 -5 6 -1 84.29 9.7
 -5 6 -1 82.99 11.5
 -5 6 -1 71.79 7.8
 -5 6 -1 62.59 6.2
 5 -6 1 82.09 8.8
 5 -6 1 93.69 10.4
 5 -6 1 81.59 6.7
 5 -6 1 73.69 6.4
 5 -6 1 83.29 7.2
 -6 6 -1 8.5 3.5
 -6 6 -1 7 3.4
 -6 6 -1 11.7 4.1
 -6 6 -1 9.1 4.7
 -6 6 -1 5.5 5.6
 6 -6 1 -2.7 4.3
 6 -6 1 7.2 3.3
 6 -6 1 7.1 2.8
 6 -6 1 3.5 5.3
 6 -6 1 7.7 4.4
 6 -6 1 8 3.7
 -7 6 -1 1132.09 35.9
 -7 6 -1 1057.89 34
 -7 6 -1 1124.29 39.9
 -7 6 -1 1086.39 33.5
 -7 6 -1 1084.49 37.1
 7 -6 1 1117.29 35
 7 -6 1 1105.49 36.6
 7 -6 1 1096.39 33.5
 7 -6 1 1130.29 33
 7 -6 1 1146.39 38.6
 7 -6 1 1170.98 40.9
 -8 6 -1 655.73 26.7
 -8 6 -1 617.74 29.9
 -8 6 -1 654.23 23.8
 -8 6 -1 655.53 28.9
 -8 6 -1 673.63 23.2
 -8 6 -1 676.33 25.4
 8 -6 1 705.43 27.9
 8 -6 1 685.73 23.2
 8 -6 1 659.23 22.6
 8 -6 1 551.94 27.8
 8 -6 1 650.03 25.7
 8 -6 1 676.33 24.4
 -9 6 -1 101.69 10.3
 -9 6 -1 80.49 12.1
 -9 6 -1 93.49 9.9
 -9 6 -1 98.29 12.5
 -9 6 -1 72.19 11.6
 -9 6 -1 111.79 8.4
 9 -6 1 91.69 9.2
 9 -6 1 89.59 8
 9 -6 1 103.39 9.3
 9 -6 1 92.29 11.8
 9 -6 1 104.69 10.1
 9 -6 1 82.49 10.9
 -10 6 -1 902.11 33.4
 -10 6 -1 882.01 33.2
 -10 6 -1 923.81 35.9
 -10 6 -1 880.51 37.9
 -10 6 -1 851.01 39.6
 -10 6 -1 906.91 33.9
 10 -6 1 910.71 32.4
 10 -6 1 867.81 32.2
 10 -6 1 917.21 38.7
 10 -6 1 897.81 34.6
 10 -6 1 940.51 36.2
 10 -6 1 917.91 30
 -11 6 -1 0.6 7.3
 -11 6 -1 1.3 5.2
 -11 6 -1 8.6 6.4
 -11 6 -1 8.3 5.6
 -11 6 -1 12.7 6.7
 -11 6 -1 0.2 7.3
 11 -6 1 3.4 6.7
 11 -6 1 1.6 5.1
 11 -6 1 0.2 5.4
 11 -6 1 3.8 4.4
 11 -6 1 5 7.2
 11 -6 1 6.6 5.7
 -12 6 -1 19.2 7.9
 -12 6 -1 6.7 6.9
 -12 6 -1 10.6 9
 -12 6 -1 16.4 10.4
 -12 6 -1 10.9 7.9
 -12 6 -1 12.2 6.8
 12 -6 1 19.5 7.8
 12 -6 1 30.8 7
 12 -6 1 29.3 7.9
 12 -6 1 16.6 8.5
 12 -6 1 19 9.2
 12 -6 1 23.4 7.4
 -13 6 -1 32.8 8.7
 -13 6 -1 55.49 13.2
 -13 6 -1 57.99 11.2
 -13 6 -1 39.1 12.2
 -13 6 -1 52.39 11.5
 -13 6 -1 38 12.7
 13 -6 1 61.39 9
 13 -6 1 49 11.5
 13 -6 1 53.99 13.3
 13 -6 1 33.3 9.3
 13 -6 1 60.19 10.1
 13 -6 1 52.59 11.5
 -14 6 -1 17.1 10.1
 -14 6 -1 16.3 7.9
 -14 6 -1 13.1 11.7
 -14 6 -1 17.3 7.5
 -14 6 -1 4.4 10.8
 -14 6 -1 13.2 8.9
 14 -6 1 15.7 8.2
 14 -6 1 27.9 11.2
 14 -6 1 15.2 6.1
 14 -6 1 13.2 8.8
 14 -6 1 24.7 8.1
 14 -6 1 20.3 9.5
 -15 6 -1 3 4.7
 -15 6 -1 3.3 11
 -15 6 -1 10.5 8.5
 -15 6 -1 -1.7 5.6
 -15 6 -1 7.4 9.2
 -15 6 -1 -1.2 9.8
 -15 6 -1 4.6 8.6
 15 -6 1 -9.8 6.6
 15 -6 1 2 7.6
 15 -6 1 4.9 8.1
 15 -6 1 4.3 7.1
 15 -6 1 2.5 5.4
 15 -6 1 9.7 8.8
 -16 6 -1 23.1 10.8
 -16 6 -1 22.1 7.9
 -16 6 -1 33 11.8
 -16 6 -1 6.7 12.8
 -16 6 -1 21.4 11.6
 -16 6 -1 17.6 5.7
 16 -6 1 21.3 10.1
 16 -6 1 6.4 9.5
 16 -6 1 15.3 9
 16 -6 1 45.4 13.8
 -17 6 -1 -1.8 5.2
 -17 6 -1 7 13.6
 -17 6 -1 -0.4 9.8
 -17 6 -1 10 10
 -17 6 -1 -6.7 3.7
 -17 6 -1 2.5 7.9
 17 -6 1 2.3 9.6
 17 -6 1 -4.1 7.7
 17 -6 1 0.9 6.1
 17 -6 1 0.7 7.7
 -18 6 -1 109.79 10.1
 -18 6 -1 115.79 18.4
 -18 6 -1 111.49 14.8
 -18 6 -1 116.59 20.9
 18 -6 1 118.39 18.1
 18 -6 1 137.09 19.9
 18 -6 1 137.49 24.4
 14 5 -1 7.4 8.8
 14 5 -1 3.8 9.3
 14 5 -1 -1.5 9.8
 14 5 -1 -2.8 8.8
 14 5 -1 3.5 12
 14 5 -1 -4.9 9.1
 -14 -5 1 -1.6 9.5
 -14 -5 1 -6.8 9
 -14 -5 1 -4.3 6.1
 13 5 -1 218.28 19.9
 13 5 -1 224.88 20
 13 5 -1 213.28 22.1
 13 5 -1 209.58 25.9
 13 5 -1 208.58 21.7
 13 5 -1 241.78 21
 -13 -5 1 196.98 16
 -13 -5 1 255.97 24.3
 -13 -5 1 202.38 22.1
 12 5 -1 23.8 9.6
 12 5 -1 18.3 11.7
 12 5 -1 8 8.7
 12 5 -1 27.5 11.2
 12 5 -1 15.2 8.7
 12 5 -1 26.3 9.7
 -12 -5 1 21.2 10.5
 -12 -5 1 30.8 6.7
 -12 -5 1 14.3 9
 -12 -5 1 37.7 8.7
 11 5 -1 11.7 7.6
 11 5 -1 2.5 7.6
 11 5 -1 10.5 7.6
 11 5 -1 2.9 7.1
 11 5 -1 18.6 9
 11 5 -1 17.5 10.9
 11 5 -1 7.9 4.6
 -11 -5 1 38.9 11.1
 -11 -5 1 10 6.2
 -11 -5 1 12.9 5.8
 -11 -5 1 2.8 7.9
 -11 -5 1 16.4 10.3
 -11 -5 1 5.3 8.4
 -11 -5 1 6.3 8.5
 10 5 -1 307.87 20.2
 10 5 -1 307.77 25
 10 5 -1 318.37 21.4
 10 5 -1 304.37 21.5
 10 5 -1 310.67 14.4
 10 5 -1 309.87 20.1
 10 5 -1 342.67 21
 -10 -5 1 288.77 21.2
 -10 -5 1 299.77 23
 -10 -5 1 292.27 16.7
 -10 -5 1 277.17 14.9
 -10 -5 1 264.77 20.6
 9 5 -1 78.79 11.3
 9 5 -1 114.49 8.9
 9 5 -1 96.99 13.2
 9 5 -1 109.19 17.1
 9 5 -1 80.19 11
 9 5 -1 111.99 13
 9 5 -1 106.39 12.9
 -9 -5 1 104.99 15
 -9 -5 1 116.39 14.2
 -9 -5 1 91.99 9.3
 -9 -5 1 70.69 11.8
 -9 -5 1 100.09 10.8
 8 5 -1 751.92 30.1
 8 5 -1 765.22 30.1
 8 5 -1 687.63 34.7
 8 5 -1 753.82 32.3
 8 5 -1 744.93 30.7
 8 5 -1 762.42 26.6
 8 5 -1 717.83 31.5
 8 5 -1 744.63 25.2
 -8 -5 1 725.83 35.7
 -8 -5 1 776.82 34.6
 -8 -5 1 728.33 26
 -8 -5 1 690.43 30.6
 -8 -5 1 750.42 32.5
 -8 -5 1 699.13 32.9
 -8 -5 1 755.12 27.5
 7 5 -1 502.45 28.4
 7 5 -1 598.54 24.7
 7 5 -1 567.64 26.1
 7 5 -1 602.44 26.7
 7 5 -1 575.04 20.6
 7 5 -1 579.24 25
 7 5 -1 532.05 21.3
 7 5 -1 563.14 25
 -7 -5 1 586.04 26.8
 -7 -5 1 590.24 25.6
 -7 -5 1 536.95 29
 -7 -5 1 554.54 27.1
 -7 -5 1 610.54 22.8
 -7 -5 1 596.04 28.3
 -7 -5 1 592.74 21.5
 6 5 -1 2358.76 68.59
 6 5 -1 2247.08 65.09
 6 5 -1 2255.77 73.39
 6 5 -1 2287.27 64.29
 6 5 -1 2271.97 70.09
 6 5 -1 2306.87 69.99
 6 5 -1 2359.16 69.19
 6 5 -1 2331.37 67.79
 -6 -5 1 2354.66 65.09
 -6 -5 1 2445.06 70.99
 -6 -5 1 2306.37 65.99
 -6 -5 1 2316.27 74.39
 -6 -5 1 2328.57 71.39
 -6 -5 1 2225.88 68.59
 -6 -5 1 2347.77 72.59
 5 5 -1 434.26 18.8
 5 5 -1 424.66 17.1
 5 5 -1 481.65 21
 5 5 -1 434.66 19.2
 5 5 -1 452.05 20.4
 5 5 -1 466.35 17.2
 5 5 -1 446.16 23.3
 5 5 -1 457.15 20.1
 -5 -5 1 465.35 22.3
 -5 -5 1 445.56 19.5
 -5 -5 1 444.26 23.3
 -5 -5 1 466.05 21
 -5 -5 1 462.65 17.7
 -5 -5 1 434.56 20.7
 4 5 -1 1206.78 39
 4 5 -1 1209.38 38.6
 4 5 -1 1210.28 36.2
 4 5 -1 1211.08 39.8
 4 5 -1 1209.58 39.1
 4 5 -1 1219.48 42.2
 4 5 -1 1201.38 37.6
 4 5 -1 1189.18 36.5
 -4 -5 1 1201.68 39.7
 -4 -5 1 1244.78 41.6
 -4 -5 1 1233.38 39.9
 -4 -5 1 1281.57 37.6
 -4 -5 1 1242.68 42.6
 -4 -5 1 1151.58 37.8
 3 5 -1 657.23 22.1
 3 5 -1 665.03 26.2
 3 5 -1 652.43 24.5
 3 5 -1 649.64 22.2
 3 5 -1 589.94 23
 3 5 -1 672.03 24
 3 5 -1 655.53 22.1
 3 5 -1 659.63 23.7
 -3 -5 1 664.33 22.9
 -3 -5 1 638.24 22.5
 -3 -5 1 675.33 25.8
 -3 -5 1 647.24 26.4
 -3 -5 1 716.63 24.9
 -3 -5 1 628.94 23.7
 -3 -5 1 705.23 24.5
 2 5 -1 1990.5 58.29
 2 5 -1 1973.7 55.69
 2 5 -1 1986.2 56.09
 2 5 -1 1918.41 55.19
 2 5 -1 1891.01 54.29
 2 5 -1 2007.2 57.29
 2 5 -1 1990.6 54.89
 2 5 -1 1942.91 56.29
 -2 -5 1 2005.3 55.79
 -2 -5 1 1960.3 54.79
 -2 -5 1 2033.2 56.79
 -2 -5 1 1964.2 56.49
 -2 -5 1 1930.31 58.29
 -2 -5 1 1969 58.29
 -2 -5 1 2003 56.09
 1 5 -1 727.13 24.1
 1 5 -1 630.24 22.5
 1 5 -1 664.63 22.9
 1 5 -1 697.93 24
 1 5 -1 696.83 21.3
 1 5 -1 684.33 22.2
 1 5 -1 714.23 23.2
 1 5 -1 661.63 21.9
 -1 -5 1 681.23 22.3
 -1 -5 1 675.83 21.3
 -1 -5 1 664.93 23
 -1 -5 1 679.13 23.3
 -1 -5 1 660.13 23.9
 0 5 -1 133.69 8.9
 0 5 -1 124.49 8.1
 0 5 -1 132.09 7.4
 0 5 -1 126.49 6.6
 0 5 -1 121.69 8.3
 0 5 -1 132.29 8.1
 0 5 -1 128.69 7.6
 0 5 -1 122.59 7.9
 0 -5 1 135.19 7.3
 0 -5 1 137.29 8.4
 0 -5 1 136.29 8.1
 0 -5 1 115.79 8.1
 0 -5 1 127.89 7.9
 0 -5 1 126.99 9.3
 0 -5 1 114.29 6.4
 0 -5 1 107.79 9.2
 -1 5 -1 24.1 5
 -1 5 -1 15.3 3.7
 -1 5 -1 17.9 3.9
 -1 5 -1 11.9 3.3
 -1 5 -1 17.4 4
 -1 5 -1 16.7 3.2
 -1 5 -1 12.1 4.5
 -1 5 -1 22.2 4.1
 -1 5 -1 19.8 3.8
 1 -5 1 12.8 3.6
 1 -5 1 24.7 5.5
 1 -5 1 12.4 4.3
 1 -5 1 14.4 3
 1 -5 1 19.1 3.6
 1 -5 1 16.7 3.5
 1 -5 1 23.1 4
 1 -5 1 13.1 3.4
 -2 5 -1 5112.39 129.39
 -2 5 -1 5014.7 135.39
 2 -5 1 5095.09 135.39
 2 -5 1 5131.09 129.49
 -3 5 -1 751.12 23.6
 -3 5 -1 736.73 25.4
 -3 5 -1 734.13 23.2
 -3 5 -1 741.03 22.8
 -3 5 -1 721.73 22.4
 -3 5 -1 729.83 20.6
 -3 5 -1 745.03 24.1
 -3 5 -1 734.23 26.8
 3 -5 1 738.63 22.3
 3 -5 1 789.52 23.6
 3 -5 1 715.93 23.1
 3 -5 1 746.23 22.8
 -4 5 -1 27.1 4
 -4 5 -1 23.6 3.9
 -4 5 -1 34.2 6.3
 -4 5 -1 35 4.5
 -4 5 -1 27.7 4.9
 -4 5 -1 25.4 5
 -4 5 -1 26.4 6.1
 4 -5 1 35.6 5.8
 4 -5 1 29.5 4.1
 4 -5 1 33.2 4.6
 4 -5 1 16.8 3.9
 4 -5 1 14.5 5.1
 4 -5 1 22.4 3.6
 -5 5 -1 244.38 12.3
 -5 5 -1 264.97 10.1
 -5 5 -1 234.38 10.6
 -5 5 -1 260.47 14.4
 -5 5 -1 271.47 11.9
 -5 5 -1 250.47 15.6
 -5 5 -1 251.47 11
 5 -5 1 254.47 12.2
 5 -5 1 266.07 10.8
 5 -5 1 269.57 11.5
 5 -5 1 215.08 9.2
 5 -5 1 229.48 14.4
 5 -5 1 248.98 13.6
 -6 5 -1 2400.06 74.39
 -6 5 -1 2475.55 67.39
 -6 5 -1 2472.25 67.49
 -6 5 -1 2537.75 69.09
 -6 5 -1 2498.15 72.99
 -6 5 -1 2362.06 70.09
 6 -5 1 2369.56 68.09
 6 -5 1 2441.36 66.99
 6 -5 1 2483.75 69.99
 6 -5 1 2600.74 74.09
 6 -5 1 2489.25 71.69
 6 -5 1 2561.94 66.99
 -7 5 -1 1328.57 46
 -7 5 -1 1374.96 48.1
 -7 5 -1 1401.16 42.6
 -7 5 -1 1323.57 41.4
 -7 5 -1 1365.96 44
 7 -5 1 1465.55 45.6
 7 -5 1 1362.86 39.9
 7 -5 1 1411.76 41.9
 7 -5 1 1352.26 40.9
 7 -5 1 1321.37 43.1
 7 -5 1 1427.36 47.3
 -8 5 -1 1523.65 54.89
 -8 5 -1 1585.54 51.09
 -8 5 -1 1643.44 49.6
 -8 5 -1 1566.54 48.8
 -8 5 -1 1586.74 53.29
 8 -5 1 1568.54 46.1
 8 -5 1 1561.54 48.3
 8 -5 1 1583.84 50.19
 8 -5 1 1648.44 48.5
 8 -5 1 1650.13 51.89
 8 -5 1 1666.03 54.49
 -9 5 -1 1407.26 48.1
 -9 5 -1 1444.06 46.4
 -9 5 -1 1460.65 46.6
 -9 5 -1 1487.95 45.9
 -9 5 -1 1442.36 50.49
 -9 5 -1 1375.86 52.09
 9 -5 1 1409.56 47.3
 9 -5 1 1366.96 50.59
 9 -5 1 1426.56 45.1
 9 -5 1 1441.06 45.7
 9 -5 1 1409.66 48.3
 9 -5 1 1470.45 42.9
 -10 5 -1 108.69 12.3
 -10 5 -1 79.99 10.4
 -10 5 -1 103.89 11.2
 -10 5 -1 120.79 10.8
 -10 5 -1 94.39 14.7
 -10 5 -1 119.49 14.9
 10 -5 1 110.29 11.5
 10 -5 1 111.59 11.1
 10 -5 1 94.09 10.6
 10 -5 1 97.19 8.7
 10 -5 1 94.59 13
 -11 5 -1 65.29 12.7
 -11 5 -1 58.19 9.9
 -11 5 -1 72.59 11.4
 -11 5 -1 69.09 13.6
 -11 5 -1 51.89 8.9
 -11 5 -1 68.79 11.9
 11 -5 1 40.9 9
 11 -5 1 68.39 10.9
 11 -5 1 66.79 8.2
 11 -5 1 56.59 9.1
 11 -5 1 72.39 13.8
 11 -5 1 45.8 9.9
 -12 5 -1 6.4 6.6
 -12 5 -1 3.2 8.2
 -12 5 -1 4.1 8.2
 -12 5 -1 5.6 7.3
 -12 5 -1 7.3 5.9
 -12 5 -1 3 6.7
 12 -5 1 0.5 6.8
 12 -5 1 15.9 5.3
 12 -5 1 14.7 7.9
 12 -5 1 5.6 5.8
 12 -5 1 3 5.6
 12 -5 1 1.4 6.4
 -13 5 -1 681.13 35.6
 -13 5 -1 594.84 32.1
 -13 5 -1 594.24 36.6
 -13 5 -1 631.34 27.7
 -13 5 -1 651.13 32.7
 -13 5 -1 623.24 30.6
 13 -5 1 657.13 32.3
 13 -5 1 655.53 35
 13 -5 1 631.34 25.5
 13 -5 1 683.83 31.7
 13 -5 1 647.84 31.2
 13 -5 1 616.94 28.8
 -14 5 -1 175.88 15.2
 -14 5 -1 175.48 11.4
 -14 5 -1 192.58 24.3
 -14 5 -1 188.68 20.1
 -14 5 -1 169.38 17.3
 -14 5 -1 226.48 23.2
 -14 5 -1 183.98 19
 14 -5 1 185.68 20.6
 14 -5 1 180.18 13.4
 14 -5 1 209.08 18.8
 14 -5 1 184.78 17.5
 14 -5 1 136.09 17.5
 14 -5 1 190.98 16.9
 -15 5 -1 27.7 5.9
 -15 5 -1 17 7.6
 -15 5 -1 9.7 8.9
 -15 5 -1 18.9 12.5
 -15 5 -1 20.1 11.6
 -15 5 -1 19.6 12.2
 -15 5 -1 14 8.8
 15 -5 1 23.9 7.3
 15 -5 1 26.9 10.7
 15 -5 1 15.4 10.9
 15 -5 1 15.3 8.8
 15 -5 1 10.5 9.2
 15 -5 1 5.1 6.2
 -16 5 -1 156.88 19.6
 -16 5 -1 172.88 22.4
 -16 5 -1 185.48 15.8
 -16 5 -1 154.38 19.8
 -16 5 -1 150.88 11.1
 -16 5 -1 185.78 26.2
 16 -5 1 187.48 19.8
 16 -5 1 192.08 19.9
 16 -5 1 210.08 26.9
 16 -5 1 191.88 18.7
 -17 5 -1 116.09 10.3
 -17 5 -1 80.99 15.1
 -17 5 -1 101.39 17.1
 -17 5 -1 110.99 14.4
 -17 5 -1 126.49 22
 17 -5 1 135.09 13.3
 17 -5 1 112.99 20.1
 17 -5 1 90.19 16.1
 17 -5 1 106.79 16.8
 17 -5 1 119.19 20.8
 15 4 -1 226.68 24.1
 15 4 -1 243.08 21.5
 15 4 -1 206.68 26.7
 15 4 -1 245.58 22.6
 15 4 -1 250.57 22.5
 -15 -4 1 190.08 24.1
 -15 -4 1 248.98 14.1
 -15 -4 1 271.37 26.6
 -15 -4 1 251.97 17.3
 14 4 -1 59.29 16.2
 14 4 -1 53.19 13.3
 14 4 -1 84.19 15.1
 14 4 -1 84.39 14.5
 14 4 -1 87.99 14.3
 14 4 -1 80.89 15.4
 -14 -4 1 85.99 11.6
 -14 -4 1 68.59 15.6
 -14 -4 1 66.89 8.8
 -14 -4 1 95.29 17
 13 4 -1 186.28 20.1
 13 4 -1 181.38 18.4
 13 4 -1 141.39 17.3
 13 4 -1 197.18 20.5
 13 4 -1 175.78 17.6
 13 4 -1 159.58 22.3
 -13 -4 1 145.69 18.9
 -13 -4 1 185.68 14
 -13 -4 1 137.59 18.7
 -13 -4 1 157.48 12.2
 12 4 -1 202.08 20
 12 4 -1 212.68 18.6
 12 4 -1 222.08 19.1
 12 4 -1 223.98 18.4
 12 4 -1 231.78 24.1
 12 4 -1 211.58 19.8
 -12 -4 1 212.78 14.5
 -12 -4 1 270.07 22
 -12 -4 1 221.28 13.7
 -12 -4 1 185.88 20.2
 -12 -4 1 227.88 20.8
 11 4 -1 80.19 13
 11 4 -1 103.79 13.4
 11 4 -1 97.59 13.2
 11 4 -1 82.19 16
 11 4 -1 95.29 8.8
 11 4 -1 92.29 13.5
 11 4 -1 102.79 14.1
 -11 -4 1 97.69 17
 -11 -4 1 112.19 10.3
 -11 -4 1 98.19 15.4
 -11 -4 1 101.09 10.4
 -11 -4 1 93.59 14.7
 10 4 -1 831.32 37.6
 10 4 -1 887.01 35.8
 10 4 -1 863.21 29.2
 10 4 -1 886.91 35.6
 10 4 -1 838.42 35
 10 4 -1 808.32 40.5
 10 4 -1 864.51 37.2
 -10 -4 1 859.51 39.8
 -10 -4 1 910.61 31.1
 -10 -4 1 908.01 38.4
 -10 -4 1 896.01 38.1
 -10 -4 1 901.41 30.6
 9 4 -1 151.28 10
 9 4 -1 170.78 15.9
 9 4 -1 164.48 14.9
 9 4 -1 186.98 18.9
 9 4 -1 160.38 14.1
 9 4 -1 169.88 14.3
 9 4 -1 154.88 13.5
 -9 -4 1 162.68 15.5
 -9 -4 1 192.68 19.5
 -9 -4 1 143.69 11
 -9 -4 1 182.08 16.7
 -9 -4 1 157.38 11.2
 -9 -4 1 159.18 15.9
 -9 -4 1 179.88 16.6
 8 4 -1 361.26 18.9
 8 4 -1 300.37 21.9
 8 4 -1 330.67 19.3
 8 4 -1 330.57 18.4
 8 4 -1 295.77 14.3
 8 4 -1 306.47 19.5
 8 4 -1 296.67 13.9
 8 4 -1 312.17 18
 -8 -4 1 347.37 21.2
 -8 -4 1 316.37 19
 -8 -4 1 353.76 21.1
 -8 -4 1 330.07 15.3
 -8 -4 1 306.97 14.9
 -8 -4 1 318.77 22
 -8 -4 1 324.97 19.7
 7 4 -1 1925.11 61.09
 7 4 -1 2013.3 59.69
 7 4 -1 1927.41 59.29
 7 4 -1 1951 54.79
 7 4 -1 1879.21 55.09
 7 4 -1 1896.01 58.89
 7 4 -1 1848.72 61.09
 7 4 -1 1967.7 64.79
 -7 -4 1 2064.99 55.99
 -7 -4 1 1938.41 63.19
 -7 -4 1 1834.92 62.29
 -7 -4 1 1926.71 61.09
 -7 -4 1 1913.61 60.29
 -7 -4 1 2045.4 56.09
 -7 -4 1 1854.11 64.49
 6 4 -1 673.43 29.6
 6 4 -1 657.93 26.7
 6 4 -1 626.94 22
 6 4 -1 633.04 21.8
 6 4 -1 622.54 24.7
 6 4 -1 622.64 26.4
 6 4 -1 634.04 25.2
 6 4 -1 640.44 25.3
 -6 -4 1 636.34 27.7
 -6 -4 1 692.43 22.8
 -6 -4 1 669.93 22.8
 -6 -4 1 654.93 25.8
 -6 -4 1 660.33 29.4
 -6 -4 1 626.64 26.4
 -6 -4 1 680.83 27.7
 5 4 -1 510.05 22.1
 5 4 -1 518.15 21.2
 5 4 -1 500.25 20.4
 5 4 -1 532.45 18.7
 5 4 -1 512.25 22
 5 4 -1 521.45 18.4
 5 4 -1 506.65 24.3
 5 4 -1 527.75 21.3
 -5 -4 1 546.65 19.3
 -5 -4 1 552.64 21.5
 -5 -4 1 547.25 19.3
 -5 -4 1 563.14 24
 -5 -4 1 538.35 22.9
 -5 -4 1 590.24 22.9
 -5 -4 1 541.25 24.9
 4 4 -1 2434.86 68.39
 4 4 -1 2470.75 66.89
 4 4 -1 2420.66 69.39
 4 4 -1 2406.26 69.99
 4 4 -1 2430.36 72.69
 4 4 -1 2539.75 69.59
 4 4 -1 2477.65 70.59
 4 4 -1 2448.26 66.69
 -4 -4 1 2510.05 70.69
 -4 -4 1 2506.35 72.09
 -4 -4 1 2479.35 70.89
 -4 -4 1 2581.04 67.59
 -4 -4 1 2341.97 72.59
 -4 -4 1 2373.76 68.89
 -4 -4 1 2475.45 67.19
 3 4 -1 1587.44 44.9
 3 4 -1 1551.64 44.9
 3 4 -1 1594.84 47.2
 3 4 -1 1574.24 47.8
 3 4 -1 1640.24 47
 3 4 -1 1600.64 49.4
 3 4 -1 1773.72 47.5
 -3 -4 1 1575.24 47.3
 -3 -4 1 1628.64 48.9
 -3 -4 1 1591.34 47.6
 -3 -4 1 1572.54 49.4
 -3 -4 1 1585.74 45.3
 -3 -4 1 1535.25 45.9
 -3 -4 1 1611.44 45.4
 2 4 -1 1770.12 51.29
 2 4 -1 1867.91 53.49
 2 4 -1 1781.92 50.09
 2 4 -1 1826.72 50.49
 2 4 -1 1754.62 51.29
 2 4 -1 1754.72 52.29
 2 4 -1 1862.61 51.39
 2 4 -1 1815.82 49.99
 -2 -4 1 1818.32 52.09
 -2 -4 1 1793.12 53.39
 -2 -4 1 1924.91 51.79
 -2 -4 1 2008.9 51.09
 -2 -4 1 1736.93 50.19
 -2 -4 1 1823.02 53.19
 -2 -4 1 1773.42 51.29
 -2 -4 1 1802.72 51.49
 1 4 -1 639.14 19.7
 1 4 -1 666.93 21.1
 1 4 -1 632.14 21.9
 1 4 -1 639.64 20.6
 1 4 -1 665.83 21.5
 1 4 -1 648.74 22.1
 1 4 -1 620.54 20.1
 1 4 -1 653.93 21.2
 -1 -4 1 646.54 21.2
 -1 -4 1 664.13 22.7
 -1 -4 1 630.04 19.9
 -1 -4 1 674.93 21.4
 -1 -4 1 638.24 20.7
 -1 -4 1 638.04 22
 0 4 -1 3 2.6
 0 4 -1 7.1 2.8
 0 4 -1 5.6 2.5
 0 4 -1 6 3.2
 0 4 -1 4.7 2.9
 0 4 -1 6.2 3
 0 4 -1 2.7 3.7
 0 4 -1 6.1 4
 0 -4 1 8.6 3.4
 0 -4 1 3.7 2.4
 0 -4 1 2.1 2.7
 0 -4 1 6 3.4
 0 -4 1 1.2 3
 0 -4 1 9.4 4.6
 0 -4 1 7.3 2.8
 -1 4 -1 1608.24 43.5
 -1 4 -1 1733.33 45.3
 -1 4 -1 1592.34 43.6
 -1 4 -1 1605.64 44.4
 -1 4 -1 1606.44 44.6
 -1 4 -1 1650.83 46
 -1 4 -1 1587.44 44.8
 -1 4 -1 1586.44 46.9
 1 -4 1 1672.63 47.3
 1 -4 1 1562.04 44.2
 1 -4 1 1634.34 43.6
 1 -4 1 1653.43 45
 1 -4 1 1601.84 43.6
 1 -4 1 1636.54 44.7
 1 -4 1 1752.52 45.6
 -2 4 -1 3536.55 90.79
 -2 4 -1 3499.55 94.29
 -2 4 -1 3437.36 92.69
 -2 4 -1 3511.75 88.99
 2 -4 1 3485.75 93.99
 2 -4 1 3413.86 90.69
 2 -4 1 3472.45 90.99
 -3 4 -1 527.95 16.9
 -3 4 -1 527.05 16.9
 -3 4 -1 570.14 19.6
 -3 4 -1 518.95 20.7
 -3 4 -1 505.05 16.5
 -3 4 -1 520.75 17.7
 -3 4 -1 518.35 18
 3 -4 1 491.45 17.3
 3 -4 1 536.75 20.2
 3 -4 1 552.74 17.1
 3 -4 1 533.35 19.2
 3 -4 1 537.05 16.8
 3 -4 1 488.45 16.5
 -5 4 -1 1454.15 50.19
 -5 4 -1 1638.84 49.7
 -5 4 -1 1643.64 47.9
 -5 4 -1 1649.44 45.1
 -5 4 -1 1605.24 46.4
 -5 4 -1 1676.13 45.9
 5 -4 1 1594.64 46
 5 -4 1 1682.43 45.4
 5 -4 1 1628.84 47.4
 5 -4 1 1649.93 49
 5 -4 1 1636.44 50.49
 5 -4 1 1642.34 45
 -6 4 -1 180.08 11.3
 -6 4 -1 186.78 10.6
 -6 4 -1 192.28 10.8
 -6 4 -1 183.98 13.8
 -6 4 -1 175.38 13.1
 6 -4 1 187.18 13.4
 6 -4 1 189.18 12.3
 6 -4 1 181.88 9.1
 6 -4 1 186.98 10.1
 6 -4 1 174.88 10.2
 -7 4 -1 6436.56 180.38
 -7 4 -1 5960.8 173.78
 -7 4 -1 6591.24 174.68
 -7 4 -1 6607.24 178.38
 -7 4 -1 6596.44 176.38
 7 -4 1 6939.11 179.98
 7 -4 1 6891.81 176.08
 7 -4 1 6886.01 174.38
 7 -4 1 6678.23 171.78
 7 -4 1 6528.75 173.58
 7 -4 1 6834.12 177.28
 -8 4 -1 703.13 29.8
 -8 4 -1 700.43 27.3
 -8 4 -1 774.12 32.6
 -8 4 -1 730.23 27.2
 -8 4 -1 714.43 25.8
 -8 4 -1 669.13 27.8
 8 -4 1 713.23 26.9
 8 -4 1 721.73 24.1
 8 -4 1 670.43 27.1
 8 -4 1 774.32 31.4
 8 -4 1 757.32 29
 8 -4 1 717.63 26
 -9 4 -1 467.25 21.5
 -9 4 -1 420.66 22.8
 -9 4 -1 422.16 18.6
 -9 4 -1 412.86 19.8
 -9 4 -1 429.06 24.7
 -9 4 -1 389.96 20.6
 9 -4 1 401.66 18.8
 9 -4 1 395.36 22.8
 9 -4 1 406.86 20.1
 9 -4 1 432.96 20.4
 9 -4 1 411.16 16.9
 9 -4 1 422.76 21.3
 -10 4 -1 947.31 41.9
 -10 4 -1 1009.7 37.8
 -10 4 -1 1012.5 36.5
 -10 4 -1 982.9 34.1
 -10 4 -1 921.81 37.5
 -10 4 -1 964.2 39.7
 10 -4 1 988.4 35.2
 10 -4 1 987.6 37
 10 -4 1 937.01 40
 10 -4 1 1012.4 37.2
 10 -4 1 1018.4 38.3
 -11 4 -1 77.19 13.1
 -11 4 -1 65.79 11.2
 -11 4 -1 87.69 10.6
 -11 4 -1 69.79 12.7
 -11 4 -1 99.99 13
 -11 4 -1 77.49 11.9
 11 -4 1 97.49 13.4
 11 -4 1 86.19 15.7
 11 -4 1 109.29 14.2
 11 -4 1 82.29 10.5
 11 -4 1 80.39 11.5
 -12 4 -1 -1.5 6.6
 -12 4 -1 -1.3 7.4
 -12 4 -1 5.8 6.7
 -12 4 -1 8.2 5.2
 -12 4 -1 6 7.3
 -12 4 -1 1 7.8
 12 -4 1 -1.3 5.4
 12 -4 1 14.5 7.9
 12 -4 1 5.5 6.9
 12 -4 1 4.6 6.7
 12 -4 1 4.1 6.2
 -13 4 -1 6.2 5.9
 -13 4 -1 3.8 7.5
 -13 4 -1 -4.8 5.4
 -13 4 -1 -1.9 8
 -13 4 -1 2.4 7.8
 -13 4 -1 0.3 4.2
 -13 4 -1 4.4 9.1
 13 -4 1 -2 5.7
 13 -4 1 -1.9 6.4
 13 -4 1 10.6 7.9
 13 -4 1 -8.6 6.3
 13 -4 1 5.6 7.7
 -14 4 -1 -8.6 8.7
 -14 4 -1 -3.8 9.5
 -14 4 -1 -7.2 8.3
 -14 4 -1 7.4 7.4
 -14 4 -1 4.8 7.8
 -14 4 -1 -3.1 3.8
 -14 4 -1 0.5 5.3
 14 -4 1 2.3 8.3
 14 -4 1 3 7.3
 14 -4 1 -2.3 6.5
 14 -4 1 2.8 8.9
 14 -4 1 -3.6 7.4
 -15 4 -1 419.26 30.7
 -15 4 -1 447.66 19
 -15 4 -1 463.85 33.1
 -15 4 -1 431.16 29.5
 -15 4 -1 437.46 34
 -15 4 -1 410.86 22.4
 -15 4 -1 433.46 27.9
 15 -4 1 461.05 29.3
 15 -4 1 467.15 28.3
 15 -4 1 479.75 26.6
 15 -4 1 462.95 31.6
 15 -4 1 464.65 28.8
 -16 4 -1 6.9 5
 -16 4 -1 -7.8 8.6
 -16 4 -1 7.5 6.9
 -16 4 -1 -7.9 6.3
 -16 4 -1 -5 7.6
 -16 4 -1 -3.5 10.6
 16 -4 1 0.3 8.2
 16 -4 1 -8 7.1
 16 -4 1 -2.8 9.3
 16 -4 1 5.4 6.5
 16 -4 1 -12.1 7.7
 -17 4 -1 20.5 11.4
 -17 4 -1 39.6 9.8
 -17 4 -1 36.9 7.4
 -17 4 -1 31.6 14.3
 17 -4 1 62.49 16.3
 17 -4 1 18.3 10.2
 17 -4 1 16.9 12.1
 17 -4 1 23.9 10.7
 15 3 -1 192.28 24.2
 15 3 -1 223.88 21.7
 15 3 -1 193.58 19.7
 15 3 -1 212.08 20.1
 15 3 -1 243.28 28.5
 -15 -3 1 266.47 16.3
 -15 -3 1 239.88 24.6
 -15 -3 1 198.08 14.3
 14 3 -1 166.28 22.3
 14 3 -1 173.78 17.5
 14 3 -1 189.38 23.9
 14 3 -1 167.08 19.4
 14 3 -1 180.48 21
 14 3 -1 173.28 18.5
 -14 -3 1 184.88 13.4
 -14 -3 1 184.38 20.8
 -14 -3 1 186.08 13.7
 -14 -3 1 221.28 25.1
 13 3 -1 42 11
 13 3 -1 42 13.8
 13 3 -1 54.69 10.5
 13 3 -1 46.6 12.3
 13 3 -1 69.29 13.9
 13 3 -1 40 10.3
 -13 -3 1 40.1 11.8
 -13 -3 1 60.49 9
 -13 -3 1 35.9 11.6
 -13 -3 1 56.59 8.8
 -13 -3 1 37.1 11.4
 12 3 -1 88.69 13.8
 12 3 -1 99.99 13.9
 12 3 -1 129.39 20.3
 12 3 -1 114.79 15
 12 3 -1 118.99 15.3
 12 3 -1 112.29 15.9
 -12 -3 1 119.09 18.9
 -12 -3 1 136.39 18.1
 -12 -3 1 114.29 17.1
 -12 -3 1 110.69 10.4
 -12 -3 1 99.49 10.6
 -12 -3 1 129.29 17.5
 -12 -3 1 112.79 17.9
 11 3 -1 128.99 16.1
 11 3 -1 141.89 14.9
 11 3 -1 120.39 14.2
 11 3 -1 126.89 15.8
 11 3 -1 131.59 15.4
 11 3 -1 104.39 17.6
 -11 -3 1 126.29 10.4
 -11 -3 1 168.08 17.6
 -11 -3 1 130.19 10.8
 -11 -3 1 130.49 17.1
 -11 -3 1 132.39 17.7
 10 3 -1 3.6 4
 10 3 -1 2.4 6.2
 10 3 -1 9.4 7.7
 10 3 -1 5.9 6.2
 10 3 -1 2.3 8.3
 10 3 -1 -3.5 5
 10 3 -1 7 6.6
 -10 -3 1 1.8 7
 -10 -3 1 7.4 7.2
 -10 -3 1 -1.8 4
 -10 -3 1 0.4 7.2
 -10 -3 1 3.4 4.4
 -10 -3 1 4.1 9
 9 3 -1 57.99 11.5
 9 3 -1 66.19 10.6
 9 3 -1 93.39 12.2
 9 3 -1 61.69 10.2
 9 3 -1 73.89 9.9
 9 3 -1 93.99 13.3
 9 3 -1 80.39 7.8
 -9 -3 1 70.29 12
 -9 -3 1 71.89 11.7
 -9 -3 1 78.79 8.3
 -9 -3 1 88.29 12
 -9 -3 1 78.49 8.6
 -9 -3 1 100.59 15.3
 -9 -3 1 75.59 11.9
 8 3 -1 607.44 27
 8 3 -1 590.14 29.5
 8 3 -1 615.64 26
 8 3 -1 603.94 21.4
 8 3 -1 555.74 24.5
 8 3 -1 614.54 27.6
 8 3 -1 579.74 25
 -8 -3 1 601.34 22
 -8 -3 1 640.34 29
 -8 -3 1 587.94 28.4
 -8 -3 1 594.54 29.8
 -8 -3 1 644.74 21.8
 -8 -3 1 600.54 26.6
 -8 -3 1 582.84 26.8
 7 3 -1 32.8 8.5
 7 3 -1 64.29 6.9
 7 3 -1 41.4 7.5
 7 3 -1 59.19 6.4
 7 3 -1 43.7 8.6
 7 3 -1 48 7.7
 7 3 -1 41 7.2
 7 3 -1 49.7 7.2
 -7 -3 1 54.79 9.9
 -7 -3 1 60.89 6.8
 -7 -3 1 35.3 8.3
 -7 -3 1 40.2 8.5
 -7 -3 1 45.2 8.2
 -7 -3 1 45 8.8
 -7 -3 1 50.69 6
 6 3 -1 50.19 5.6
 6 3 -1 64.69 8.3
 6 3 -1 50.89 5.8
 6 3 -1 69.69 9.9
 6 3 -1 50.39 7.6
 6 3 -1 62.59 8.8
 6 3 -1 35.3 7.6
 6 3 -1 41.5 6.8
 -6 -3 1 42.3 7.7
 -6 -3 1 38.9 6.8
 -6 -3 1 50.19 8.5
 -6 -3 1 50.09 9.7
 -6 -3 1 41.5 5.4
 -6 -3 1 45.8 5.9
 -6 -3 1 51.19 8
 5 3 -1 2624.04 76.99
 5 3 -1 2721.83 75.49
 5 3 -1 2700.33 77.29
 5 3 -1 2724.43 72.49
 5 3 -1 2635.24 79.19
 5 3 -1 2746.03 75.59
 5 3 -1 2677.73 72.59
 5 3 -1 2642.54 75.59
 -5 -3 1 2789.12 72.89
 -5 -3 1 2684.73 75.99
 -5 -3 1 2683.53 79.59
 -5 -3 1 2792.72 77.09
 -5 -3 1 2698.93 78.39
 -5 -3 1 2616.44 77.79
 -5 -3 1 2754.62 73.09
 4 3 -1 1859.11 57.69
 4 3 -1 2125.99 60.59
 4 3 -1 1991.3 56.59
 4 3 -1 1923.11 57.99
 4 3 -1 2021 56.89
 4 3 -1 1985.5 54.59
 4 3 -1 1996.6 54.39
 4 3 -1 2134.29 57.49
 -4 -3 1 2061.89 59.59
 -4 -3 1 2069.39 55.09
 -4 -3 1 1955.5 58.49
 -4 -3 1 1965.4 56.89
 -4 -3 1 1951.9 60.09
 -4 -3 1 1999 57.89
 3 3 -1 195.08 8.6
 3 3 -1 215.18 10
 3 3 -1 215.18 11
 3 3 -1 205.78 10.2
 3 3 -1 199.88 11.1
 3 3 -1 202.48 9.1
 3 3 -1 197.38 10.4
 -3 -3 1 200.68 11.5
 -3 -3 1 202.98 10.9
 -3 -3 1 218.88 11.4
 -3 -3 1 216.48 10.3
 -3 -3 1 187.48 12.2
 -3 -3 1 205.48 9.4
 -3 -3 1 210.58 9.1
 2 3 -1 1198.08 34.7
 2 3 -1 1197.18 36.5
 2 3 -1 1226.98 34.5
 2 3 -1 1310.27 36.1
 2 3 -1 1291.57 37.6
 2 3 -1 1176.88 35.3
 2 3 -1 1217.98 35.7
 2 3 -1 1221.58 34.1
 -2 -3 1 1235.28 36.2
 -2 -3 1 1219.08 37.3
 -2 -3 1 1207.28 37
 -2 -3 1 1162.68 35.7
 -2 -3 1 1195.18 35.4
 -2 -3 1 1258.27 34.5
 -2 -3 1 1280.27 34.9
 -2 -3 1 1218.28 34.9
 1 3 -1 251.47 11.3
 1 3 -1 261.37 11.3
 1 3 -1 235.58 10
 1 3 -1 257.17 10.9
 1 3 -1 278.57 10.4
 1 3 -1 265.17 10.2
 1 3 -1 245.18 9.4
 1 3 -1 228.28 9.2
 -1 -3 1 247.58 11.5
 -1 -3 1 220.98 11.2
 -1 -3 1 256.17 10.2
 -1 -3 1 246.38 10.2
 -1 -3 1 252.57 9.5
 -1 -3 1 248.38 11.3
 -1 -3 1 245.88 10.2
 0 3 -1 602.64 19.8
 0 3 -1 564.94 18
 0 3 -1 571.04 18.2
 0 3 -1 665.53 18.6
 0 3 -1 599.24 19
 0 3 -1 581.54 17.4
 0 3 -1 595.04 18.3
 0 -3 1 595.34 20
 0 -3 1 623.64 18.6
 0 -3 1 630.84 18.6
 0 -3 1 589.44 18
 0 -3 1 592.64 18.3
 0 -3 1 573.64 17.4
 -2 3 -1 702.43 24.4
 -2 3 -1 746.73 21.4
 -2 3 -1 733.53 22
 -2 3 -1 734.43 21.3
 -2 3 -1 753.62 22.1
 -2 3 -1 755.42 21.3
 2 -3 1 740.43 24.4
 2 -3 1 746.53 21.3
 2 -3 1 728.03 21.2
 2 -3 1 754.62 21.4
 2 -3 1 725.73 21.9
 -3 3 -1 73.59 5.1
 -3 3 -1 68.99 5
 -3 3 -1 72.09 6
 -3 3 -1 64.39 5.6
 -3 3 -1 73.89 7.6
 -3 3 -1 72.19 4.7
 3 -3 1 79.09 5
 3 -3 1 70.19 5.2
 3 -3 1 73.79 7.1
 3 -3 1 75.89 5.2
 3 -3 1 71.89 5.7
 3 -3 1 71.99 7.8
 -4 3 -1 293.27 14.9
 -4 3 -1 320.67 14.4
 -4 3 -1 296.37 12.7
 -4 3 -1 298.77 12
 4 -3 1 284.77 10.9
 4 -3 1 322.07 14
 4 -3 1 304.47 11.8
 4 -3 1 298.07 12.5
 4 -3 1 273.27 14.4
 -5 3 -1 1.2 3.6
 -5 3 -1 1.4 4.2
 -5 3 -1 -1 3.4
 -5 3 -1 1.1 4.1
 -5 3 -1 2.6 3.3
 5 -3 1 1.2 2.4
 5 -3 1 3.6 4.2
 5 -3 1 0.2 2.8
 5 -3 1 4 3.2
 5 -3 1 0.9 3.4
 5 -3 1 2.2 4.3
 -6 3 -1 641.14 26.7
 -6 3 -1 619.74 25.2
 -6 3 -1 654.03 22.9
 -6 3 -1 628.84 23.5
 -6 3 -1 648.14 24
 6 -3 1 643.14 26
 6 -3 1 630.74 22.1
 6 -3 1 643.14 24.5
 6 -3 1 663.53 23.3
 6 -3 1 593.84 23
 -7 3 -1 3251.37 87.89
 -7 3 -1 3113.99 89.19
 -7 3 -1 3185.58 89.19
 -7 3 -1 3218.18 93.39
 -7 3 -1 3186.58 86.19
 -7 3 -1 3082.69 90.79
 7 -3 1 3139.79 89.49
 7 -3 1 3157.18 88.79
 7 -3 1 3044.5 86.69
 7 -3 1 3233.08 88.59
 -8 3 -1 1029.4 36.3
 -8 3 -1 985.6 34.4
 -8 3 -1 1052.29 38
 -8 3 -1 1035.4 36.5
 -8 3 -1 1037.1 39.8
 8 -3 1 973.4 35.3
 8 -3 1 969.4 37.9
 8 -3 1 1003.1 33.7
 8 -3 1 1016 36.2
 -9 3 -1 409.36 22.1
 -9 3 -1 467.45 25.5
 -9 3 -1 437.66 22.1
 -9 3 -1 461.15 21.1
 -9 3 -1 460.75 18.9
 -9 3 -1 448.86 23.6
 9 -3 1 432.06 23.8
 9 -3 1 444.86 21.4
 9 -3 1 452.35 22.3
 9 -3 1 473.95 20.3
 9 -3 1 457.65 22.3
 -10 3 -1 224.98 18.1
 -10 3 -1 211.88 16.7
 -10 3 -1 185.98 17.9
 -10 3 -1 203.38 15.7
 -10 3 -1 263.57 16.4
 -10 3 -1 208.38 12.8
 10 -3 1 190.58 14.7
 10 -3 1 232.98 14.8
 10 -3 1 229.78 16.7
 10 -3 1 215.28 16
 10 -3 1 233.38 18
 -11 3 -1 103.69 8.3
 -11 3 -1 113.39 15.5
 -11 3 -1 73.79 13
 -11 3 -1 127.39 10.8
 -11 3 -1 116.69 15.2
 -11 3 -1 103.19 15.2
 -11 3 -1 115.39 13.3
 11 -3 1 73.59 12.6
 11 -3 1 97.19 11.6
 11 -3 1 126.29 15.8
 11 -3 1 104.69 13.6
 11 -3 1 116.49 15
 -12 3 -1 52.49 7
 -12 3 -1 50.19 8.4
 -12 3 -1 48.3 11.5
 -12 3 -1 47.7 10.7
 -12 3 -1 55.49 13.5
 -12 3 -1 54.19 12.5
 -12 3 -1 50.79 11
 12 -3 1 46.1 11.7
 12 -3 1 60.69 10.2
 12 -3 1 69.39 13.7
 12 -3 1 56.09 10.8
 12 -3 1 43.3 8.8
 -13 3 -1 106.39 11.1
 -13 3 -1 142.89 17.1
 -13 3 -1 107.89 17.7
 -13 3 -1 89.79 8.7
 -13 3 -1 102.29 16.1
 -13 3 -1 99.49 15.9
 -13 3 -1 123.49 18.8
 13 -3 1 95.69 14.5
 13 -3 1 72.79 14.5
 13 -3 1 143.69 18.6
 13 -3 1 114.09 14.1
 13 -3 1 122.59 16.8
 -14 3 -1 117.09 12.2
 -14 3 -1 129.39 10.3
 -14 3 -1 161.68 18.9
 -14 3 -1 147.79 21.4
 -14 3 -1 136.49 19.7
 -14 3 -1 141.29 19.5
 -14 3 -1 117.29 21
 14 -3 1 135.59 18.4
 14 -3 1 136.19 17.2
 14 -3 1 121.59 15.1
 14 -3 1 144.99 18.7
 14 -3 1 134.79 18.6
 -15 3 -1 184.08 20.7
 -15 3 -1 216.78 23.3
 -15 3 -1 139.69 21.2
 -15 3 -1 170.98 20.5
 -15 3 -1 177.58 14.6
 -15 3 -1 170.08 11.8
 15 -3 1 207.48 26.2
 15 -3 1 164.28 17
 15 -3 1 200.68 21.3
 15 -3 1 193.98 19.7
 15 -3 1 178.68 18.9
 -16 3 -1 44.6 9.5
 -16 3 -1 26.6 6.8
 -16 3 -1 45 13.1
 -16 3 -1 54.89 13.7
 -16 3 -1 38.7 14.5
 16 -3 1 55.39 12.5
 16 -3 1 73.69 15
 16 -3 1 25.7 12.7
 16 -3 1 27.3 11.5
 -17 3 -1 132.89 20.4
 -17 3 -1 148.69 23
 -17 3 -1 133.89 13.6
 -17 3 -1 155.08 12
 17 -3 1 200.08 19.2
 17 -3 1 158.18 21
 17 -3 1 145.09 23.8
 17 -3 1 115.19 17.4
 16 2 -1 166.78 24.2
 16 2 -1 184.88 18.9
 16 2 -1 175.08 24.5
 16 2 -1 184.48 22
 16 2 -1 145.59 19.1
 -16 -2 1 155.88 13.3
 -16 -2 1 162.78 25.1
 -16 -2 1 170.58 23.6
 -16 -2 1 165.28 13.6
 15 2 -1 86.19 15.5
 15 2 -1 106.39 19.4
 15 2 -1 63.29 12.3
 15 2 -1 70.69 16.7
 15 2 -1 83.39 15.1
 -15 -2 1 58.39 15.6
 -15 -2 1 62.29 15.6
 -15 -2 1 81.49 10.6
 -15 -2 1 92.89 10.6
 14 2 -1 50.89 11.9
 14 2 -1 60.79 13.7
 14 2 -1 44.6 11.5
 14 2 -1 93.49 17.6
 14 2 -1 64.19 11.6
 14 2 -1 54.09 14.7
 -14 -2 1 61.59 9.7
 -14 -2 1 65.09 14.9
 -14 -2 1 58.69 16.2
 -14 -2 1 56.29 8.6
 13 2 -1 22.8 10
 13 2 -1 5.6 9.3
 13 2 -1 13.3 8.5
 13 2 -1 10.1 8.3
 13 2 -1 5 7.1
 13 2 -1 9.9 7.7
 -13 -2 1 10.5 6
 -13 -2 1 7.3 9.4
 -13 -2 1 16 9.3
 -13 -2 1 10.6 5.4
 -13 -2 1 11.5 11.4
 -13 -2 1 9.5 9.5
 -13 -2 1 4.3 9.7
 12 2 -1 441.66 27.8
 12 2 -1 422.86 29.3
 12 2 -1 477.95 24.4
 12 2 -1 463.35 27.1
 12 2 -1 471.75 25.5
 12 2 -1 457.25 26.1
 -12 -2 1 461.55 31.1
 -12 -2 1 518.65 28.4
 -12 -2 1 472.85 29.4
 -12 -2 1 437.86 19
 -12 -2 1 402.16 29.2
 -12 -2 1 473.25 28.3
 -12 -2 1 464.85 20.7
 11 2 -1 179.28 17.8
 11 2 -1 192.98 16.5
 11 2 -1 181.88 19.6
 11 2 -1 200.68 15.4
 11 2 -1 189.38 15.7
 11 2 -1 194.18 17.1
 -11 -2 1 185.78 20
 -11 -2 1 190.58 18.2
 -11 -2 1 217.68 18.5
 -11 -2 1 178.88 12.3
 -11 -2 1 177.98 19.2
 -11 -2 1 174.48 17.8
 -11 -2 1 196.18 11.5
 10 2 -1 2349.86 67.99
 10 2 -1 2452.95 79.89
 10 2 -1 2380.66 74.29
 10 2 -1 2413.66 77.69
 10 2 -1 2369.46 76.29
 10 2 -1 2356.76 73.39
 -10 -2 1 2468.35 68.99
 -10 -2 1 2341.77 76.69
 -10 -2 1 2293.37 79.39
 -10 -2 1 2475.65 79.39
 -10 -2 1 2347.36 80.19
 -10 -2 1 2529.85 67.59
 9 2 -1 37.6 7.9
 9 2 -1 49.5 9
 9 2 -1 42 9.5
 9 2 -1 46.6 6.7
 9 2 -1 33.3 8.5
 9 2 -1 42.1 10.7
 -9 -2 1 40.3 9.2
 -9 -2 1 53.79 11.5
 -9 -2 1 48.1 6.4
 -9 -2 1 39.3 9.8
 -9 -2 1 36.7 8.6
 -9 -2 1 40.6 6.7
 -9 -2 1 49.4 11.5
 8 2 -1 543.15 19.7
 8 2 -1 558.44 23.8
 8 2 -1 549.65 27
 8 2 -1 533.45 24.4
 8 2 -1 531.05 23
 -8 -2 1 521.05 24.2
 -8 -2 1 515.95 25.5
 -8 -2 1 536.45 24.1
 -8 -2 1 520.15 27
 -8 -2 1 525.65 26.2
 -8 -2 1 532.25 18.9
 -8 -2 1 535.75 19.9
 7 2 -1 4.7 4.8
 7 2 -1 5.7 3.5
 7 2 -1 9.8 5
 7 2 -1 4.8 5.5
 7 2 -1 10.5 6.5
 7 2 -1 9.8 4.9
 -7 -2 1 18.2 6.2
 -7 -2 1 6.4 5.6
 -7 -2 1 3.7 4.8
 -7 -2 1 13.3 5.5
 -7 -2 1 10.3 6.1
 -7 -2 1 6.9 3.2
 -7 -2 1 8.7 3.7
 6 2 -1 888.61 32
 6 2 -1 947.81 31.4
 6 2 -1 933.11 27.2
 6 2 -1 854.51 33.7
 6 2 -1 857.61 30.5
 6 2 -1 880.71 32.7
 6 2 -1 868.41 27.8
 -6 -2 1 915.71 33.7
 -6 -2 1 928.01 32
 -6 -2 1 926.31 31.8
 -6 -2 1 934.41 33.4
 -6 -2 1 921.31 27.3
 -6 -2 1 897.81 34.2
 -6 -2 1 949.4 28.4
 5 2 -1 53.69 7.2
 5 2 -1 55.49 6.9
 5 2 -1 46.1 4.7
 5 2 -1 35.3 5.6
 5 2 -1 45.5 8
 5 2 -1 49.7 5.2
 5 2 -1 43.9 6.4
 -5 -2 1 48.8 5.7
 -5 -2 1 54.09 7.2
 -5 -2 1 42.7 7.5
 -5 -2 1 40 8
 -5 -2 1 43.4 6.6
 -5 -2 1 49.2 4.8
 -5 -2 1 48.3 7.9
 4 2 -1 620.84 20.9
 4 2 -1 593.24 23.1
 4 2 -1 595.14 21.9
 4 2 -1 616.84 20.5
 4 2 -1 583.54 21
 4 2 -1 567.44 21.6
 4 2 -1 623.54 18.4
 4 2 -1 607.24 19
 -4 -2 1 599.64 18.4
 -4 -2 1 557.54 22.9
 -4 -2 1 630.34 19.3
 -4 -2 1 573.94 20.9
 -4 -2 1 599.44 21.5
 -4 -2 1 596.24 22.5
 -4 -2 1 580.54 22.2
 3 2 -1 1164.48 31.9
 3 2 -1 1127.19 33.6
 3 2 -1 1185.98 36.2
 3 2 -1 1188.78 32.6
 3 2 -1 1148.29 34.9
 3 2 -1 1140.59 35
 3 2 -1 1156.58 33.8
 3 2 -1 1141.19 34.3
 -3 -2 1 1122.89 36
 -3 -2 1 1154.18 35.6
 -3 -2 1 1158.08 35.1
 -3 -2 1 1149.89 34.7
 -3 -2 1 1183.38 34.2
 -3 -2 1 1189.48 32.8
 -3 -2 1 1183.48 32.1
 -1 2 -1 733.03 20.3
 -1 2 -1 737.13 22.7
 -1 2 -1 730.73 20.6
 -1 2 -1 803.62 21.1
 1 -2 1 740.83 20.3
 1 -2 1 787.52 21
 1 -2 1 721.83 20.6
 1 -2 1 756.62 22
 1 -2 1 727.83 20.6
 1 -2 1 732.73 20.4
 1 -2 1 723.73 22.7
 -3 2 -1 1.4 3.9
 -3 2 -1 10.2 3.7
 -3 2 -1 7.2 3
 -3 2 -1 8.8 3.3
 -3 2 -1 1.4 4.1
 3 -2 1 5.4 2.2
 3 -2 1 7.8 3.4
 3 -2 1 2.7 3.4
 3 -2 1 7.3 2.5
 3 -2 1 3.8 2.8
 3 -2 1 4.5 3.9
 -4 2 -1 5020.5 135.29
 -4 2 -1 5013.3 132.69
 4 -2 1 5113.69 132.49
 4 -2 1 5069.59 134.99
 4 -2 1 5138.09 133.69
 -5 2 -1 79.19 8.6
 -5 2 -1 98.89 7.4
 -5 2 -1 79.09 8.1
 -5 2 -1 86.89 9.3
 5 -2 1 82.89 8.1
 5 -2 1 79.39 8.1
 5 -2 1 109.99 9.6
 5 -2 1 96.69 7.3
 5 -2 1 74.69 7.1
 -6 2 -1 693.03 24.1
 -6 2 -1 702.83 22.5
 -6 2 -1 641.84 27.3
 -6 2 -1 704.43 26.6
 -6 2 -1 668.83 25.1
 -6 2 -1 701.63 26
 6 -2 1 673.33 24.8
 6 -2 1 704.23 25.5
 6 -2 1 673.03 25.5
 6 -2 1 696.53 23.7
 6 -2 1 686.83 27.2
 -7 2 -1 9.3 3.6
 -7 2 -1 11.6 4.8
 -7 2 -1 14.2 5.8
 -7 2 -1 17.3 6.5
 -7 2 -1 15.4 7
 -7 2 -1 19.4 5.1
 7 -2 1 12.8 6.1
 7 -2 1 23.6 5.2
 7 -2 1 14.1 5.7
 7 -2 1 17.3 5.8
 7 -2 1 11.1 3.7
 -8 2 -1 1196.88 39.7
 -8 2 -1 1217.08 42.7
 -8 2 -1 1237.18 36.9
 -8 2 -1 1165.78 44.2
 -8 2 -1 1228.78 42.4
 -8 2 -1 1178.18 41.1
 8 -2 1 1175.18 43.1
 8 -2 1 1166.48 40.5
 8 -2 1 1186.08 41.4
 8 -2 1 1242.58 41.4
 8 -2 1 1203.48 38.9
 -9 2 -1 1.1 4.2
 -9 2 -1 5.7 5.4
 -9 2 -1 9 7
 -9 2 -1 2.5 3.6
 -9 2 -1 10.5 6.6
 -9 2 -1 0.9 3
 -9 2 -1 2.8 5.6
 9 -2 1 7 4.8
 9 -2 1 -5.5 5.2
 9 -2 1 6.8 5.8
 9 -2 1 -0.1 4.5
 9 -2 1 2 5
 -10 2 -1 78.79 11.8
 -10 2 -1 82.09 10.6
 -10 2 -1 73.39 12
 -10 2 -1 68.29 11.6
 -10 2 -1 82.09 14
 -10 2 -1 74.29 8.2
 -10 2 -1 65.59 6.8
 10 -2 1 80.79 13
 10 -2 1 68.49 9.5
 10 -2 1 84.29 13.4
 10 -2 1 93.29 12.8
 10 -2 1 64.39 10.4
 -11 2 -1 106.29 15.1
 -11 2 -1 86.29 9.8
 -11 2 -1 65.69 13.5
 -11 2 -1 91.69 14.5
 -11 2 -1 75.99 7.8
 -11 2 -1 78.69 13.3
 -11 2 -1 87.39 12.2
 11 -2 1 85.49 12.2
 11 -2 1 75.49 11.8
 11 -2 1 82.89 12.5
 11 -2 1 65.49 12.8
 11 -2 1 84.29 11.6
 -12 2 -1 1979.3 70.59
 -12 2 -1 2046.7 66.89
 -12 2 -1 2022.6 60.49
 -12 2 -1 2028.1 69.49
 -12 2 -1 2019.7 57.79
 -12 2 -1 2071.99 71.09
 -12 2 -1 1861.61 72.69
 12 -2 1 2066.89 69.79
 12 -2 1 2087.79 71.49
 12 -2 1 1903.01 63.89
 12 -2 1 2061.59 67.49
 12 -2 1 1968.6 67.19
 -13 2 -1 103.89 17.2
 -13 2 -1 107.59 15.2
 -13 2 -1 123.09 18.4
 -13 2 -1 124.79 16.1
 -13 2 -1 88.69 16.1
 -13 2 -1 130.09 11.4
 -13 2 -1 100.29 9.3
 13 -2 1 121.39 15.7
 13 -2 1 166.68 20.3
 13 -2 1 125.09 18.2
 13 -2 1 134.99 14.3
 13 -2 1 126.99 18.5
 -14 2 -1 390.26 29.4
 -14 2 -1 405.46 26.1
 -14 2 -1 385.56 19.8
 -14 2 -1 420.96 31.7
 -14 2 -1 393.86 17.8
 -14 2 -1 390.96 29
 -14 2 -1 420.56 28.1
 14 -2 1 417.06 26.8
 14 -2 1 385.46 27.7
 14 -2 1 366.36 25.1
 14 -2 1 388.56 23.5
 14 -2 1 382.76 27.8
 -15 2 -1 224.88 27.2
 -15 2 -1 211.78 22.4
 -15 2 -1 189.78 22.4
 -15 2 -1 164.68 13.6
 -15 2 -1 181.58 12.6
 -15 2 -1 225.98 36.4
 15 -2 1 217.58 20.7
 15 -2 1 209.88 19.2
 15 -2 1 180.18 24.8
 15 -2 1 193.18 23.8
 15 -2 1 217.28 20.2
 -16 2 -1 1.9 5.7
 -16 2 -1 0.2 9.4
 -16 2 -1 17.2 6.1
 -16 2 -1 21.8 11.3
 16 -2 1 2.3 9.7
 16 -2 1 3.8 9.6
 16 -2 1 5.5 8.5
 16 -2 1 4.8 9.1
 -17 2 -1 9.4 10.6
 -17 2 -1 11 11.5
 -17 2 -1 8.1 6.6
 -17 2 -1 2.4 5.6
 17 -2 1 16.5 11
 17 -2 1 5.2 10.5
 17 -2 1 7.2 10.6
 17 -2 1 22.4 12.4
 16 1 -1 140.59 22.5
 16 1 -1 102.49 17.6
 16 1 -1 192.78 20.2
 16 1 -1 133.79 17.5
 16 1 -1 138.79 16.5
 -16 -1 1 147.39 23.9
 -16 -1 1 140.39 13.5
 -16 -1 1 135.29 11.8
 -16 -1 1 170.58 22.3
 15 1 -1 121.09 15.5
 15 1 -1 115.49 15.8
 15 1 -1 116.09 19.1
 15 1 -1 97.59 17.7
 15 1 -1 117.69 17.6
 15 1 -1 96.19 17.3
 -15 -1 1 114.49 18.1
 -15 -1 1 114.69 12
 -15 -1 1 106.49 18.1
 -15 -1 1 123.79 10.7
 14 1 -1 11.1 10
 14 1 -1 11.5 8.4
 14 1 -1 10.1 7.3
 14 1 -1 30.2 10.6
 14 1 -1 0.6 9.7
 14 1 -1 14.4 9.4
 -14 -1 1 20.3 7.1
 -14 -1 1 15.4 5.5
 -14 -1 1 23.4 11
 -14 -1 1 23.6 11.3
 -14 -1 1 53.59 13.3
 13 1 -1 6.6 8.1
 13 1 -1 -7 6.6
 13 1 -1 -2.9 7.8
 13 1 -1 5.2 7.1
 13 1 -1 7.1 8
 13 1 -1 0 6.1
 -13 -1 1 -8.1 7.4
 -13 -1 1 0.8 4.2
 -13 -1 1 -4.2 8.3
 -13 -1 1 3.8 5.2
 -13 -1 1 1 8.4
 -13 -1 1 -5.1 7.3
 -13 -1 1 -2.3 7.4
 12 1 -1 10 8.3
 12 1 -1 -1.2 8.1
 12 1 -1 0.2 7
 12 1 -1 -4.9 5.8
 12 1 -1 -2.7 6
 -12 -1 1 -2.7 7.3
 -12 -1 1 10.4 8.1
 -12 -1 1 3.3 8.8
 -12 -1 1 1.4 7.8
 -12 -1 1 4.1 4.2
 -12 -1 1 6.9 8.2
 -12 -1 1 4.3 5.3
 11 1 -1 1504.85 52.39
 11 1 -1 1447.56 52.99
 11 1 -1 1625.14 57.69
 11 1 -1 1516.15 55.39
 11 1 -1 1445.26 50.69
 -11 -1 1 1505.75 53.39
 -11 -1 1 1310.77 43.2
 -11 -1 1 1472.15 54.69
 -11 -1 1 1539.15 56.29
 -11 -1 1 1430.26 57.29
 -11 -1 1 1507.05 57.59
 -11 -1 1 1532.25 47
 10 1 -1 1418.86 50.49
 10 1 -1 1454.05 49.8
 10 1 -1 1381.16 48.1
 10 1 -1 1453.35 53.39
 10 1 -1 1428.36 51.99
 -10 -1 1 1436.26 52.69
 -10 -1 1 1342.67 52.99
 -10 -1 1 1428.26 51.29
 -10 -1 1 1465.55 50.59
 -10 -1 1 1436.36 44.6
 -10 -1 1 1450.05 42
 -10 -1 1 1464.15 54.69
 9 1 -1 980.8 38.8
 9 1 -1 903.91 35.9
 9 1 -1 929.41 30.7
 9 1 -1 1013.9 35.3
 9 1 -1 935.11 35.3
 9 1 -1 907.91 37.2
 -9 -1 1 972.9 31.6
 -9 -1 1 863.31 38
 -9 -1 1 972.2 38.2
 -9 -1 1 963.3 29.2
 -9 -1 1 867.51 35.9
 -9 -1 1 980.3 36.5
 -9 -1 1 925.61 38.9
 8 1 -1 388.56 18.2
 8 1 -1 363.86 21.1
 8 1 -1 378.06 15.4
 8 1 -1 359.06 18.9
 8 1 -1 357.96 20
 8 1 -1 352.86 18.3
 -8 -1 1 369.26 21.1
 -8 -1 1 336.67 18.8
 -8 -1 1 367.16 15.6
 -8 -1 1 373.56 20.3
 -8 -1 1 356.26 19
 -8 -1 1 325.77 20.3
 -8 -1 1 390.36 14
 7 1 -1 66.29 8.1
 7 1 -1 53.19 7.9
 7 1 -1 60.09 6.1
 7 1 -1 50.49 8.9
 7 1 -1 54.99 9.3
 7 1 -1 63.29 8.4
 -7 -1 1 63.89 9.9
 -7 -1 1 74.49 9.2
 -7 -1 1 89.39 10.9
 -7 -1 1 66.79 5.3
 -7 -1 1 50.09 7.7
 -7 -1 1 58.19 6.4
 -7 -1 1 62.29 9.2
 6 1 -1 357.76 13.9
 6 1 -1 354.66 17.6
 6 1 -1 350.46 16.9
 6 1 -1 367.46 16.2
 6 1 -1 361.76 16.4
 6 1 -1 293.87 17.5
 -6 -1 1 352.06 17.9
 -6 -1 1 368.96 14.1
 -6 -1 1 334.17 16.6
 -6 -1 1 375.76 17.9
 -6 -1 1 345.97 12.3
 -6 -1 1 354.66 18.3
 -6 -1 1 356.46 17
 5 1 -1 51.59 6.8
 5 1 -1 28.7 5.3
 5 1 -1 44.6 5.9
 5 1 -1 37.3 6.6
 5 1 -1 39.9 4
 5 1 -1 53.59 5.3
 5 1 -1 44.1 6.2
 -5 -1 1 44 7.3
 -5 -1 1 45.4 6.5
 -5 -1 1 27.7 5.8
 -5 -1 1 51.69 5.2
 -5 -1 1 41.7 4
 -5 -1 1 47.9 6.5
 -5 -1 1 41 6.8
 4 1 -1 4929.91 129.89
 4 1 -1 4791.12 127.69
 4 1 -1 5007.1 127.99
 4 1 -1 4761.52 128.99
 4 1 -1 4750.82 128.69
 -4 -1 1 5001.3 124.49
 -4 -1 1 4860.61 128.19
 -4 -1 1 4824.22 129.79
 -4 -1 1 4957 128.29
 -4 -1 1 4811.82 129.29
 3 1 -1 109.19 4.8
 3 1 -1 114.69 7.5
 3 1 -1 101.59 7
 3 1 -1 118.59 6.1
 3 1 -1 128.69 8.1
 -3 -1 1 107.99 7.7
 -3 -1 1 108.59 4.9
 -3 -1 1 109.49 6.1
 -3 -1 1 108.89 7.8
 -3 -1 1 105.79 8.5
 -3 -1 1 117.59 7.7
 -2 1 -1 691.03 21.2
 -2 1 -1 713.93 21.6
 -2 1 -1 747.73 22.4
 2 -1 1 678.53 22
 2 -1 1 760.52 21.8
 2 -1 1 682.23 20.1
 2 -1 1 694.13 20.7
 -3 1 -1 750.42 23.7
 -3 1 -1 720.53 24.4
 -3 1 -1 714.63 23.5
 3 -1 1 752.02 21.9
 3 -1 1 719.43 23.4
 3 -1 1 736.93 24.4
 3 -1 1 731.13 22.7
 -4 1 -1 686.93 23.5
 -4 1 -1 685.23 23.4
 -4 1 -1 640.84 24.2
 -4 1 -1 702.53 20.1
 -4 1 -1 659.93 22.4
 -4 1 -1 641.74 21.5
 4 -1 1 668.13 24.1
 4 -1 1 678.73 23.4
 4 -1 1 677.63 21.4
 4 -1 1 668.43 22.3
 4 -1 1 668.03 22.8
 -5 1 -1 77.69 8.8
 -5 1 -1 67.09 7.8
 -5 1 -1 72.59 5.3
 -5 1 -1 78.19 9
 -5 1 -1 67.79 6.7
 -5 1 -1 60.79 6.8
 5 -1 1 70.49 6.4
 5 -1 1 82.09 9.3
 5 -1 1 81.09 10
 5 -1 1 64.09 7.3
 5 -1 1 59.79 6.6
 -6 1 -1 259.67 13.5
 -6 1 -1 224.68 12.3
 -6 1 -1 244.18 15.1
 -6 1 -1 222.48 10
 -6 1 -1 236.48 14
 -6 1 -1 212.98 13.9
 6 -1 1 235.98 13.4
 6 -1 1 238.68 14.2
 6 -1 1 233.48 14.6
 6 -1 1 207.98 11.4
 -7 1 -1 1912.51 62.99
 -7 1 -1 1964.9 55.49
 -7 1 -1 2108.29 61.19
 -7 1 -1 1974.8 61.39
 -7 1 -1 1967.4 61.99
 -7 1 -1 2031.7 54.99
 -7 1 -1 1959 58.89
 7 -1 1 2159.18 60.89
 7 -1 1 1916.41 57.89
 7 -1 1 2004 59.99
 7 -1 1 2001.9 61.49
 -8 1 -1 385.66 15.1
 -8 1 -1 334.27 19.9
 -8 1 -1 361.46 19.2
 -8 1 -1 369.26 18.1
 -8 1 -1 342.37 19.6
 -8 1 -1 387.26 14.3
 -8 1 -1 363.56 21.2
 8 -1 1 370.76 20.5
 8 -1 1 346.77 16.9
 8 -1 1 372.36 18.8
 8 -1 1 365.76 18.5
 8 -1 1 345.67 19.8
 -9 1 -1 186.38 14.5
 -9 1 -1 200.08 10.7
 -9 1 -1 201.78 16.8
 -9 1 -1 176.68 14.9
 -9 1 -1 190.78 13.7
 -9 1 -1 187.28 15.8
 -9 1 -1 150.28 9.3
 9 -1 1 165.08 12.3
 9 -1 1 154.88 15.1
 9 -1 1 174.98 15.4
 9 -1 1 174.48 13.9
 9 -1 1 163.78 13.2
 -10 1 -1 909.01 39.5
 -10 1 -1 924.41 28.5
 -10 1 -1 823.12 36.2
 -10 1 -1 906.61 29.5
 -10 1 -1 859.11 34.1
 -10 1 -1 859.81 35.8
 -10 1 -1 779.62 36.7
 10 -1 1 870.81 35
 10 -1 1 838.02 32.4
 10 -1 1 927.21 38.1
 10 -1 1 790.52 35.8
 10 -1 1 865.01 34.7
 -11 1 -1 255.07 21.5
 -11 1 -1 259.07 13.8
 -11 1 -1 261.77 13.1
 -11 1 -1 261.67 21.2
 -11 1 -1 249.18 17.9
 -11 1 -1 243.98 18.9
 -11 1 -1 245.38 19.8
 11 -1 1 238.68 19.9
 11 -1 1 251.87 18.1
 11 -1 1 219.18 16
 11 -1 1 232.78 19.8
 11 -1 1 242.68 18.3
 -12 1 -1 587.94 23.1
 -12 1 -1 602.74 29.3
 -12 1 -1 524.15 21.2
 -12 1 -1 528.45 30.5
 -12 1 -1 536.15 31.9
 -12 1 -1 554.74 30
 -12 1 -1 540.55 33.3
 12 -1 1 566.34 29.1
 12 -1 1 578.34 26.9
 12 -1 1 544.05 28.3
 12 -1 1 571.24 31.5
 12 -1 1 556.94 31.2
 -13 1 -1 52.99 8.3
 -13 1 -1 84.69 16.5
 -13 1 -1 37.1 11.4
 -13 1 -1 37.8 6.9
 -13 1 -1 36.1 12.8
 -13 1 -1 23.8 11.8
 -13 1 -1 55.79 14
 13 -1 1 39.3 12.2
 13 -1 1 34.5 9.3
 13 -1 1 54.29 11.8
 13 -1 1 31.3 9
 13 -1 1 45.1 12.2
 -14 1 -1 107.09 10.6
 -14 1 -1 87.39 27.7
 -14 1 -1 95.69 16
 -14 1 -1 133.49 20.9
 -14 1 -1 108.39 18.6
 -14 1 -1 83.69 15.8
 -14 1 -1 109.09 11
 14 -1 1 96.69 15.3
 14 -1 1 114.99 18.8
 14 -1 1 80.99 14.2
 14 -1 1 92.59 14.2
 14 -1 1 91.89 15.5
 -15 1 -1 96.09 10.7
 -15 1 -1 96.79 17.1
 -15 1 -1 98.99 10.5
 -15 1 -1 82.79 18
 -15 1 -1 103.99 17.6
 15 -1 1 105.59 16.3
 15 -1 1 104.19 15.9
 15 -1 1 95.89 17.6
 15 -1 1 89.79 14.3
 15 -1 1 108.39 18.4
 -16 1 -1 4.1 5.6
 -16 1 -1 4.2 8.1
 -16 1 -1 10 6.1
 -16 1 -1 7.7 10.8
 16 -1 1 -5.2 8.2
 16 -1 1 -2.6 10.2
 16 -1 1 16.8 10
 16 -1 1 14.3 10.3
 16 0 -1 9.3 9.8
 16 0 -1 -5.4 7.7
 16 0 -1 16.2 8.7
 16 0 -1 2.4 10.8
 16 0 -1 15.3 10.4
 -16 0 1 8.6 10.6
 -16 0 1 10.2 10.8
 -16 0 1 20.8 7.9
 -16 0 1 15.5 6
 15 0 -1 100.49 14.8
 15 0 -1 140.49 21.7
 15 0 -1 121.69 15.1
 15 0 -1 126.19 20.2
 15 0 -1 84.69 14.7
 15 0 -1 84.99 14.9
 -15 0 1 96.59 17.3
 -15 0 1 97.89 9.3
 -15 0 1 105.69 12.9
 -15 0 1 76.49 15.3
 -15 0 1 83.39 15.9
 14 0 -1 33.9 11
 14 0 -1 40.9 12.3
 14 0 -1 19.5 9.3
 14 0 -1 23 11.4
 14 0 -1 34.7 11.1
 -14 0 1 20.7 11
 -14 0 1 37.8 12.4
 -14 0 1 53.29 13
 -14 0 1 19.1 11.7
 -14 0 1 42.5 12.1
 -14 0 1 49.5 9.3
 -14 0 1 41 6.9
 13 0 -1 297.37 19.9
 13 0 -1 291.17 23
 13 0 -1 247.58 20.9
 13 0 -1 269.17 20.7
 13 0 -1 302.07 24.6
 -13 0 1 278.87 23.1
 -13 0 1 276.87 25.2
 -13 0 1 270.87 22.9
 -13 0 1 272.37 13.5
 -13 0 1 289.87 16.8
 -13 0 1 292.97 22.3
 -13 0 1 310.67 25.4
 12 0 -1 8.4 7.8
 12 0 -1 20 8.7
 12 0 -1 3.1 8.4
 12 0 -1 15.6 8.9
 12 0 -1 5.5 6.6
 -12 0 1 31.2 10
 -12 0 1 18.7 9.2
 -12 0 1 18.5 9.8
 -12 0 1 14.9 9
 -12 0 1 9.1 5.5
 -12 0 1 17.2 4.8
 -12 0 1 17.4 9.9
 11 0 -1 515.55 26.9
 11 0 -1 540.25 29
 11 0 -1 526.35 26
 11 0 -1 501.25 24.4
 11 0 -1 485.65 27.5
 -11 0 1 473.65 28.2
 -11 0 1 516.95 21.8
 -11 0 1 503.95 27.6
 -11 0 1 518.95 28.2
 -11 0 1 513.95 26.5
 -11 0 1 522.15 18.6
 -11 0 1 515.25 29.9
 10 0 -1 77.49 10.3
 10 0 -1 85.89 11.9
 10 0 -1 78.89 11.8
 10 0 -1 62.99 11
 10 0 -1 85.89 11.6
 -10 0 1 74.99 6.6
 -10 0 1 66.59 11.1
 -10 0 1 66.69 12.3
 -10 0 1 55.29 10.3
 -10 0 1 69.59 12.2
 -10 0 1 81.59 8.9
 -10 0 1 91.89 13
 9 0 -1 1171.78 40.2
 9 0 -1 1176.68 43.7
 9 0 -1 1197.88 41.5
 9 0 -1 1168.58 42
 9 0 -1 1159.48 43.4
 -9 0 1 1140.19 42.5
 -9 0 1 1169.18 43.3
 -9 0 1 1159.48 45.1
 -9 0 1 1154.88 44.1
 -9 0 1 1220.38 37.8
 -9 0 1 1188.78 34.3
 -9 0 1 1242.28 42.2
 8 0 -1 347.97 19.7
 8 0 -1 336.57 17.9
 8 0 -1 368.96 18.7
 8 0 -1 335.57 17
 8 0 -1 364.46 15.3
 -8 0 1 348.27 19.8
 -8 0 1 362.66 15.5
 -8 0 1 331.57 19.9
 -8 0 1 336.57 18.1
 -8 0 1 353.96 19.1
 -8 0 1 340.77 18.9
 -8 0 1 364.76 12.9
 7 0 -1 336.67 17.2
 7 0 -1 362.46 16.5
 7 0 -1 349.77 14.6
 7 0 -1 353.26 18.6
 7 0 -1 343.17 18.5
 7 0 -1 384.76 17.7
 -7 0 1 373.46 15.1
 -7 0 1 351.16 18.1
 -7 0 1 361.86 17.9
 -7 0 1 354.36 17.2
 -7 0 1 402.56 20.1
 -7 0 1 349.96 12.3
 -7 0 1 315.47 18.3
 6 0 -1 1222.78 38.1
 6 0 -1 1180.08 37.3
 6 0 -1 1183.98 35.5
 6 0 -1 1333.07 40.4
 6 0 -1 1196.98 38.6
 -6 0 1 1205.58 38
 -6 0 1 1194.78 39.2
 -6 0 1 1238.78 35.8
 -6 0 1 1181.88 32.9
 -6 0 1 1183.18 40.4
 -6 0 1 1114.59 38.1
 -6 0 1 1119.99 39.3
 5 0 -1 2026 56.29
 5 0 -1 2083.59 59.89
 5 0 -1 2074.89 60.09
 5 0 -1 2078.59 58.49
 5 0 -1 2033.1 58.99
 5 0 -1 2032.5 57.79
 -5 0 1 2036.3 58.89
 -5 0 1 2099.19 59.99
 -5 0 1 2076.69 53.89
 -5 0 1 2004.2 59.29
 -5 0 1 2072.29 58.39
 -5 0 1 2070.59 56.49
 4 0 -1 168.38 10.1
 4 0 -1 147.69 8.7
 4 0 -1 125.49 9.1
 4 0 -1 144.49 8.4
 4 0 -1 139.19 8.7
 -4 0 1 148.59 8.7
 -4 0 1 160.08 9.9
 -4 0 1 124.49 8.6
 -4 0 1 139.29 5.4
 -4 0 1 163.78 7.7
 2 0 -1 945.91 25.8
 2 0 -1 917.31 26.6
 2 0 -1 924.91 26.1
 2 0 -1 925.11 26.1
 -2 0 1 903.01 26.8
 -2 0 1 914.01 26.7
 -2 0 1 947.41 23.8
 -2 0 1 927.11 26.2
 -2 0 1 980 25.9
 -1 0 -1 4.5 1.6
 -1 0 -1 3.2 1.4
 -1 0 -1 2.4 1.4
 -1 0 -1 2.9 1.5
 -1 0 -1 5.1 1.8
 1 0 1 4.1 1.7
 1 0 1 3.6 1.2
 1 0 1 2.9 1.8
 1 0 1 2.8 2.1
 1 0 1 2.7 1
 1 0 1 4.5 1.3
 -2 0 -1 632.94 17.8
 -2 0 -1 625.14 20.2
 -2 0 -1 615.44 19.3
 -2 0 -1 641.24 18.9
 -2 0 -1 623.04 18.3
 -2 0 -1 603.24 19.9
 -2 0 -1 635.64 16.7
 2 0 1 620.74 18.8
 2 0 1 633.44 20.3
 2 0 1 621.54 19.8
 -3 0 -1 412.66 13
 -3 0 -1 393.26 15
 -3 0 -1 411.76 11.9
 -3 0 -1 371.76 16
 -3 0 -1 399.86 14.6
 -3 0 -1 410.26 16.1
 -3 0 -1 408.56 14.2
 3 0 1 415.16 14
 3 0 1 416.56 14.7
 3 0 1 395.06 15.7
 3 0 1 414.26 16.3
 3 0 1 399.66 14.8
 -4 0 -1 506.75 19.1
 -4 0 -1 550.44 16.9
 -4 0 -1 529.55 19.7
 -4 0 -1 612.84 19.1
 -4 0 -1 533.15 16.1
 -4 0 -1 537.75 20.9
 4 0 1 551.24 21.1
 4 0 1 548.55 20.6
 4 0 1 513.25 19
 -5 0 -1 106.69 10.2
 -5 0 -1 104.99 5.9
 -5 0 -1 104.19 8.9
 -5 0 -1 106.39 8.5
 -5 0 -1 99.69 6.1
 -5 0 -1 99.39 9.6
 -5 0 -1 109.99 8.2
 5 0 1 82.79 9.1
 5 0 1 102.69 9.3
 5 0 1 92.99 8
 5 0 1 99.69 8.4
 5 0 1 112.79 7.9
 -6 0 -1 91.09 6.5
 -6 0 -1 93.79 6.1
 -6 0 -1 90.29 8.5
 -6 0 -1 99.99 10
 -6 0 -1 96.29 11.7
 -6 0 -1 92.99 8.9
 -6 0 -1 101.39 12.2
 6 0 1 103.59 8.3
 6 0 1 91.79 10.8
 6 0 1 99.19 9.2
 6 0 1 97.19 8.9
 -7 0 -1 342.87 19.6
 -7 0 -1 389.76 13.9
 -7 0 -1 329.57 17.9
 -7 0 -1 380.96 20.4
 -7 0 -1 390.96 17.7
 -7 0 -1 351.16 13.8
 7 0 1 341.37 17.5
 7 0 1 357.96 19.6
 7 0 1 364.26 17.7
 7 0 1 350.36 16.3
 7 0 1 371.06 19.4
 -8 0 -1 8.4 6
 -8 0 -1 10.9 5.5
 -8 0 -1 6.6 6
 -8 0 -1 5.4 5.8
 -8 0 -1 10.3 3.7
 -8 0 -1 10.4 5.6
 -8 0 -1 6.7 3.5
 8 0 1 13.3 6.7
 8 0 1 -1 4.3
 8 0 1 14.6 7.1
 8 0 1 0.4 4.7
 8 0 1 10.3 5.2
 -9 0 -1 633.84 31.1
 -9 0 -1 587.44 30.1
 -9 0 -1 671.03 29.4
 -9 0 -1 710.83 23.1
 -9 0 -1 662.33 22.7
 -9 0 -1 644.34 29.5
 -9 0 -1 621.14 27.2
 9 0 1 634.74 27.8
 9 0 1 635.94 30.3
 9 0 1 700.73 28.6
 9 0 1 719.83 31
 9 0 1 641.84 26.1
 -10 0 -1 44.2 10
 -10 0 -1 45 11.3
 -10 0 -1 57.69 11.6
 -10 0 -1 68.99 12
 -10 0 -1 64.59 10.9
 -10 0 -1 72.79 7.8
 -10 0 -1 56.49 7.2
 10 0 1 39.6 7.5
 10 0 1 51.99 9
 10 0 1 30 8.3
 10 0 1 54.59 11.6
 -11 0 -1 50.79 11.8
 -11 0 -1 72.19 12.1
 -11 0 -1 64.89 8
 -11 0 -1 96.79 15.6
 -11 0 -1 63.69 12.1
 -11 0 -1 58.49 12.5
 -11 0 -1 65.09 7.8
 11 0 1 52.89 9.6
 11 0 1 56.49 10.6
 11 0 1 55.49 10.1
 11 0 1 73.09 14.9
 11 0 1 75.49 13.5
 -12 0 -1 15.4 9.1
 -12 0 -1 10.4 9
 -12 0 -1 31 11.3
 -12 0 -1 22.6 5.9
 -12 0 -1 18 5.8
 -12 0 -1 27.2 10.1
 -12 0 -1 32.7 11.5
 12 0 1 16.5 7.3
 12 0 1 6.6 8.6
 12 0 1 15.4 8.5
 12 0 1 25.9 8.1
 12 0 1 6.9 8.7
 -13 0 -1 568.84 35.4
 -13 0 -1 536.85 30
 -13 0 -1 549.65 22.3
 -13 0 -1 601.64 35.9
 -13 0 -1 554.64 31.9
 -13 0 -1 547.35 32.9
 -13 0 -1 524.35 22
 13 0 1 517.75 27.5
 13 0 1 572.64 30.7
 13 0 1 522.85 29.6
 13 0 1 511.65 31.2
 13 0 1 564.64 33.6
 -14 0 -1 169.18 21.4
 -14 0 -1 228.28 22.8
 -14 0 -1 185.98 19.6
 -14 0 -1 182.38 13.1
 -14 0 -1 173.18 12.3
 14 0 1 195.78 20
 14 0 1 183.28 22.6
 14 0 1 179.68 17.4
 14 0 1 182.78 23.4
 14 0 1 194.48 20.2
 -15 0 -1 22.6 7
 -15 0 -1 2.5 8.2
 -15 0 -1 -6.7 8.6
 -15 0 -1 23.4 6.6
 15 0 1 16.3 9.6
 15 0 1 10.7 11
 15 0 1 7 9
 15 0 1 24.1 12.8
 15 0 1 25.2 11
 -16 0 -1 39 7.9
 -16 0 -1 35.4 8
 -16 0 -1 48.3 13.5
 -16 0 -1 63.59 14.8
 16 0 1 63.89 13.8
 16 0 1 13.3 11.3
 16 0 1 37.6 15.1
 16 0 1 31.8 12.6
 17 -1 -1 56.69 15.6
 17 -1 -1 34.1 11.5
 17 -1 -1 22.8 13.5
 17 -1 -1 31.4 9.9
 -17 1 1 30.1 8.9
 -17 1 1 39.7 14.6
 -17 1 1 48.9 14.6
 -17 1 1 39.2 7
 16 -1 -1 32.3 13.5
 16 -1 -1 74.39 14.9
 16 -1 -1 24 10.9
 16 -1 -1 42.3 13.1
 -16 1 1 44.4 13.6
 -16 1 1 57.59 7.8
 -16 1 1 40 13.3
 -16 1 1 57.99 10.7
 15 -1 -1 15.9 9.5
 15 -1 -1 19.6 12.6
 15 -1 -1 20 10
 15 -1 -1 19 9.9
 15 -1 -1 -4.6 8.5
 -15 1 1 5.5 10
 -15 1 1 21.7 5.4
 -15 1 1 35.1 11.9
 -15 1 1 15.5 11.4
 -15 1 1 20.5 7.3
 14 -1 -1 612.34 34.4
 14 -1 -1 553.14 31.4
 14 -1 -1 537.75 32.7
 14 -1 -1 609.74 31.9
 14 -1 -1 593.54 29.6
 -14 1 1 569.94 25.9
 -14 1 1 609.64 37.8
 -14 1 1 554.24 34
 -14 1 1 565.84 21
 -14 1 1 627.04 36.4
 -14 1 1 596.74 34.5
 -14 1 1 544.95 31.5
 13 -1 -1 134.99 18.8
 13 -1 -1 142.49 19.1
 13 -1 -1 138.19 17
 13 -1 -1 143.09 15.1
 13 -1 -1 122.99 17
 -13 1 1 116.09 8.6
 -13 1 1 118.89 15.8
 -13 1 1 119.69 11.9
 -13 1 1 172.98 23.9
 -13 1 1 131.39 18.6
 -13 1 1 133.69 18.3
 -13 1 1 92.59 16.2
 12 -1 -1 10.8 7.7
 12 -1 -1 7.3 6.4
 12 -1 -1 0 7.6
 12 -1 -1 6.5 6.8
 12 -1 -1 6.5 7.8
 -12 1 1 -8.2 5.7
 -12 1 1 3.3 5
 -12 1 1 -8.5 5.9
 -12 1 1 -1.4 6.6
 -12 1 1 4.8 7.8
 -12 1 1 2.5 3.5
 -12 1 1 1.8 7.5
 11 -1 -1 33.1 9.1
 11 -1 -1 41.8 8.7
 11 -1 -1 39.6 9.2
 11 -1 -1 41.2 9.6
 11 -1 -1 35.8 8.1
 -11 1 1 39.2 10.4
 -11 1 1 53.39 11.5
 -11 1 1 47.7 5.7
 -11 1 1 54.99 13.5
 -11 1 1 44.6 10.4
 -11 1 1 42.1 9.7
 -11 1 1 51.39 8.2
 10 -1 -1 769.12 30.4
 10 -1 -1 787.32 32.6
 10 -1 -1 824.92 34.3
 10 -1 -1 759.52 31.8
 10 -1 -1 801.12 34.6
 -10 1 1 738.23 33.7
 -10 1 1 826.72 28.9
 -10 1 1 769.82 33.5
 -10 1 1 757.22 33.2
 -10 1 1 779.62 32
 -10 1 1 796.22 24.3
 9 -1 -1 16.3 7.2
 9 -1 -1 10.8 6.5
 9 -1 -1 8.2 5.1
 9 -1 -1 17.3 6.5
 9 -1 -1 23.3 6.8
 -9 1 1 17.6 5.3
 -9 1 1 12.8 7.1
 -9 1 1 15.5 7.7
 -9 1 1 16.3 6.5
 -9 1 1 17 6.9
 -9 1 1 16.9 7
 -9 1 1 16.1 3.4
 8 -1 -1 0.2 4.8
 8 -1 -1 1.5 4.4
 8 -1 -1 -3.5 3.9
 8 -1 -1 1.5 4
 8 -1 -1 -1.7 4.9
 -8 1 1 2.4 5.1
 -8 1 1 -3.6 4.3
 -8 1 1 0.9 2.3
 -8 1 1 -1.3 4.3
 -8 1 1 3.3 4.6
 -8 1 1 -0.6 4.3
 -8 1 1 -3 3.1
 7 -1 -1 35.2 7.1
 7 -1 -1 38.9 6.5
 7 -1 -1 41.6 8.1
 7 -1 -1 34.3 5.9
 7 -1 -1 27.4 5.9
 -7 1 1 42.1 5.8
 -7 1 1 39.9 3.8
 -7 1 1 40.1 7.2
 -7 1 1 30.8 6
 -7 1 1 39.2 7.1
 -7 1 1 46.7 8.9
 -7 1 1 38.3 7.5
 6 -1 -1 1490.45 45.5
 6 -1 -1 1483.95 46.1
 6 -1 -1 1529.45 47.6
 6 -1 -1 1444.16 43.3
 6 -1 -1 1532.55 44.7
 6 -1 -1 1500.55 46
 -6 1 1 1533.55 43.7
 -6 1 1 1444.76 47.9
 -6 1 1 1478.95 46.4
 -6 1 1 1524.25 40.2
 -6 1 1 1544.25 45.4
 -6 1 1 1498.65 46.5
 -6 1 1 1511.05 46.4
 5 -1 -1 210.88 12
 5 -1 -1 192.98 9.5
 5 -1 -1 215.68 11
 5 -1 -1 200.88 10.7
 5 -1 -1 166.28 10.6
 5 -1 -1 197.98 10.2
 -5 1 1 208.98 9.7
 -5 1 1 196.08 11.2
 -5 1 1 202.48 10.7
 -5 1 1 176.38 10.9
 -5 1 1 195.08 11
 -5 1 1 184.48 11.9
 4 -1 -1 2447.96 64.99
 4 -1 -1 2428.96 67.29
 4 -1 -1 2368.66 65.19
 4 -1 -1 2447.35 66.09
 4 -1 -1 2429.06 66.09
 4 -1 -1 2381.86 66.09
 -4 1 1 2419.96 66.19
 -4 1 1 2433.56 66.29
 -4 1 1 2475.35 67.89
 -4 1 1 2369.26 66.49
 -4 1 1 2431.46 65.09
 -4 1 1 2409.76 65.49
 -2 1 1 3503.65 90.09
 1 -1 -1 379.66 10.2
 1 -1 -1 370.46 11.3
 1 -1 -1 376.66 10.6
 1 -1 -1 383.66 10.7
 1 -1 -1 377.66 10.4
 1 -1 -1 369.46 10.5
 -1 1 1 377.96 10.5
 -1 1 1 366.86 11.4
 -1 1 1 394.56 11.7
 -1 1 1 369.46 10.6
 -1 1 1 377.76 11.2
 -1 1 1 385.46 10.6
 -1 1 1 379.16 10.6
 -1 1 1 377.06 10.2
 -1 1 1 397.06 10.9
 0 -1 -1 6.2 1.7
 0 -1 -1 8 1.6
 0 -1 -1 9.3 1.5
 0 -1 -1 8.5 1.8
 0 1 1 6.8 1.4
 0 1 1 6.3 1.4
 0 1 1 5.5 2
 0 1 1 7.7 1.4
 0 1 1 6.9 1.7
 -1 -1 -1 397.66 12.5
 -1 -1 -1 403.86 12.5
 -1 -1 -1 407.56 12.5
 -1 -1 -1 419.76 14.6
 -1 -1 -1 425.76 12.4
 1 1 1 409.86 14.5
 1 1 1 415.46 13.4
 1 1 1 424.26 12.1
 1 1 1 422.66 12.6
 1 1 1 416.16 12.4
 1 1 1 419.56 12.8
 1 1 1 413.66 12.4
 -2 -1 -1 4135.69 111.09
 -2 -1 -1 4277.67 112.79
 -2 -1 -1 4265.47 110.39
 2 1 1 4308.07 109.69
 2 1 1 4335.67 112.59
 2 1 1 4309.27 110.29
 2 1 1 4219.08 110.89
 -3 -1 -1 8.9 3.9
 -3 -1 -1 7 2.5
 -3 -1 -1 8.7 4.7
 -3 -1 -1 9.4 3.3
 3 1 1 15.1 1.8
 3 1 1 15.2 3.2
 3 1 1 13 3.5
 3 1 1 11.4 2.7
 3 1 1 5.8 3.6
 3 1 1 11.6 4.7
 -4 -1 -1 5680.53 152.98
 -4 -1 -1 5541.35 150.18
 -4 -1 -1 5789.12 151.98
 -4 -1 -1 5732.33 150.38
 -4 -1 -1 5682.03 149.39
 4 1 1 5669.13 149.99
 4 1 1 5809.22 147.69
 4 1 1 5794.32 145.69
 4 1 1 5741.03 152.78
 4 1 1 5823.72 151.38
 4 1 1 5735.23 148.99
 4 1 1 5809.02 149.88
 -5 -1 -1 1220.98 39.1
 -5 -1 -1 1246.08 34.2
 -5 -1 -1 1268.77 35.8
 -5 -1 -1 1203.98 39
 -5 -1 -1 1204.98 40.7
 -5 -1 -1 1219.38 38
 -5 -1 -1 1232.78 41.7
 5 1 1 1280.67 38.7
 5 1 1 1200.68 38.8
 5 1 1 1241.28 37.6
 5 1 1 1245.48 34
 5 1 1 1327.87 40.8
 5 1 1 1312.07 41.9
 -6 -1 -1 329.17 18
 -6 -1 -1 309.97 18.1
 -6 -1 -1 336.07 13
 -6 -1 -1 315.27 15.3
 -6 -1 -1 311.07 16.4
 -6 -1 -1 358.56 16.9
 -6 -1 -1 340.57 11.9
 6 1 1 297.27 16.7
 6 1 1 329.37 15.9
 6 1 1 305.67 15.6
 6 1 1 298.37 14.6
 6 1 1 306.47 18.1
 -7 -1 -1 64.39 10.6
 -7 -1 -1 63.19 5.5
 -7 -1 -1 67.99 11.1
 -7 -1 -1 62.89 9.4
 -7 -1 -1 85.29 9.9
 -7 -1 -1 61.59 8.9
 -7 -1 -1 61.39 6.3
 7 1 1 60.59 8.8
 7 1 1 55.49 9.6
 7 1 1 57.69 8.2
 7 1 1 72.99 8.5
 7 1 1 62.69 8.3
 -8 -1 -1 34.2 7.6
 -8 -1 -1 24.5 8.3
 -8 -1 -1 33.4 5.3
 -8 -1 -1 17 6.7
 -8 -1 -1 37 5.1
 -8 -1 -1 39.9 8.7
 -8 -1 -1 27.5 8.2
 8 1 1 25.3 6.2
 8 1 1 28.8 7.2
 8 1 1 45.3 8.7
 8 1 1 28.1 8.2
 8 1 1 27.6 8.2
 -9 -1 -1 39 8.9
 -9 -1 -1 15.9 8
 -9 -1 -1 27.1 8.3
 -9 -1 -1 28 4.9
 -9 -1 -1 32.5 8.3
 -9 -1 -1 35 8.3
 -9 -1 -1 28.9 5.4
 9 1 1 21.9 7.4
 9 1 1 22.2 8.8
 9 1 1 28.8 6.8
 9 1 1 25.2 7.6
 9 1 1 35.3 7.4
 -10 -1 -1 169.48 16.4
 -10 -1 -1 192.18 10.6
 -10 -1 -1 186.38 15.5
 -10 -1 -1 161.38 11.1
 -10 -1 -1 208.38 17.1
 -10 -1 -1 194.18 18.1
 -10 -1 -1 185.08 21.3
 10 1 1 195.88 15.9
 10 1 1 184.98 14.2
 10 1 1 183.88 15.9
 10 1 1 206.38 19
 10 1 1 196.88 17.3
 -11 -1 -1 13.8 8.1
 -11 -1 -1 28.2 9.6
 -11 -1 -1 35.6 6.6
 -11 -1 -1 20.1 9.4
 -11 -1 -1 52.79 7.2
 -11 -1 -1 35.3 11.4
 11 1 1 36.6 11.6
 11 1 1 66.89 12.6
 11 1 1 51.09 10.8
 11 1 1 31.2 9.2
 11 1 1 37.3 8.7
 -12 -1 -1 301.47 16.2
 -12 -1 -1 325.87 23.8
 -12 -1 -1 327.87 15.2
 -12 -1 -1 351.76 27.6
 -12 -1 -1 338.17 24.4
 -12 -1 -1 343.57 23.3
 12 1 1 315.47 20
 12 1 1 286.67 21.6
 12 1 1 298.57 23.1
 12 1 1 331.07 25.9
 12 1 1 322.97 22.2
 -13 -1 -1 102.29 18.1
 -13 -1 -1 101.49 18.4
 -13 -1 -1 73.89 18.8
 -13 -1 -1 110.99 17.6
 -13 -1 -1 86.09 15.1
 -13 -1 -1 95.69 10.7
 -13 -1 -1 86.19 9.4
 13 1 1 69.29 13.4
 13 1 1 79.69 14
 13 1 1 91.49 17.3
 13 1 1 97.09 15.4
 13 1 1 116.59 14.8
 -14 -1 -1 149.19 11.3
 -14 -1 -1 175.18 13.3
 -14 -1 -1 149.49 19.5
 -14 -1 -1 173.28 20.4
 14 1 1 202.08 20.1
 14 1 1 186.38 19.6
 14 1 1 169.88 16.9
 14 1 1 164.28 22.8
 14 1 1 202.28 24.9
 -15 -1 -1 -7.3 5.1
 -15 -1 -1 3 4.9
 -15 -1 -1 0.3 7.3
 -15 -1 -1 0.2 9.9
 15 1 1 4.7 9.2
 15 1 1 2.9 11.1
 15 1 1 -4.3 8.1
 15 1 1 4.2 8.5
 15 1 1 -5.2 7.9
 15 1 1 6 7.9
 -16 -1 -1 1.2 4.7
 -16 -1 -1 16.6 12.3
 -16 -1 -1 11 6.8
 -16 -1 -1 -10.1 8
 16 1 1 -6.1 8.6
 16 1 1 -6.3 7.9
 16 1 1 8.8 12.2
 16 1 1 7.8 10.4
 16 1 1 4.5 9.6
 17 -2 -1 7.5 11.6
 17 -2 -1 8.7 11.4
 17 -2 -1 15.2 10.5
 17 -2 -1 1.2 7.8
 -17 2 1 6 9.5
 -17 2 1 14.5 5.2
 -17 2 1 0.5 9.3
 -17 2 1 6 6.8
 16 -2 -1 144.89 17.9
 16 -2 -1 188.58 25.6
 16 -2 -1 127.49 19.6
 16 -2 -1 115.49 16.5
 -16 2 1 121.49 18.8
 -16 2 1 125.19 13.7
 -16 2 1 121.29 9.3
 -16 2 1 171.98 23.6
 -16 2 1 117.99 18.8
 15 -2 -1 4.8 8.6
 15 -2 -1 10.4 9.5
 15 -2 -1 12.4 8.9
 15 -2 -1 8.6 8.2
 15 -2 -1 11.3 9.8
 -15 2 1 14.4 7.3
 -15 2 1 16.2 9.7
 -15 2 1 27.9 13.7
 -15 2 1 28 5.4
 -15 2 1 -1.2 8.5
 -15 2 1 20.6 12.1
 14 -2 -1 68.09 14.1
 14 -2 -1 61.39 12.7
 14 -2 -1 56.59 12.5
 14 -2 -1 35.3 9.8
 14 -2 -1 43.2 12.2
 -14 2 1 76.69 11.6
 -14 2 1 42.3 11.7
 -14 2 1 46 13.6
 -14 2 1 54.89 13.5
 -14 2 1 43 12.2
 -14 2 1 41 13.9
 -14 2 1 64.69 7.1
 13 -2 -1 87.79 16
 13 -2 -1 83.49 13.6
 13 -2 -1 87.99 12.6
 13 -2 -1 94.69 15.3
 13 -2 -1 124.59 16.7
 -13 2 1 122.49 13.3
 -13 2 1 117.59 17.7
 -13 2 1 77.19 13.2
 -13 2 1 99.39 17.8
 -13 2 1 88.49 7.5
 -13 2 1 113.69 17.5
 -13 2 1 77.79 14.5
 12 -2 -1 214.98 18.6
 12 -2 -1 180.98 16.3
 12 -2 -1 184.08 15.5
 12 -2 -1 182.28 16.4
 12 -2 -1 196.28 18.5
 -12 2 1 164.28 16.9
 -12 2 1 180.38 18.4
 -12 2 1 193.68 13.9
 -12 2 1 180.28 16.6
 -12 2 1 169.28 18.8
 -12 2 1 191.78 18.3
 -12 2 1 182.48 9.6
 11 -2 -1 178.18 15.8
 11 -2 -1 182.08 16.7
 11 -2 -1 150.48 13.1
 11 -2 -1 164.28 16.5
 -11 2 1 162.98 8.6
 -11 2 1 160.88 14.9
 -11 2 1 166.78 12.6
 -11 2 1 185.68 17
 -11 2 1 167.48 17.6
 -11 2 1 187.78 16.7
 -11 2 1 137.39 14.7
 10 -2 -1 29.8 8
 10 -2 -1 27.8 7.9
 10 -2 -1 26.6 8
 10 -2 -1 22.5 6.3
 10 -2 -1 21.4 8.7
 -10 2 1 15.8 7.5
 -10 2 1 28.2 4.3
 -10 2 1 14.5 7.6
 -10 2 1 25.7 7.7
 -10 2 1 18.3 6.9
 -10 2 1 34.6 7.2
 -10 2 1 32.3 9.3
 9 -2 -1 881.61 35.9
 9 -2 -1 934.21 34.7
 9 -2 -1 849.72 33.4
 9 -2 -1 821.92 31.5
 -9 2 1 888.81 37.4
 -9 2 1 898.61 33.5
 -9 2 1 919.31 35.1
 -9 2 1 903.01 31.2
 -9 2 1 986.6 26.8
 -9 2 1 927.31 35.6
 -9 2 1 904.11 34.8
 8 -2 -1 195.68 14.5
 8 -2 -1 192.08 11.8
 8 -2 -1 181.18 12.7
 8 -2 -1 181.48 12.5
 8 -2 -1 187.18 13.4
 -8 2 1 169.38 13
 -8 2 1 163.48 11.9
 -8 2 1 207.58 14.1
 -8 2 1 169.18 12.9
 -8 2 1 182.48 14.6
 -8 2 1 184.38 11.2
 7 -2 -1 1252.37 39.9
 7 -2 -1 1240.08 39.8
 7 -2 -1 1193.48 39.7
 7 -2 -1 1241.38 38.4
 7 -2 -1 1220.98 41.6
 -7 2 1 1258.87 39.3
 -7 2 1 1187.08 40.6
 -7 2 1 1228.08 42.7
 -7 2 1 1197.08 40.5
 -7 2 1 1256.37 38.1
 -7 2 1 1200.28 39.8
 6 -2 -1 14.3 4.2
 6 -2 -1 7.4 4.5
 6 -2 -1 14 5.3
 6 -2 -1 13.3 4.6
 -6 2 1 17.7 4.9
 -6 2 1 16.9 5.4
 -6 2 1 7.6 4.3
 -6 2 1 13.2 3.9
 -6 2 1 5.7 4.6
 5 -2 -1 314.77 13.5
 5 -2 -1 321.97 12.9
 5 -2 -1 344.67 14.2
 5 -2 -1 299.17 13.6
 -5 2 1 309.07 13.9
 -5 2 1 295.17 12.9
 -5 2 1 314.07 15.5
 -5 2 1 307.07 13.5
 -5 2 1 311.07 13.2
 2 -2 -1 14.4 2.8
 2 -2 -1 7.9 2.9
 2 -2 -1 12.4 1.8
 2 -2 -1 12.5 2.5
 2 -2 -1 8.1 2.1
 -2 2 1 8 2.4
 -2 2 1 9.8 2.4
 -2 2 1 10.8 2.8
 -2 2 1 11.1 3.4
 -2 2 1 12.2 1.9
 -2 2 1 8.4 2.6
 -2 2 1 9.5 2.1
 1 -2 -1 1041.9 28.8
 1 -2 -1 1079.29 29.4
 1 -2 -1 1007.8 28.3
 1 -2 -1 1058.19 27.6
 1 -2 -1 1045.7 29
 1 -2 -1 1061.99 27.2
 -1 2 1 1113.29 29.8
 -1 2 1 1069.49 28.7
 -1 2 1 1052.19 27.3
 -1 2 1 1054.09 29
 -1 2 1 1059.59 28.3
 0 -2 -1 470.95 14.6
 0 -2 -1 463.35 12.6
 0 -2 -1 474.45 13
 0 -2 -1 506.95 15.8
 0 -2 -1 452.45 14.9
 0 -2 -1 499.45 15.2
 0 2 1 450.45 12.6
 0 2 1 456.15 14.2
 0 2 1 462.65 12.9
 0 2 1 453.75 14.8
 0 2 1 453.65 14.4
 0 2 1 468.25 14.6
 0 2 1 448.26 14.7
 -2 -2 -1 5204.18 135.39
 -2 -2 -1 5215.48 136.19
 -2 -2 -1 5198.58 138.69
 2 2 1 5298.67 135.69
 2 2 1 5319.07 138.49
 2 2 1 5312.67 134.99
 2 2 1 5199.78 137.19
 2 2 1 5245.58 135.89
 2 2 1 5296.97 135.19
 -3 -2 -1 4.9 3.2
 -3 -2 -1 9.7 3.7
 -3 -2 -1 9.5 4.4
 -3 -2 -1 10.1 4.6
 -3 -2 -1 3.8 2.5
 -3 -2 -1 8.8 3.5
 3 2 1 5.7 2.5
 3 2 1 15.1 3.8
 3 2 1 10.7 3.8
 3 2 1 5.3 3.2
 3 2 1 6.1 1.9
 3 2 1 10.6 5.1
 3 2 1 2.5 2.8
 -4 -2 -1 9155.88 242.38
 -4 -2 -1 9216.98 244.58
 -4 -2 -1 9393.86 240.88
 4 2 1 9400.16 240.18
 4 2 1 9404.06 241.78
 4 2 1 9264.77 240.88
 4 2 1 9512.55 244.48
 -5 -2 -1 2114.09 59.99
 -5 -2 -1 1958.8 60.69
 -5 -2 -1 1995.5 58.99
 -5 -2 -1 2024.8 56.09
 -5 -2 -1 2013 58.39
 -5 -2 -1 2072.19 53.79
 -5 -2 -1 2053.69 62.99
 5 2 1 1954.3 58.79
 5 2 1 2003.8 59.99
 5 2 1 2029.1 58.39
 5 2 1 2086.89 57.89
 5 2 1 1928.11 61.89
 5 2 1 2121.49 53.49
 5 2 1 1963.6 55.89
 -6 -2 -1 12.3 5.3
 -6 -2 -1 8.9 4.9
 -6 -2 -1 5.7 4.4
 -6 -2 -1 15.1 5.3
 -6 -2 -1 3.6 5.3
 -6 -2 -1 17.4 4.2
 -6 -2 -1 16.6 3.2
 6 2 1 13.1 4.5
 6 2 1 9.2 4.8
 6 2 1 8.5 5
 6 2 1 12.1 6.6
 6 2 1 3 3.8
 6 2 1 10 2.7
 6 2 1 11.8 3.7
 -7 -2 -1 46.1 8.3
 -7 -2 -1 48.5 8.7
 -7 -2 -1 60.99 8.7
 -7 -2 -1 47.1 9.6
 -7 -2 -1 49.8 5.2
 -7 -2 -1 59.29 7
 -7 -2 -1 31.6 7.4
 7 2 1 56.99 8.5
 7 2 1 45.2 7.3
 7 2 1 38.2 7.5
 7 2 1 43.4 9
 7 2 1 53.39 9.6
 7 2 1 43.2 4.6
 -8 -2 -1 66.49 11
 -8 -2 -1 74.69 10.2
 -8 -2 -1 94.59 11.9
 -8 -2 -1 57.09 9.4
 -8 -2 -1 57.39 10.8
 -8 -2 -1 71.49 7.6
 -8 -2 -1 74.09 6.4
 8 2 1 80.39 9.8
 8 2 1 68.99 9.8
 8 2 1 81.69 12.8
 8 2 1 110.49 13.2
 8 2 1 66.39 10.4
 -9 -2 -1 363.16 23.1
 -9 -2 -1 370.56 22
 -9 -2 -1 367.46 16.6
 -9 -2 -1 370.16 21.9
 -9 -2 -1 384.46 20.8
 -9 -2 -1 379.36 25.2
 -9 -2 -1 361.26 14.6
 9 2 1 360.46 19.1
 9 2 1 395.76 21.2
 9 2 1 350.66 20.3
 9 2 1 386.76 22.2
 -10 -2 -1 879.71 41.3
 -10 -2 -1 866.61 27.7
 -10 -2 -1 931.41 30.7
 -10 -2 -1 851.81 35.6
 -10 -2 -1 870.71 37.5
 -10 -2 -1 851.01 37.6
 10 2 1 875.91 35.5
 10 2 1 826.32 37.1
 10 2 1 822.52 33.3
 10 2 1 828.42 39.5
 10 2 1 906.11 36.4
 -11 -2 -1 226.28 19.7
 -11 -2 -1 252.87 14.6
 -11 -2 -1 211.28 22.4
 -11 -2 -1 298.67 20.8
 -11 -2 -1 264.37 12.6
 -11 -2 -1 291.77 21.4
 11 2 1 225.28 21.9
 11 2 1 268.07 20.8
 11 2 1 242.28 18.9
 11 2 1 258.07 17.9
 11 2 1 236.18 18.8
 -12 -2 -1 454.35 28
 -12 -2 -1 400.76 25.6
 -12 -2 -1 441.06 30.8
 -12 -2 -1 405.26 19.5
 -12 -2 -1 396.36 16.8
 -12 -2 -1 425.46 27.6
 12 2 1 405.06 26.8
 12 2 1 420.26 25.1
 12 2 1 405.06 25.5
 12 2 1 417.46 29.4
 12 2 1 392.76 23.4
 -13 -2 -1 75.79 17.3
 -13 -2 -1 99.49 8.6
 -13 -2 -1 67.09 13.5
 -13 -2 -1 77.19 14.7
 -13 -2 -1 97.89 11.7
 13 2 1 66.69 12.4
 13 2 1 94.09 17.7
 13 2 1 85.89 13.8
 13 2 1 95.69 16.9
 13 2 1 92.49 14.2
 -14 -2 -1 80.49 15.3
 -14 -2 -1 107.49 9
 -14 -2 -1 106.49 12.5
 -14 -2 -1 118.49 18.2
 14 2 1 115.39 17.5
 14 2 1 101.89 18.2
 14 2 1 130.99 17.3
 14 2 1 91.99 14.3
 14 2 1 116.19 17
 14 2 1 117.59 15.8
 -15 -2 -1 6.1 10.3
 -15 -2 -1 -4.2 5.4
 -15 -2 -1 -1.6 8.5
 15 2 1 -5.7 7.2
 15 2 1 9.7 11.5
 15 2 1 5.1 10.1
 15 2 1 5.7 11.1
 15 2 1 -1 8.5
 15 2 1 -17 7.5
 17 -3 -1 51.69 15
 17 -3 -1 35.2 13.1
 17 -3 -1 21.4 10.3
 17 -3 -1 16.6 10.1
 -17 3 1 53.29 13.8
 -17 3 1 33.9 9.2
 -17 3 1 43.7 6.3
 -17 3 1 30 15.3
 -17 3 1 15.4 10.2
 16 -3 -1 4.7 8.3
 16 -3 -1 6.3 8.9
 16 -3 -1 8.3 10.1
 16 -3 -1 -6.8 7.6
 -16 3 1 1 10.7
 -16 3 1 -1.7 8.1
 -16 3 1 4.6 9
 -16 3 1 7 6.9
 -16 3 1 2.7 12.1
 -16 3 1 -0.9 3.8
 15 -3 -1 28 11.7
 15 -3 -1 23.8 10.3
 15 -3 -1 12 9.2
 15 -3 -1 32.6 12.8
 15 -3 -1 42.1 10.6
 -15 3 1 39.6 5.8
 -15 3 1 37.2 11.8
 -15 3 1 26.2 12.9
 -15 3 1 9.1 10.9
 -15 3 1 30 9.1
 -15 3 1 44.2 13.3
 -15 3 1 13.5 9.7
 14 -3 -1 98.19 17.8
 14 -3 -1 98.09 15.2
 14 -3 -1 81.79 12.5
 14 -3 -1 59.29 12.5
 14 -3 -1 76.69 14
 -14 3 1 75.69 7
 -14 3 1 72.19 16.1
 -14 3 1 69.79 13.7
 -14 3 1 101.89 12.9
 -14 3 1 90.59 16.4
 -14 3 1 48 12.8
 -14 3 1 64.49 12.4
 13 -3 -1 178.88 15.7
 13 -3 -1 187.18 19.3
 13 -3 -1 199.28 17.3
 13 -3 -1 211.08 18.2
 13 -3 -1 164.68 17.4
 -13 3 1 219.68 22.1
 -13 3 1 197.08 14.9
 -13 3 1 174.78 17.2
 -13 3 1 179.08 9.7
 -13 3 1 217.08 20.7
 -13 3 1 204.48 18.8
 -13 3 1 193.08 19
 12 -3 -1 255.37 19.1
 12 -3 -1 236.68 20.3
 12 -3 -1 240.38 16.7
 12 -3 -1 252.57 18.7
 12 -3 -1 279.37 19
 -12 3 1 294.97 20.8
 -12 3 1 246.08 16.1
 -12 3 1 252.87 19.7
 -12 3 1 231.08 18.2
 -12 3 1 246.88 11.2
 -12 3 1 227.28 19.9
 -12 3 1 270.47 22.9
 11 -3 -1 233.38 18.7
 11 -3 -1 206.68 16.3
 11 -3 -1 185.48 16.2
 11 -3 -1 209.08 15.8
 11 -3 -1 209.88 14.8
 -11 3 1 216.28 14.4
 -11 3 1 191.48 9.5
 -11 3 1 207.58 17.7
 -11 3 1 206.68 17.1
 -11 3 1 191.58 15.7
 -11 3 1 213.68 19.3
 -11 3 1 198.98 16.6
 10 -3 -1 170.08 14.2
 10 -3 -1 185.48 12.9
 10 -3 -1 174.88 13.5
 10 -3 -1 150.28 13.4
 10 -3 -1 167.58 15.5
 -10 3 1 161.08 14.4
 -10 3 1 168.28 12.4
 -10 3 1 170.38 16.3
 -10 3 1 174.88 13.8
 -10 3 1 171.88 14.5
 -10 3 1 169.58 15.3
 9 -3 -1 2416.46 71.69
 9 -3 -1 2420.46 69.59
 9 -3 -1 2365.26 74.19
 9 -3 -1 2114.29 70.49
 9 -3 -1 2385.46 71.09
 -9 3 1 2384.76 69.29
 -9 3 1 2485.55 71.39
 -9 3 1 2367.16 76.09
 -9 3 1 2441.76 73.99
 -9 3 1 2405.26 71.69
 -9 3 1 2415.86 73.19
 8 -3 -1 42.5 7.4
 8 -3 -1 42.6 7.3
 8 -3 -1 21.8 5.3
 8 -3 -1 35.7 8
 8 -3 -1 34.1 6.1
 -8 3 1 42.7 9.5
 -8 3 1 37.8 8.1
 -8 3 1 29.9 6.6
 -8 3 1 40.1 6.4
 -8 3 1 34.5 7.7
 -8 3 1 32.4 6.9
 7 -3 -1 560.24 22.7
 7 -3 -1 605.24 21.9
 7 -3 -1 582.14 23.1
 7 -3 -1 589.04 24.9
 7 -3 -1 586.04 22.2
 -7 3 1 601.84 22.8
 -7 3 1 593.34 23.6
 -7 3 1 594.04 22.5
 -7 3 1 597.14 25.9
 -7 3 1 603.14 24.6
 -7 3 1 587.94 22.1
 6 -3 -1 14.9 4.5
 6 -3 -1 11 2.8
 6 -3 -1 5.7 3.6
 6 -3 -1 9.3 4.6
 6 -3 -1 9.4 4
 6 -3 -1 13.6 5.7
 -6 3 1 3.4 4.2
 -6 3 1 10.8 6
 -6 3 1 4.7 3.9
 -6 3 1 11.9 4.4
 -6 3 1 8.6 4.8
 -6 3 1 8.1 4.2
 5 -3 -1 1542.55 46.7
 5 -3 -1 1510.95 44.9
 5 -3 -1 1538.65 43.5
 5 -3 -1 1559.14 45.4
 5 -3 -1 1557.14 43.8
 5 -3 -1 1595.04 41.7
 -5 3 1 1544.15 46.1
 -5 3 1 1557.84 45.4
 -5 3 1 1553.84 43.8
 -5 3 1 1509.95 47.3
 -5 3 1 1539.85 45.1
 -5 3 1 1556.54 44.4
 4 -3 -1 60.69 6.7
 4 -3 -1 50.49 5.3
 4 -3 -1 46.1 4.9
 4 -3 -1 70.79 7
 4 -3 -1 60.29 3.9
 4 -3 -1 52.79 4.9
 -4 3 1 66.19 7.2
 -4 3 1 46.6 6.2
 -4 3 1 55.89 5.3
 -4 3 1 55.79 3.9
 -4 3 1 59.29 5.8
 3 -3 -1 4463.25 115.29
 -3 3 1 4395.96 115.69
 -3 3 1 4354.36 112.29
 1 -3 -1 114.09 6.5
 1 -3 -1 113.89 6.1
 1 -3 -1 132.29 6.7
 1 -3 -1 119.19 4.3
 1 -3 -1 126.99 6.7
 -1 3 1 113.99 6.5
 -1 3 1 121.59 6
 -1 3 1 112.69 6
 -1 3 1 108.19 6.6
 -1 3 1 130.39 7.2
 -1 3 1 125.79 6.5
 -1 3 1 121.39 6.1
 -1 3 1 126.99 5.7
 -1 3 1 125.39 4.4
 0 -3 -1 744.13 23.3
 0 -3 -1 783.92 21.3
 0 -3 -1 785.72 21.7
 0 -3 -1 810.72 24.5
 0 -3 -1 741.53 23
 0 -3 -1 761.02 23.9
 0 -3 -1 774.22 20.9
 0 3 1 784.42 21.6
 0 3 1 768.82 23.2
 0 3 1 797.82 24
 0 3 1 800.92 21.9
 0 3 1 754.72 23.3
 0 3 1 783.62 20.9
 0 3 1 747.13 22.8
 0 3 1 775.92 21.2
 0 3 1 803.42 24.3
 -1 -3 -1 6158.88 160.68
 -1 -3 -1 6340.47 164.58
 -1 -3 -1 6317.57 161.38
 1 3 1 6355.26 164.48
 1 3 1 6383.36 163.38
 -2 -3 -1 181.28 8.6
 -2 -3 -1 196.88 9.5
 -2 -3 -1 173.38 11.3
 -2 -3 -1 187.88 9.2
 -2 -3 -1 192.18 9
 -2 -3 -1 188.88 9
 2 3 1 173.18 8.4
 2 3 1 186.38 8.4
 2 3 1 175.88 11.5
 2 3 1 187.08 9.8
 2 3 1 188.98 8.8
 2 3 1 190.38 8.9
 2 3 1 199.48 7.7
 2 3 1 190.68 10.4
 2 3 1 200.18 9.2
 -3 -3 -1 6208.98 158.78
 -3 -3 -1 6002.8 159.08
 -3 -3 -1 5871.51 160.18
 -3 -3 -1 6325.17 160.68
 -3 -3 -1 5879.21 163.38
 3 3 1 6115.49 158.68
 3 3 1 6421.56 156.18
 3 3 1 5924.11 158.48
 3 3 1 6530.75 160.08
 3 3 1 6121.59 163.38
 3 3 1 6120.99 158.58
 3 3 1 6021.8 159.88
 -4 -3 -1 42.2 6.6
 -4 -3 -1 30.3 5.4
 -4 -3 -1 39.6 8.1
 -4 -3 -1 37.9 6.4
 -4 -3 -1 55.89 6.6
 -4 -3 -1 49.1 6.5
 4 3 1 37 7.3
 4 3 1 39.8 5.8
 4 3 1 41.2 3.8
 4 3 1 33.8 5.3
 4 3 1 48.6 5.5
 4 3 1 41.7 5.9
 4 3 1 36 6.1
 -5 -3 -1 1367.86 40.9
 -5 -3 -1 1331.97 38.8
 -5 -3 -1 1273.57 45.1
 -5 -3 -1 1256.27 40.7
 -5 -3 -1 1338.87 42.2
 -5 -3 -1 1245.28 42.4
 5 3 1 1309.17 41.1
 5 3 1 1253.17 39.5
 5 3 1 1266.67 38.3
 5 3 1 1338.77 35.4
 5 3 1 1244.88 41.4
 5 3 1 1294.87 40.2
 5 3 1 1269.67 44.6
 -6 -3 -1 9.5 4.8
 -6 -3 -1 11.1 4
 -6 -3 -1 8.2 4.9
 -6 -3 -1 11.6 6.6
 -6 -3 -1 13.8 6.1
 -6 -3 -1 15.9 3.4
 -6 -3 -1 3.9 4.6
 6 3 1 8 2.7
 6 3 1 10.6 5
 6 3 1 1.9 5.9
 6 3 1 13.4 5.1
 6 3 1 22 4.4
 6 3 1 11 4.9
 6 3 1 11 5.2
 -7 -3 -1 93.59 6.4
 -7 -3 -1 105.69 11.5
 -7 -3 -1 91.29 12.3
 -7 -3 -1 86.19 8.1
 -7 -3 -1 76.19 12.4
 -7 -3 -1 105.49 13
 -7 -3 -1 77.39 10.1
 7 3 1 87.29 9.2
 7 3 1 89.29 9.8
 7 3 1 74.69 12.9
 7 3 1 76.19 9.6
 7 3 1 86.19 5.6
 7 3 1 84.49 7.7
 7 3 1 90.99 10.9
 -8 -3 -1 77.49 6.6
 -8 -3 -1 89.39 11.7
 -8 -3 -1 77.39 11.2
 -8 -3 -1 81.49 12.4
 -8 -3 -1 87.89 9.2
 -8 -3 -1 69.79 11.7
 -8 -3 -1 71.09 12.1
 8 3 1 76.49 9.9
 8 3 1 90.79 11.3
 8 3 1 94.29 14.5
 8 3 1 67.69 11.3
 8 3 1 76.49 11.3
 -9 -3 -1 39.8 11.5
 -9 -3 -1 40 7.3
 -9 -3 -1 32.7 5.2
 -9 -3 -1 39.5 9.7
 -9 -3 -1 32.7 8.9
 -9 -3 -1 34.7 9.5
 -9 -3 -1 45.2 9.9
 9 3 1 32.4 7.9
 9 3 1 13.3 7.2
 9 3 1 33.5 7.8
 9 3 1 42.1 10.4
 9 3 1 36.9 8.5
 -10 -3 -1 11.1 7.9
 -10 -3 -1 4.1 6.6
 -10 -3 -1 10.1 7.9
 -10 -3 -1 19.8 6.3
 -10 -3 -1 12 4.3
 10 3 1 7.7 8.2
 10 3 1 2 5.8
 10 3 1 12.9 7.5
 10 3 1 6.8 7
 10 3 1 6.3 8
 -11 -3 -1 0.2 7.6
 -11 -3 -1 13.4 8.6
 -11 -3 -1 15.3 9.4
 -11 -3 -1 12.5 6.3
 -11 -3 -1 9.9 4.2
 11 3 1 7.1 7.4
 11 3 1 -0.7 5.8
 11 3 1 7.8 9.7
 11 3 1 9.1 7.6
 11 3 1 6.5 6.6
 11 3 1 15.7 8.7
 -12 -3 -1 122.39 17.1
 -12 -3 -1 89.09 14.8
 -12 -3 -1 88.99 10.5
 -12 -3 -1 88.39 14.9
 12 3 1 98.99 14
 12 3 1 97.79 15.3
 12 3 1 81.69 13
 12 3 1 98.39 14.4
 12 3 1 84.89 12.7
 12 3 1 108.49 18.4
 -13 -3 -1 113.59 18.3
 -13 -3 -1 100.39 16.5
 -13 -3 -1 109.29 12.4
 13 3 1 120.99 15.7
 13 3 1 92.19 14.2
 13 3 1 98.79 14.7
 13 3 1 107.39 15.2
 13 3 1 106.59 18.8
 13 3 1 97.19 16.5
 -14 -3 -1 55.39 9.8
 -14 -3 -1 48.1 13.5
 -14 -3 -1 49.6 14.1
 14 3 1 49.4 11.5
 14 3 1 45.9 11.9
 14 3 1 68.89 17.9
 14 3 1 67.59 15.4
 14 3 1 60.39 12.7
 14 3 1 60.39 13.2
 -15 -3 -1 91.09 18.2
 -15 -3 -1 84.49 15.9
 -15 -3 -1 105.69 13.2
 15 3 1 95.09 16.5
 15 3 1 47.6 13.2
 15 3 1 94.39 16.5
 15 3 1 82.89 19.9
 15 3 1 86.79 14.6
 15 3 1 51.79 23
 17 -4 -1 154.78 14
 17 -4 -1 97.19 16.6
 17 -4 -1 128.39 18.4
 17 -4 -1 138.29 22
 -17 4 1 136.19 22.5
 -17 4 1 122.79 8.8
 -17 4 1 125.69 22.1
 -17 4 1 127.19 18.4
 -17 4 1 105.39 14.1
 16 -4 -1 6.7 8.7
 16 -4 -1 11.3 9.9
 16 -4 -1 12.2 6.3
 16 -4 -1 5.3 8.3
 16 -4 -1 2.3 9.4
 -16 4 1 10.7 10.1
 -16 4 1 5.7 6.5
 -16 4 1 20.1 11.6
 -16 4 1 4.4 4.1
 -16 4 1 13.1 12.9
 -16 4 1 -12.4 6.9
 15 -4 -1 112.59 16.2
 15 -4 -1 148.09 19.3
 15 -4 -1 131.59 18
 15 -4 -1 125.69 11.6
 15 -4 -1 124.59 15.3
 15 -4 -1 138.59 20.9
 -15 4 1 122.89 14.8
 -15 4 1 99.79 18.5
 -15 4 1 98.39 16.8
 -15 4 1 119.79 8.3
 -15 4 1 111.49 20.9
 -15 4 1 152.48 20.7
 -15 4 1 159.48 19.1
 14 -4 -1 16.6 9
 14 -4 -1 13.4 8.8
 14 -4 -1 17.8 10.3
 14 -4 -1 14.7 5.8
 14 -4 -1 26.3 10.8
 14 -4 -1 12.1 7.8
 -14 4 1 29 10.5
 -14 4 1 29.9 5
 -14 4 1 27.7 12.2
 -14 4 1 17.8 8.5
 -14 4 1 30.1 8.8
 -14 4 1 20.2 9.8
 -14 4 1 21.2 11.4
 13 -4 -1 108.29 16.6
 13 -4 -1 115.29 15.2
 13 -4 -1 110.89 13.1
 13 -4 -1 148.99 18.4
 13 -4 -1 114.29 10.4
 13 -4 -1 105.59 14.7
 -13 4 1 127.79 12.9
 -13 4 1 109.99 16.1
 -13 4 1 95.09 7.3
 -13 4 1 111.79 15.1
 -13 4 1 107.89 14.9
 -13 4 1 85.69 15.3
 -13 4 1 122.09 17.2
 12 -4 -1 563.64 27.9
 12 -4 -1 520.35 21
 12 -4 -1 513.25 26.7
 12 -4 -1 553.84 25.2
 12 -4 -1 588.24 30.6
 12 -4 -1 557.34 27.2
 -12 4 1 535.15 24.9
 -12 4 1 519.55 29.4
 -12 4 1 504.15 27.8
 -12 4 1 534.55 27.6
 -12 4 1 535.65 31.8
 -12 4 1 532.15 26.9
 11 -4 -1 308.57 19.2
 11 -4 -1 297.87 18.8
 11 -4 -1 322.87 21.8
 11 -4 -1 301.07 14.4
 11 -4 -1 329.87 20
 11 -4 -1 313.47 17.7
 -11 4 1 322.97 17.8
 -11 4 1 345.87 20
 -11 4 1 349.07 24
 -11 4 1 308.17 19.6
 -11 4 1 310.17 21.7
 -11 4 1 330.37 20.7
 10 -4 -1 62.79 9.6
 10 -4 -1 77.99 7.8
 10 -4 -1 76.09 9.8
 10 -4 -1 76.29 9.6
 10 -4 -1 98.89 14.4
 10 -4 -1 73.39 10.8
 -10 4 1 70.89 10.7
 -10 4 1 69.59 10.8
 -10 4 1 78.29 9.9
 -10 4 1 59.89 10.8
 -10 4 1 62.49 9.7
 -10 4 1 82.49 12.9
 9 -4 -1 157.28 11.9
 9 -4 -1 162.88 13.1
 9 -4 -1 130.39 10.4
 9 -4 -1 180.88 14.5
 9 -4 -1 144.59 8.7
 9 -4 -1 155.18 12.1
 -9 4 1 164.58 12.6
 -9 4 1 154.68 13.8
 -9 4 1 151.18 14.6
 -9 4 1 169.18 12.8
 -9 4 1 147.59 11.6
 -9 4 1 151.38 12.7
 8 -4 -1 4.3 4.3
 8 -4 -1 7.9 3.2
 8 -4 -1 9.7 3.9
 8 -4 -1 2.5 4.6
 8 -4 -1 4.3 4.5
 8 -4 -1 7.1 4.8
 -8 4 1 1.3 5.5
 -8 4 1 3 3.9
 -8 4 1 7.5 4.7
 -8 4 1 5.2 5.4
 -8 4 1 2.7 3.9
 -8 4 1 1.2 4.1
 7 -4 -1 913.91 32.4
 7 -4 -1 976.4 31.4
 7 -4 -1 1005.2 28.8
 7 -4 -1 988.2 33.5
 7 -4 -1 1008.5 35.5
 7 -4 -1 1031.2 31.5
 -7 4 1 952.2 31.4
 -7 4 1 954.4 33.4
 -7 4 1 1007.8 33
 -7 4 1 962.8 36.2
 -7 4 1 977 34.6
 -7 4 1 973.4 32.3
 6 -4 -1 197.78 10
 6 -4 -1 206.78 12.8
 6 -4 -1 209.78 8.6
 6 -4 -1 188.28 10.1
 6 -4 -1 192.38 11
 6 -4 -1 179.48 11.4
 -6 4 1 204.28 13.6
 -6 4 1 205.88 10.8
 -6 4 1 193.38 11.4
 -6 4 1 201.48 10.3
 -6 4 1 197.98 12.4
 -6 4 1 204.28 11.6
 5 -4 -1 169.88 10.8
 5 -4 -1 161.48 9.7
 5 -4 -1 159.58 9.1
 5 -4 -1 161.98 7.1
 5 -4 -1 145.19 7.7
 5 -4 -1 166.98 8.3
 -5 4 1 171.78 9.6
 -5 4 1 154.98 7.9
 -5 4 1 156.18 9
 -5 4 1 171.08 11.5
 -5 4 1 164.28 7.1
 -5 4 1 157.78 10.5
 4 -4 -1 3698.43 91.49
 4 -4 -1 3312.97 87.89
 4 -4 -1 3399.46 87.59
 4 -4 -1 3305.07 88.79
 4 -4 -1 3329.07 86.99
 -4 4 1 3368.16 90.39
 -4 4 1 3428.86 89.39
 -4 4 1 3342.27 86.99
 -4 4 1 3256.77 88.19
 -4 4 1 3333.27 86.49
 -4 4 1 3205.78 89.39
 -4 4 1 3358.16 91.69
 3 -4 -1 793.82 23
 3 -4 -1 808.42 25.3
 3 -4 -1 805.02 23.7
 3 -4 -1 820.52 23.7
 3 -4 -1 831.62 24.5
 3 -4 -1 853.11 25.5
 3 -4 -1 820.02 23.3
 -3 4 1 792.52 25.1
 -3 4 1 837.82 23.4
 -3 4 1 764.12 25.8
 -3 4 1 806.02 25.2
 -3 4 1 828.42 23.9
 -3 4 1 797.12 23.9
 -3 4 1 798.32 23.1
 -3 4 1 774.62 24
 2 -4 -1 56.49 4.6
 2 -4 -1 52.49 5.9
 2 -4 -1 51.69 5.5
 2 -4 -1 56.49 5
 2 -4 -1 46 3.3
 2 -4 -1 56.69 3.8
 2 -4 -1 44.9 4.5
 -2 4 1 48.9 5.5
 -2 4 1 50.79 4.3
 -2 4 1 49.3 5.6
 -2 4 1 53.09 4.6
 -2 4 1 52.59 4
 -2 4 1 50.89 5.2
 -2 4 1 48.6 3.6
 -2 4 1 51.99 4.6
 -2 4 1 50.49 4.8
 -2 4 1 56.99 5.3
 1 -4 -1 137.49 7.6
 1 -4 -1 126.79 6.4
 1 -4 -1 112.09 7.2
 1 -4 -1 121.39 7.5
 1 -4 -1 120.49 5.1
 1 -4 -1 114.69 7.2
 1 -4 -1 106.89 6.7
 1 -4 -1 126.39 4.8
 -1 4 1 128.79 7.8
 -1 4 1 129.19 5.4
 -1 4 1 128.19 5
 -1 4 1 126.29 7
 -1 4 1 128.79 7.6
 -1 4 1 110.89 6.6
 -1 4 1 135.59 6.8
 -1 4 1 142.69 6.5
 -1 4 1 126.19 7.1
 -1 4 1 133.29 7.3
 0 -4 -1 35.1 5.1
 0 -4 -1 32.4 4.3
 0 -4 -1 31.3 3.3
 0 -4 -1 31.6 3
 0 -4 -1 35 3.8
 0 -4 -1 35.6 5
 0 -4 -1 34.8 5.4
 0 4 1 27.2 2.9
 0 4 1 27.5 3.8
 0 4 1 30.9 3.3
 0 4 1 26.5 3.5
 0 4 1 35.6 4.9
 0 4 1 35.7 5.1
 0 4 1 38.4 4.7
 0 4 1 24.5 3.5
 0 4 1 25.2 4
 0 4 1 29.9 4.4
 -1 -4 -1 29.1 4
 -1 -4 -1 37.5 5
 -1 -4 -1 36 4.4
 -1 -4 -1 39.5 6.4
 -1 -4 -1 40.3 4
 1 4 1 34.1 4.9
 1 4 1 45.3 6
 1 4 1 38.6 3.9
 1 4 1 46.2 4.7
 1 4 1 46.5 6.3
 1 4 1 29.7 4.7
 1 4 1 38.8 4.7
 1 4 1 42.1 5.1
 1 4 1 38.6 4.2
 -2 -4 -1 300.47 11.8
 -2 -4 -1 278.17 15.4
 -2 -4 -1 333.67 12.9
 -2 -4 -1 314.37 13.1
 -2 -4 -1 280.67 12.4
 -2 -4 -1 295.57 12.7
 -2 -4 -1 321.97 13.4
 -2 -4 -1 307.07 14
 2 4 1 275.57 13.4
 2 4 1 286.17 12.3
 2 4 1 291.57 11.3
 2 4 1 279.57 15.3
 2 4 1 299.97 12.4
 2 4 1 314.97 12.5
 2 4 1 296.47 11.4
 2 4 1 299.97 11.9
 -3 -4 -1 5641.84 151.18
 -3 -4 -1 5600.44 149.79
 -3 -4 -1 5919.31 150.58
 -3 -4 -1 5490.75 154.88
 -3 -4 -1 5854.61 150.28
 -3 -4 -1 5933.51 152.28
 -3 -4 -1 6072.79 150.88
 3 4 1 5701.43 151.78
 3 4 1 5434.06 150.38
 3 4 1 5653.23 147.39
 3 4 1 5752.62 154.78
 3 4 1 5625.04 149.69
 3 4 1 5852.91 150.78
 3 4 1 5912.41 149.79
 3 4 1 5705.53 149.29
 -4 -4 -1 475.25 19.6
 -4 -4 -1 440.76 22.3
 -4 -4 -1 442.06 18.1
 -4 -4 -1 473.95 19.8
 -4 -4 -1 480.15 18
 -4 -4 -1 438.06 19.3
 4 4 1 468.85 18.8
 4 4 1 474.55 19.3
 4 4 1 442.26 19.3
 4 4 1 445.46 17.6
 4 4 1 448.16 22.2
 4 4 1 470.35 17.5
 4 4 1 477.65 17.9
 4 4 1 449.66 14.8
 -5 -4 -1 516.55 22.9
 -5 -4 -1 594.74 20.9
 -5 -4 -1 520.35 25.7
 -5 -4 -1 549.25 21.9
 -5 -4 -1 533.85 22.8
 -5 -4 -1 512.35 21.2
 5 4 1 528.45 22
 5 4 1 535.45 19.9
 5 4 1 553.44 16.9
 5 4 1 543.05 20.9
 5 4 1 512.75 22
 5 4 1 528.95 21.7
 5 4 1 503.95 25.2
 -6 -4 -1 2.4 3.9
 -6 -4 -1 2 5.4
 -6 -4 -1 5 6.2
 -6 -4 -1 11.5 5.4
 -6 -4 -1 -0.6 4.2
 -6 -4 -1 5.8 5
 6 4 1 0.6 4.1
 6 4 1 -2.8 4.2
 6 4 1 0.8 4.3
 6 4 1 3.5 5.1
 6 4 1 1.4 2.3
 6 4 1 1.7 4.1
 6 4 1 3 3.6
 6 4 1 -3.7 5.6
 -7 -4 -1 88.09 10.9
 -7 -4 -1 111.49 12.3
 -7 -4 -1 96.59 11.8
 -7 -4 -1 87.09 9.4
 -7 -4 -1 78.79 10.8
 -7 -4 -1 82.49 13.5
 7 4 1 90.79 8.4
 7 4 1 79.19 12.8
 7 4 1 68.29 9.3
 7 4 1 101.49 12.3
 7 4 1 80.89 10.5
 7 4 1 82.29 10
 7 4 1 80.29 5.7
 7 4 1 90.59 10.2
 -8 -4 -1 892.71 40.8
 -8 -4 -1 910.91 31.8
 -8 -4 -1 912.41 35.6
 -8 -4 -1 932.41 37.6
 -8 -4 -1 913.31 38.3
 -8 -4 -1 893.31 36
 8 4 1 938.71 40.7
 8 4 1 868.31 35.1
 8 4 1 892.21 34.2
 8 4 1 912.71 35.1
 8 4 1 912.01 26.7
 8 4 1 901.71 36.2
 8 4 1 922.01 33.8
 -9 -4 -1 25.5 6.7
 -9 -4 -1 21.6 8.4
 -9 -4 -1 26.9 8.8
 -9 -4 -1 15.7 8
 -9 -4 -1 24.6 8.2
 9 4 1 21.2 7.7
 9 4 1 26.7 7.5
 9 4 1 25.6 10.8
 9 4 1 33.4 9
 9 4 1 12.8 7.2
 9 4 1 8.8 7
 -10 -4 -1 160.48 16.7
 -10 -4 -1 190.08 13.5
 -10 -4 -1 187.08 17.7
 -10 -4 -1 204.78 18.6
 10 4 1 166.08 16.8
 10 4 1 170.68 21.7
 10 4 1 183.38 14.9
 10 4 1 183.58 16.7
 10 4 1 203.08 16.3
 10 4 1 199.68 16.8
 -11 -4 -1 13.4 6.8
 -11 -4 -1 -2.7 7.1
 -11 -4 -1 1.3 7.4
 -11 -4 -1 9.4 8.5
 -11 -4 -1 0.4 5.8
 -11 -4 -1 -6.4 6.3
 11 4 1 2.5 6.2
 11 4 1 0.4 6.1
 11 4 1 5.1 7.7
 11 4 1 -1.9 5.8
 11 4 1 9 7.2
 11 4 1 -8.8 8.1
 -12 -4 -1 -2.2 7.5
 -12 -4 -1 1.9 8.5
 -12 -4 -1 10.4 6.1
 12 4 1 -5.5 6.2
 12 4 1 -9.6 8.1
 12 4 1 5.9 7.9
 12 4 1 2.3 6.7
 12 4 1 -6.6 6.5
 12 4 1 -3.3 6
 -13 -4 -1 9 9.9
 -13 -4 -1 33.6 8.5
 -13 -4 -1 9.2 9.7
 13 4 1 15.9 9.9
 13 4 1 30.3 9.9
 13 4 1 15.1 9.2
 13 4 1 16.7 11
 13 4 1 21.7 12.8
 13 4 1 9 9.2
 -14 -4 -1 67.59 16.8
 -14 -4 -1 62.39 15
 -14 -4 -1 89.49 12.6
 14 4 1 48.2 16.1
 14 4 1 83.69 17.6
 14 4 1 117.69 18
 14 4 1 88.69 15
 14 4 1 99.99 15.9
 14 4 1 94.79 15.4
 18 -5 -1 15.1 11.5
 18 -5 -1 22.1 12.1
 18 -5 -1 15 11.8
 18 -5 -1 21.8 8.1
 -18 5 1 25.3 13.2
 -18 5 1 13.1 11.6
 -18 5 1 25.7 5.2
 -18 5 1 8 13.9
 -18 5 1 17 8.3
 17 -5 -1 2.3 7.5
 17 -5 -1 -1.6 8.2
 17 -5 -1 12.9 10.4
 -17 5 1 4.7 9.7
 -17 5 1 -4.3 9
 -17 5 1 -5.4 8.4
 -17 5 1 3.8 12.5
 -17 5 1 3.3 4.1
 -17 5 1 3.1 5.9
 16 -5 -1 59.09 13.5
 16 -5 -1 83.59 16.5
 16 -5 -1 86.99 15.3
 16 -5 -1 93.89 11.5
 16 -5 -1 98.59 14.4
 -16 5 1 77.59 15.3
 -16 5 1 85.89 7.5
 -16 5 1 104.39 18.1
 -16 5 1 64.29 11.7
 -16 5 1 78.89 14.9
 -16 5 1 65.19 17.5
 -16 5 1 118.69 20
 15 -5 -1 1.9 7.9
 15 -5 -1 14.2 8.8
 15 -5 -1 14.9 6.3
 15 -5 -1 12.1 9.9
 15 -5 -1 12.3 8.4
 15 -5 -1 5.5 8.1
 -15 5 1 16.9 10.6
 -15 5 1 7.7 8.2
 -15 5 1 32.4 8.9
 -15 5 1 15.8 4.4
 -15 5 1 18.8 13
 -15 5 1 19.6 12.1
 -15 5 1 11.5 8.9
 14 -5 -1 227.48 19
 14 -5 -1 173.08 15.9
 14 -5 -1 185.38 18.4
 14 -5 -1 205.98 18.1
 14 -5 -1 190.08 12.7
 14 -5 -1 202.98 20.9
 -14 5 1 238.98 20.5
 -14 5 1 174.68 19
 -14 5 1 185.88 16.2
 -14 5 1 219.38 22.6
 -14 5 1 181.88 10.1
 -14 5 1 204.78 25.2
 -14 5 1 174.58 18.3
 13 -5 -1 219.68 12.8
 13 -5 -1 189.78 16
 13 -5 -1 189.38 19.7
 13 -5 -1 208.48 18
 13 -5 -1 197.98 17.2
 13 -5 -1 197.28 17.1
 -13 5 1 199.08 18.1
 -13 5 1 230.88 20.9
 -13 5 1 185.88 17.8
 -13 5 1 183.18 17.2
 -13 5 1 199.38 16.1
 -13 5 1 194.88 21.5
 12 -5 -1 266.17 18.4
 12 -5 -1 272.77 21.1
 12 -5 -1 249.68 18.7
 12 -5 -1 278.67 14
 12 -5 -1 251.67 16.5
 12 -5 -1 226.88 17.2
 -12 5 1 272.67 18.5
 -12 5 1 247.48 16.8
 -12 5 1 266.27 18.7
 -12 5 1 252.37 22.2
 -12 5 1 253.27 19.2
 -12 5 1 212.38 19.8
 11 -5 -1 76.09 12.1
 11 -5 -1 76.09 7.7
 11 -5 -1 65.49 9.6
 11 -5 -1 79.99 10.8
 11 -5 -1 80.39 14.2
 11 -5 -1 55.49 9.3
 -11 5 1 77.99 10.9
 -11 5 1 75.29 11.1
 -11 5 1 90.39 12.3
 -11 5 1 66.99 11.9
 -11 5 1 53.59 9.1
 -11 5 1 65.99 12.3
 10 -5 -1 15.9 7.4
 10 -5 -1 18.8 6
 10 -5 -1 12.7 6.4
 10 -5 -1 17.5 4.4
 10 -5 -1 23.7 6.4
 10 -5 -1 13.3 6.7
 -10 5 1 21.4 8.6
 -10 5 1 27.7 7.1
 -10 5 1 11.9 6.3
 -10 5 1 13.4 6.1
 -10 5 1 27.2 9.4
 -10 5 1 4.6 4.9
 9 -5 -1 1060.49 35.9
 9 -5 -1 942.51 34.2
 9 -5 -1 914.01 32.2
 9 -5 -1 890.11 32.1
 9 -5 -1 961 29.3
 9 -5 -1 928.71 36.9
 -9 5 1 984.9 33.4
 -9 5 1 938.61 35.4
 -9 5 1 911.61 38.4
 -9 5 1 977.7 34
 -9 5 1 982.7 34.6
 -9 5 1 955.7 37.1
 8 -5 -1 358.66 14.2
 8 -5 -1 395.76 18.8
 8 -5 -1 383.16 16.3
 8 -5 -1 407.86 20.7
 8 -5 -1 405.46 17.1
 8 -5 -1 381.76 18
 -8 5 1 410.36 17.1
 -8 5 1 357.26 18.4
 -8 5 1 394.26 18.6
 -8 5 1 428.46 22.2
 -8 5 1 408.06 18.1
 -8 5 1 393.66 20.2
 7 -5 -1 137.79 11.5
 7 -5 -1 135.59 9.7
 7 -5 -1 130.59 7.3
 7 -5 -1 137.19 8.5
 7 -5 -1 137.59 8.7
 7 -5 -1 113.99 9.9
 -7 5 1 145.59 10.4
 -7 5 1 139.19 8.9
 -7 5 1 129.99 10.5
 -7 5 1 128.59 12.3
 -7 5 1 98.09 10.4
 -7 5 1 124.79 9.6
 6 -5 -1 5030.7 130.69
 6 -5 -1 4915.61 132.49
 6 -5 -1 4821.62 126.19
 6 -5 -1 5446.75 127.19
 6 -5 -1 4867.81 126.49
 6 -5 -1 4807.12 128.19
 6 -5 -1 4701.53 129.49
 -6 5 1 4855.21 126.69
 -6 5 1 4682.13 133.49
 -6 5 1 4913.51 129.09
 -6 5 1 4848.61 126.09
 -6 5 1 4888.81 129.39
 -6 5 1 4835.52 130.29
 -6 5 1 4763.82 131.79
 5 -5 -1 717.53 22
 5 -5 -1 666.33 20.9
 5 -5 -1 681.83 24.9
 5 -5 -1 701.33 20.9
 5 -5 -1 692.43 22.9
 -5 5 1 650.63 24.8
 -5 5 1 690.13 23.3
 -5 5 1 691.83 19.9
 -5 5 1 651.03 20.6
 -5 5 1 676.63 23.2
 -5 5 1 698.83 24.9
 -5 5 1 722.53 26.3
 -5 5 1 681.93 22.3
 4 -5 -1 0.1 3.4
 4 -5 -1 1.7 2.4
 4 -5 -1 5.1 2.9
 4 -5 -1 4.8 2.7
 4 -5 -1 -0.6 2.7
 4 -5 -1 7.9 2.8
 -4 5 1 2.2 3.1
 -4 5 1 1.7 2.6
 -4 5 1 3 3.6
 -4 5 1 3.6 2.8
 -4 5 1 7.1 4
 -4 5 1 1 2.3
 3 -5 -1 775.42 24.3
 3 -5 -1 803.32 27.4
 3 -5 -1 811.52 26.3
 3 -5 -1 804.12 24.3
 3 -5 -1 787.72 23.8
 3 -5 -1 803.42 23
 3 -5 -1 803.22 25.6
 3 -5 -1 859.41 25
 -3 5 1 830.12 25.7
 -3 5 1 815.82 24.2
 -3 5 1 814.62 24.2
 -3 5 1 834.92 27.1
 -3 5 1 795.82 26.8
 -3 5 1 809.32 26.3
 -3 5 1 807.12 25
 -3 5 1 822.52 23.5
 2 -5 -1 20 3.6
 2 -5 -1 12.3 4
 2 -5 -1 20.5 3
 2 -5 -1 14.1 3.7
 2 -5 -1 17.7 3.8
 2 -5 -1 14.9 3.4
 2 -5 -1 16.5 2.4
 -2 5 1 24 4.4
 -2 5 1 20.4 2.7
 -2 5 1 14.3 3.5
 -2 5 1 23.6 4.5
 -2 5 1 17.7 2.9
 -2 5 1 20.4 3.6
 -2 5 1 21.3 3.8
 -2 5 1 25.9 4.3
 -2 5 1 19.2 4.6
 -2 5 1 22.9 4.2
 1 -5 -1 18.1 4.1
 1 -5 -1 31 4.3
 1 -5 -1 31 4.2
 1 -5 -1 33.1 3.4
 1 -5 -1 31.3 3
 1 -5 -1 34 5
 1 -5 -1 26.4 4.8
 1 -5 -1 25.5 4.4
 1 -5 -1 32.9 6
 -1 5 1 39.1 3.5
 -1 5 1 36.7 4.4
 -1 5 1 32.2 3.5
 -1 5 1 32.4 4.6
 -1 5 1 24 3.9
 -1 5 1 24.6 4.8
 -1 5 1 28.5 5.1
 -1 5 1 36.9 4.9
 -1 5 1 25.7 4.4
 -1 5 1 31.2 5.7
 0 -5 -1 28.9 4.3
 0 -5 -1 33.7 3.8
 0 -5 -1 36.9 6.1
 0 -5 -1 23.4 5.4
 0 -5 -1 27.2 4.7
 0 -5 -1 37.1 5.6
 0 -5 -1 32.2 3.3
 0 5 1 43.9 6.2
 0 5 1 34.9 5.6
 0 5 1 29.4 4.6
 0 5 1 25.5 3.4
 0 5 1 23.7 3.8
 0 5 1 34.9 4.8
 0 5 1 40.7 6
 0 5 1 34.6 5.5
 0 5 1 33.9 6
 0 5 1 30.4 3.3
 -1 -5 -1 157.68 7.6
 -1 -5 -1 183.88 9.2
 -1 -5 -1 146.29 11.1
 -1 -5 -1 139.19 10.1
 -1 -5 -1 161.98 8.2
 -1 -5 -1 152.08 9.4
 -1 -5 -1 172.48 9.9
 1 5 1 164.28 10.2
 1 5 1 165.08 7.5
 1 5 1 164.88 8.6
 1 5 1 153.58 11.2
 1 5 1 159.58 10
 1 5 1 154.18 9
 1 5 1 150.48 9.8
 1 5 1 170.48 8.1
 -2 -5 -1 57.09 7
 -2 -5 -1 45.2 5.9
 -2 -5 -1 41.1 6
 -2 -5 -1 46.6 8.2
 -2 -5 -1 53.59 6.2
 -2 -5 -1 44 6.3
 -2 -5 -1 51.29 5.5
 -2 -5 -1 64.59 8
 2 5 1 42.2 6.4
 2 5 1 53.09 8.2
 2 5 1 47.9 5.8
 2 5 1 50.29 5.8
 2 5 1 42.8 6.4
 2 5 1 54.49 6.1
 2 5 1 45.4 4.9
 2 5 1 38.1 5.1
 2 5 1 45.5 5.2
 -3 -5 -1 22.3 5.5
 -3 -5 -1 31.5 5.6
 -3 -5 -1 24.5 6.7
 -3 -5 -1 25.6 5.7
 -3 -5 -1 35.9 5.4
 -3 -5 -1 28.4 5.8
 -3 -5 -1 24.5 5.2
 -3 -5 -1 31.8 6.3
 3 5 1 34.7 5
 3 5 1 26.9 5.2
 3 5 1 26.9 4.3
 3 5 1 36.4 7.9
 3 5 1 25.1 6.5
 3 5 1 27 5.1
 3 5 1 32.6 6.4
 3 5 1 33.4 5.6
 3 5 1 38.1 5.9
 -4 -5 -1 514.65 26.1
 -4 -5 -1 566.94 23.2
 -4 -5 -1 553.44 21.7
 -4 -5 -1 600.94 24.3
 -4 -5 -1 611.44 22.6
 -4 -5 -1 602.54 22.2
 -4 -5 -1 676.03 23.6
 -4 -5 -1 621.04 24.3
 4 5 1 559.04 23.5
 4 5 1 577.24 21.3
 4 5 1 623.54 21.9
 4 5 1 597.64 19
 4 5 1 549.35 26.2
 4 5 1 590.54 22.7
 4 5 1 566.64 24.5
 4 5 1 583.24 21.6
 4 5 1 613.44 22.9
 -5 -5 -1 264.67 16.1
 -5 -5 -1 272.17 14.8
 -5 -5 -1 291.37 16.8
 -5 -5 -1 276.07 19.4
 -5 -5 -1 268.07 14.3
 -5 -5 -1 329.87 17.3
 5 5 1 297.67 19.7
 5 5 1 301.17 14.6
 5 5 1 301.37 14.8
 5 5 1 300.47 16.5
 5 5 1 282.67 15.3
 5 5 1 294.97 14.1
 5 5 1 310.07 16.1
 5 5 1 294.07 11.3
 -6 -5 -1 218.28 14.2
 -6 -5 -1 228.88 15.5
 -6 -5 -1 214.38 15.3
 -6 -5 -1 223.08 13.3
 -6 -5 -1 187.58 17.5
 -6 -5 -1 230.58 15.8
 -6 -5 -1 218.88 14.7
 6 5 1 212.98 9.3
 6 5 1 209.28 12.3
 6 5 1 188.18 17.6
 6 5 1 222.68 13.5
 6 5 1 240.58 14.6
 6 5 1 240.08 13.9
 6 5 1 211.48 14.8
 6 5 1 223.68 14.8
 -7 -5 -1 36.4 8.6
 -7 -5 -1 49.1 8.3
 -7 -5 -1 38.5 8.9
 -7 -5 -1 42.5 11.3
 -7 -5 -1 54.79 10.8
 -7 -5 -1 38.8 8.2
 7 5 1 58.99 10.1
 7 5 1 69.29 13.4
 7 5 1 49.99 8
 7 5 1 47.4 9.2
 7 5 1 33.5 7.9
 7 5 1 49.6 8.4
 -8 -5 -1 323.97 21
 -8 -5 -1 340.37 24.7
 -8 -5 -1 255.07 22.1
 -8 -5 -1 309.37 17
 -8 -5 -1 318.27 21.4
 -8 -5 -1 333.37 19.8
 8 5 1 296.57 19
 8 5 1 325.97 20.4
 8 5 1 334.97 18.7
 8 5 1 309.37 17.8
 8 5 1 343.87 24.1
 8 5 1 339.97 20.2
 -9 -5 -1 266.87 19
 -9 -5 -1 274.07 19.8
 -9 -5 -1 246.78 19.8
 -9 -5 -1 286.97 16.5
 9 5 1 239.58 22.3
 9 5 1 265.47 17.6
 9 5 1 255.77 19.1
 9 5 1 246.78 17
 9 5 1 274.67 18.8
 9 5 1 266.87 18.7
 -10 -5 -1 48.2 11
 -10 -5 -1 48.5 11.3
 -10 -5 -1 61.39 14.4
 -10 -5 -1 54.79 12.7
 -10 -5 -1 52.09 11
 -10 -5 -1 60.29 10.1
 10 5 1 40.2 11.3
 10 5 1 55.09 11.2
 10 5 1 59.69 12.2
 10 5 1 39.3 9.3
 10 5 1 60.79 11
 10 5 1 50.99 10.6
 -11 -5 -1 3.1 6.2
 -11 -5 -1 3.2 8.1
 -11 -5 -1 7.6 7.9
 11 5 1 5.5 7.3
 11 5 1 -2 9.6
 11 5 1 10 8
 11 5 1 4.8 6.7
 11 5 1 8.6 7.9
 11 5 1 3.8 7.3
 -12 -5 -1 -0.8 7.4
 -12 -5 -1 5.4 6.5
 -12 -5 -1 4.1 8
 12 5 1 6.4 7.6
 12 5 1 -5.4 6.6
 12 5 1 -1.8 7.2
 12 5 1 -3.2 7.2
 12 5 1 1.4 6.8
 12 5 1 -6.9 9
 -13 -5 -1 15.8 10.8
 -13 -5 -1 34 9.3
 -13 -5 -1 35.3 12
 13 5 1 23.5 11.9
 13 5 1 24.4 13.7
 13 5 1 34.3 11.5
 13 5 1 25 10.5
 13 5 1 27.9 12.4
 13 5 1 21.8 9.9
 18 -6 -1 9.7 6.9
 18 -6 -1 4.1 10.3
 18 -6 -1 17.9 10.3
 18 -6 -1 14.1 11.5
 -18 6 1 12.8 15.4
 -18 6 1 21.2 12
 -18 6 1 16 4.7
 -18 6 1 10.1 8.3
 -18 6 1 10 11.1
 17 -6 -1 200.78 23.2
 17 -6 -1 140.99 18.6
 17 -6 -1 186.68 13.7
 17 -6 -1 207.98 23.2
 -17 6 1 176.58 26
 -17 6 1 211.18 23
 -17 6 1 160.38 9.7
 -17 6 1 174.08 16.9
 -17 6 1 190.78 20.5
 -17 6 1 138.29 21.1
 16 -6 -1 4.7 5.1
 16 -6 -1 3.7 8.1
 16 -6 -1 -2 7.5
 16 -6 -1 10.2 9.2
 16 -6 -1 -0.5 8.7
 -16 6 1 -1 9.3
 -16 6 1 0.7 8.4
 -16 6 1 -3 10.6
 -16 6 1 5.7 7
 -16 6 1 1.5 3.7
 -16 6 1 -10.6 7.4
 -16 6 1 13.4 12.6
 15 -6 -1 1.9 7.7
 15 -6 -1 7.8 5.2
 15 -6 -1 5.8 7.5
 15 -6 -1 2.7 7.6
 15 -6 -1 -2.1 7.8
 -15 6 1 -1.5 6.6
 -15 6 1 5.4 4.1
 -15 6 1 7 8
 -15 6 1 5.3 10.8
 -15 6 1 -1.2 9.8
 -15 6 1 7 7.1
 -15 6 1 1.8 8.1
 14 -6 -1 -1.2 5.9
 14 -6 -1 -2.6 7.6
 14 -6 -1 -2.5 4.2
 14 -6 -1 -0.4 6.4
 14 -6 -1 -2.1 7.1
 14 -6 -1 6.3 7.3
 -14 6 1 -2 9.1
 -14 6 1 1.1 7.6
 -14 6 1 2.6 7.1
 -14 6 1 -0.7 7.3
 -14 6 1 0.5 9.3
 -14 6 1 -3.5 6
 13 -6 -1 1411.26 50.19
 13 -6 -1 1451.75 53.19
 13 -6 -1 1387.56 49.5
 13 -6 -1 1579.54 58.09
 13 -6 -1 1427.86 44.7
 -13 6 1 1478.65 51.49
 -13 6 1 1428.96 60.19
 -13 6 1 1406.66 52.09
 -13 6 1 1484.15 52.29
 -13 6 1 1495.55 57.99
 -13 6 1 1523.85 55.99
 12 -6 -1 217.98 12.3
 12 -6 -1 234.68 16.4
 12 -6 -1 237.18 15.5
 12 -6 -1 204.48 16.8
 12 -6 -1 227.98 19.4
 -12 6 1 232.18 19.9
 -12 6 1 218.78 21.1
 -12 6 1 220.48 16.6
 -12 6 1 222.38 16.9
 -12 6 1 238.58 16.9
 -12 6 1 219.18 17.9
 11 -6 -1 113.49 13.6
 11 -6 -1 112.29 11.6
 11 -6 -1 142.39 18.2
 11 -6 -1 104.59 13.6
 11 -6 -1 110.79 10.7
 11 -6 -1 84.29 8.1
 -11 6 1 94.49 15.7
 -11 6 1 114.99 12.9
 -11 6 1 91.49 11.5
 -11 6 1 116.79 13.7
 -11 6 1 116.09 12.8
 -11 6 1 80.89 13
 10 -6 -1 35.4 8
 10 -6 -1 35.4 6.8
 10 -6 -1 16.6 5.1
 10 -6 -1 25.8 6.4
 10 -6 -1 26.5 5.3
 10 -6 -1 21.9 8.5
 -10 6 1 40.9 8.6
 -10 6 1 32.1 7.2
 -10 6 1 33 6.9
 -10 6 1 32.2 8.7
 -10 6 1 33.8 8.9
 -10 6 1 31.7 9.2
 9 -6 -1 169.28 14.4
 9 -6 -1 146.59 10.1
 9 -6 -1 141.19 10.1
 9 -6 -1 123.29 8.1
 9 -6 -1 140.59 11.3
 9 -6 -1 140.39 12
 -9 6 1 129.79 13.2
 -9 6 1 134.29 12
 -9 6 1 126.49 11.6
 -9 6 1 138.99 14.7
 -9 6 1 132.29 10.9
 -9 6 1 135.29 10.2
 8 -6 -1 391.36 17.9
 8 -6 -1 376.16 16.5
 8 -6 -1 387.26 15.3
 8 -6 -1 413.36 20.7
 8 -6 -1 399.26 18.8
 8 -6 -1 376.16 14.4
 -8 6 1 401.76 15.8
 -8 6 1 370.46 17.2
 -8 6 1 371.06 21.2
 -8 6 1 413.06 19.1
 -8 6 1 383.16 18.9
 -8 6 1 331.27 16.2
 -8 6 1 346.67 19.6
 7 -6 -1 3361.96 87.49
 7 -6 -1 3193.58 90.99
 7 -6 -1 3369.06 94.69
 7 -6 -1 3295.57 89.49
 7 -6 -1 3198.68 91.79
 7 -6 -1 3284.57 87.39
 -7 6 1 3276.97 90.89
 -7 6 1 3237.58 87.29
 -7 6 1 3305.17 90.59
 -7 6 1 3278.87 96.29
 -7 6 1 3404.16 94.59
 -7 6 1 3353.06 92.39
 -7 6 1 3383.06 87.49
 6 -6 -1 547.55 18.2
 6 -6 -1 552.54 22.7
 6 -6 -1 525.85 19
 6 -6 -1 572.34 20.7
 6 -6 -1 607.54 18.4
 -6 6 1 561.94 21
 -6 6 1 552.14 21.2
 -6 6 1 530.55 22.4
 -6 6 1 554.34 18.1
 -6 6 1 567.54 23
 -6 6 1 551.34 20
 -6 6 1 519.95 23.7
 5 -6 -1 516.25 20.2
 5 -6 -1 535.85 19.5
 5 -6 -1 563.54 18.5
 5 -6 -1 604.84 22.3
 5 -6 -1 584.44 18.4
 5 -6 -1 558.64 18.6
 -5 6 1 547.65 20.8
 -5 6 1 568.64 19.3
 -5 6 1 556.94 20.2
 -5 6 1 640.84 24.5
 -5 6 1 566.54 18.4
 -5 6 1 544.55 22
 4 -6 -1 2031 54.89
 4 -6 -1 2039.8 58.29
 4 -6 -1 2094.89 58.69
 4 -6 -1 2027.4 55.89
 4 -6 -1 2057.69 55.89
 4 -6 -1 2041.6 57.09
 4 -6 -1 1980.2 55.79
 -4 6 1 2001 59.29
 -4 6 1 2117.09 56.59
 -4 6 1 2023.5 55.99
 -4 6 1 2115.09 60.39
 -4 6 1 2041.6 58.19
 -4 6 1 2061.69 55.89
 -4 6 1 2040.7 57.09
 -4 6 1 2030.5 55.49
 -4 6 1 2007.1 58.39
 3 -6 -1 157.78 9.8
 3 -6 -1 162.88 6.9
 3 -6 -1 152.68 8.4
 3 -6 -1 149.19 7.4
 3 -6 -1 159.58 11
 3 -6 -1 147.19 8.4
 3 -6 -1 159.28 8.8
 -3 6 1 144.39 8.4
 -3 6 1 154.88 8.5
 -3 6 1 160.18 7.3
 -3 6 1 151.38 9.6
 -3 6 1 165.28 10.4
 -3 6 1 166.98 9
 -3 6 1 147.89 6.8
 -3 6 1 139.99 9.8
 -3 6 1 168.48 7.9
 2 -6 -1 123.39 5.5
 2 -6 -1 103.19 9.2
 2 -6 -1 111.19 8.3
 2 -6 -1 109.49 8.4
 2 -6 -1 118.19 6
 2 -6 -1 107.19 7
 2 -6 -1 119.79 7.9
 -2 6 1 113.29 7.7
 -2 6 1 123.19 6.3
 -2 6 1 121.99 7.9
 -2 6 1 116.89 7.2
 -2 6 1 114.49 7.7
 -2 6 1 119.69 7.8
 -2 6 1 104.89 8.7
 -2 6 1 104.79 8.2
 -2 6 1 120.99 8.2
 1 -6 -1 159.18 8.2
 1 -6 -1 153.48 9.4
 1 -6 -1 160.98 7
 1 -6 -1 142.89 10.4
 1 -6 -1 151.08 8.5
 1 -6 -1 151.48 6.4
 1 -6 -1 123.29 9.1
 1 -6 -1 139.39 9.6
 -1 6 1 143.19 8.4
 -1 6 1 151.18 9.2
 -1 6 1 157.08 9.7
 -1 6 1 139.59 8.7
 -1 6 1 143.59 9.9
 -1 6 1 143.89 9.2
 -1 6 1 161.48 7.2
 -1 6 1 153.28 6.6
 -1 6 1 147.79 9.2
 -1 6 1 153.78 8.2
 0 -6 -1 271.27 11.6
 0 -6 -1 278.17 13.5
 0 -6 -1 248.48 13.8
 0 -6 -1 285.77 14.5
 0 -6 -1 256.87 10.4
 0 -6 -1 266.87 13.3
 0 -6 -1 265.87 9.9
 0 6 1 227.08 11.8
 0 6 1 293.97 11.5
 0 6 1 294.57 10.7
 0 6 1 275.97 9.9
 0 6 1 266.67 13.1
 0 6 1 268.77 11.6
 0 6 1 244.38 13.4
 0 6 1 261.17 13.4
 0 6 1 269.37 13.1
 -1 -6 -1 35.8 5.9
 -1 -6 -1 36.6 5
 -1 -6 -1 23.5 5.3
 -1 -6 -1 36.4 5.5
 -1 -6 -1 30.1 6.4
 -1 -6 -1 31.4 6.5
 -1 -6 -1 29.2 4.1
 1 6 1 39.1 5
 1 6 1 29.1 6.4
 1 6 1 33.8 5.7
 1 6 1 29.8 4
 1 6 1 42.8 7
 1 6 1 31.4 5.9
 1 6 1 35.7 5
 1 6 1 38.7 5.5
 1 6 1 30.4 4.9
 -2 -6 -1 231.28 11.8
 -2 -6 -1 215.48 11.1
 -2 -6 -1 190.68 11.9
 -2 -6 -1 222.38 13.5
 -2 -6 -1 203.38 10.2
 -2 -6 -1 231.98 15
 -2 -6 -1 217.48 12.2
 -2 -6 -1 233.88 12.6
 2 6 1 198.78 10.5
 2 6 1 211.28 11.4
 2 6 1 213.78 12.8
 2 6 1 207.38 14.4
 2 6 1 222.08 11.2
 2 6 1 217.68 13
 2 6 1 198.68 10.6
 2 6 1 213.68 9.9
 2 6 1 229.48 11
 -3 -6 -1 184.38 11.7
 -3 -6 -1 167.48 11.2
 -3 -6 -1 163.48 10.8
 -3 -6 -1 185.68 12.9
 -3 -6 -1 171.68 11
 -3 -6 -1 162.98 13.9
 -3 -6 -1 163.58 9.9
 -3 -6 -1 171.38 11.7
 3 6 1 174.68 9.7
 3 6 1 151.98 11.6
 3 6 1 165.28 10.4
 3 6 1 150.88 9.7
 3 6 1 154.08 13.7
 3 6 1 145.39 10.1
 3 6 1 170.18 12.2
 3 6 1 167.68 10.4
 3 6 1 161.78 9.3
 -4 -6 -1 158.68 10.7
 -4 -6 -1 180.78 15.4
 -4 -6 -1 160.18 11.5
 -4 -6 -1 164.28 13
 -4 -6 -1 195.48 12.6
 -4 -6 -1 162.68 12.4
 -4 -6 -1 167.38 11.8
 -4 -6 -1 170.98 11.9
 4 6 1 173.78 10.9
 4 6 1 176.28 14.2
 4 6 1 182.68 11.6
 4 6 1 198.88 15.9
 4 6 1 165.78 10.5
 4 6 1 180.38 13
 4 6 1 178.58 11.6
 4 6 1 162.98 9.1
 4 6 1 170.98 10.6
 -5 -6 -1 429.46 20
 -5 -6 -1 442.06 19.8
 -5 -6 -1 455.95 19.9
 -5 -6 -1 457.65 21.6
 -5 -6 -1 461.35 22.3
 -5 -6 -1 435.86 21.7
 -5 -6 -1 415.66 24.7
 5 6 1 422.46 24.6
 5 6 1 447.86 15.9
 5 6 1 469.15 20.6
 5 6 1 426.26 20.2
 5 6 1 426.26 18.8
 5 6 1 433.46 19
 5 6 1 448.46 21.6
 -6 -6 -1 200.28 14
 -6 -6 -1 243.58 17
 -6 -6 -1 210.28 15.6
 -6 -6 -1 196.58 18.4
 -6 -6 -1 213.68 14
 -6 -6 -1 203.18 15.8
 -6 -6 -1 204.88 14.2
 6 6 1 218.88 13.9
 6 6 1 209.28 15.4
 6 6 1 244.68 19.8
 6 6 1 197.38 13.3
 6 6 1 193.78 14.4
 6 6 1 216.48 14.5
 6 6 1 222.18 9.9
 -7 -6 -1 -1.4 6.6
 -7 -6 -1 -1.9 5.6
 -7 -6 -1 10.9 7.7
 -7 -6 -1 2 6.3
 -7 -6 -1 4.2 5.7
 -7 -6 -1 2.8 6
 -7 -6 -1 0.8 7.5
 7 6 1 0.7 6.3
 7 6 1 1.5 5.6
 7 6 1 1.3 6
 7 6 1 4.2 5.2
 7 6 1 3.4 5.3
 7 6 1 6.2 3
 7 6 1 3.9 5.2
 -8 -6 -1 1.2 5.5
 -8 -6 -1 -1.1 7
 -8 -6 -1 -4.3 5.5
 -8 -6 -1 2.9 7
 -8 -6 -1 5.8 7.1
 8 6 1 5.3 5.8
 8 6 1 -1 5.6
 8 6 1 -3 5.3
 8 6 1 1.2 5.6
 8 6 1 2.2 6.2
 8 6 1 0.8 7.6
 -9 -6 -1 115.49 12.6
 -9 -6 -1 96.29 13.9
 -9 -6 -1 93.69 15.4
 -9 -6 -1 96.89 16.3
 -9 -6 -1 106.09 17.8
 -9 -6 -1 129.49 15.6
 9 6 1 88.89 13.1
 9 6 1 92.49 12.2
 9 6 1 95.49 12.8
 9 6 1 99.69 16.4
 9 6 1 92.09 12.6
 9 6 1 126.49 13.9
 -10 -6 -1 -3.8 6.9
 -10 -6 -1 4.3 6.6
 -10 -6 -1 12.6 9.5
 -10 -6 -1 -0.3 7.9
 -10 -6 -1 12.5 9.5
 10 6 1 3.2 8.8
 10 6 1 5.8 7.1
 10 6 1 15.1 9.2
 10 6 1 3.7 6.4
 10 6 1 4.7 7.3
 10 6 1 5.3 6.8
 -11 -6 -1 519.25 30.1
 -11 -6 -1 520.95 32.3
 -11 -6 -1 549.35 26.4
 -11 -6 -1 550.94 31.4
 11 6 1 502.85 35.2
 11 6 1 567.04 30.6
 11 6 1 532.55 27.8
 11 6 1 553.14 30.4
 11 6 1 548.95 28.2
 11 6 1 529.65 30.4
 -12 -6 -1 76.39 11.8
 -12 -6 -1 66.49 15.7
 -12 -6 -1 59.49 14.8
 -12 -6 -1 63.09 11.5
 -12 -6 -1 56.49 13.2
 12 6 1 57.89 11.9
 12 6 1 72.09 13.5
 12 6 1 42.2 15.6
 12 6 1 46.4 12.2
 12 6 1 76.59 14.7
 12 6 1 83.29 13.8
 -13 -6 -1 1.2 10.4
 -13 -6 -1 -5.9 5.6
 -13 -6 -1 13.7 12.2
 -13 -6 -1 1.8 7.4
 -13 -6 -1 4.6 6
 13 6 1 -5.1 7.5
 13 6 1 -10.3 9.9
 13 6 1 -2.2 7.9
 13 6 1 -3.7 8.8
 13 6 1 6.4 9.3
 13 6 1 -12.1 8.1
 18 -7 -1 56.69 13.4
 18 -7 -1 39 13.5
 18 -7 -1 48 14.8
 -18 7 1 73.09 16.3
 -18 7 1 14.4 12.6
 -18 7 1 51.99 14.4
 -18 7 1 62.59 13.4
 -18 7 1 58.39 6.5
 -18 7 1 75.99 18.5
 17 -7 -1 75.89 10.4
 17 -7 -1 69.39 14.2
 17 -7 -1 79.09 15.1
 17 -7 -1 93.79 14.9
 -17 7 1 81.99 15.8
 -17 7 1 80.69 18
 -17 7 1 71.09 7.5
 -17 7 1 78.19 14.3
 -17 7 1 72.69 15.3
 -17 7 1 85.89 20.4
 16 -7 -1 30.4 7.2
 16 -7 -1 32.6 11.7
 16 -7 -1 40.1 12
 16 -7 -1 12.8 9
 -16 7 1 13.6 10.1
 -16 7 1 25.7 13.7
 -16 7 1 57.29 11.9
 -16 7 1 27 15.4
 -16 7 1 45.8 11.8
 -16 7 1 22.9 11
 -16 7 1 23.4 5.1
 15 -7 -1 125.29 20.4
 15 -7 -1 114.59 16.5
 15 -7 -1 90.99 13.8
 15 -7 -1 103.69 10
 15 -7 -1 101.49 14.4
 -15 7 1 116.89 19.8
 -15 7 1 98.89 15.7
 -15 7 1 115.09 15.7
 -15 7 1 76.39 13.7
 -15 7 1 118.89 22
 -15 7 1 108.99 14.6
 14 -7 -1 76.69 14.7
 14 -7 -1 86.49 12.5
 14 -7 -1 66.29 12.4
 14 -7 -1 85.09 12.4
 14 -7 -1 91.89 9.6
 14 -7 -1 107.59 19.1
 -14 7 1 84.79 13.6
 -14 7 1 97.79 17.7
 -14 7 1 76.19 13.1
 -14 7 1 67.99 14.1
 -14 7 1 87.09 13.8
 -14 7 1 102.89 18.4
 13 -7 -1 36.8 11.4
 13 -7 -1 46.1 7.3
 13 -7 -1 68.49 10.6
 13 -7 -1 45.1 9.4
 -13 7 1 65.89 13.6
 -13 7 1 59.19 10.7
 -13 7 1 33.6 9.4
 -13 7 1 68.59 11.3
 -13 7 1 59.69 14.9
 -13 7 1 68.99 13.9
 12 -7 -1 91.09 9
 12 -7 -1 127.69 12.2
 12 -7 -1 110.79 13.7
 12 -7 -1 120.49 12.2
 12 -7 -1 112.09 14.5
 -12 7 1 111.39 16.4
 -12 7 1 104.19 14
 -12 7 1 118.39 14.7
 -12 7 1 117.69 14.5
 -12 7 1 123.09 19.2
 -12 7 1 117.19 12.2
 11 -7 -1 15.8 7.2
 11 -7 -1 18.5 5
 11 -7 -1 9.2 7.3
 11 -7 -1 7.8 5.4
 11 -7 -1 11.6 5.9
 11 -7 -1 16.4 6.3
 -11 7 1 9.2 5.8
 -11 7 1 13.9 6.9
 -11 7 1 19.5 8.7
 -11 7 1 28.9 10.6
 -11 7 1 12.1 5.8
 -11 7 1 11 6.3
 -11 7 1 25.5 8.1
 10 -7 -1 57.69 9.7
 10 -7 -1 50.09 8.2
 10 -7 -1 60.89 7.8
 10 -7 -1 48.9 9.1
 10 -7 -1 35.6 9
 10 -7 -1 51.89 6.4
 -10 7 1 71.19 9.7
 -10 7 1 53.59 11.8
 -10 7 1 70.39 11.9
 -10 7 1 47.6 8.6
 -10 7 1 55.69 7.9
 -10 7 1 45.4 8.7
 -10 7 1 63.59 10.4
 9 -7 -1 1207.08 35.5
 9 -7 -1 1222.08 35.9
 9 -7 -1 1190.28 35.2
 9 -7 -1 1110.19 39.6
 9 -7 -1 1182.48 43
 9 -7 -1 1219.28 41.2
 9 -7 -1 1162.38 37.8
 -9 7 1 1176.98 39.5
 -9 7 1 1179.08 41.2
 -9 7 1 1177.18 36.2
 -9 7 1 1191.58 41.7
 -9 7 1 1178.68 45.6
 -9 7 1 1155.98 38.8
 -9 7 1 1141.89 43.2
 8 -7 -1 25.2 8
 8 -7 -1 20 5.6
 8 -7 -1 18.4 6
 8 -7 -1 25.7 5.3
 8 -7 -1 12.4 3.8
 8 -7 -1 22.9 4.3
 -8 7 1 21.2 7.5
 -8 7 1 14.5 5.1
 -8 7 1 20.1 4.2
 -8 7 1 20.6 5.5
 -8 7 1 23.8 7.4
 -8 7 1 23.3 5.9
 7 -7 -1 412.86 17.6
 7 -7 -1 386.36 14.9
 7 -7 -1 380.66 15.9
 7 -7 -1 400.36 14.5
 7 -7 -1 410.16 19.8
 -7 7 1 370.86 19.1
 -7 7 1 390.96 17.9
 -7 7 1 431.66 15.2
 -7 7 1 410.96 17.2
 -7 7 1 408.46 17.9
 -7 7 1 427.46 20.5
 6 -7 -1 1276.27 36.4
 6 -7 -1 1237.58 38.6
 6 -7 -1 1268.27 37.3
 6 -7 -1 1279.77 41.6
 6 -7 -1 1306.37 39.9
 6 -7 -1 1226.18 36.9
 -6 7 1 1320.37 37
 -6 7 1 1220.98 39.2
 -6 7 1 1252.77 41.8
 -6 7 1 1309.27 41.8
 -6 7 1 1277.27 44.1
 -6 7 1 1259.37 38.1
 5 -7 -1 40.5 4.8
 5 -7 -1 47 5.8
 5 -7 -1 54.39 6
 5 -7 -1 47 5.4
 5 -7 -1 43.7 6.8
 5 -7 -1 36.7 5.9
 -5 7 1 38.4 5.2
 -5 7 1 40.2 5.7
 -5 7 1 33.3 5.3
 -5 7 1 48.3 6.2
 -5 7 1 30.5 5.9
 -5 7 1 40.6 5.3
 -5 7 1 51.49 8.4
 -5 7 1 41.1 7.2
 4 -7 -1 38.1 4.2
 4 -7 -1 28.8 6.9
 4 -7 -1 32.6 5.1
 4 -7 -1 38.4 5.1
 4 -7 -1 37.8 5.6
 4 -7 -1 30 6.2
 4 -7 -1 41.4 6.4
 4 -7 -1 40.9 5.5
 -4 7 1 39.1 7.3
 -4 7 1 38.1 6.6
 -4 7 1 44.1 5.9
 -4 7 1 38.1 6
 -4 7 1 32.8 5.1
 -4 7 1 20.9 5.3
 -4 7 1 28.4 4.8
 -4 7 1 49.9 6.4
 -4 7 1 30.9 4.3
 3 -7 -1 25.6 4.7
 3 -7 -1 35.6 6.2
 3 -7 -1 31.3 3.6
 3 -7 -1 34.4 5.3
 3 -7 -1 37 6
 3 -7 -1 33.1 4.2
 3 -7 -1 20.1 6
 -3 7 1 32 5.7
 -3 7 1 40.4 4.3
 -3 7 1 27.6 4.8
 -3 7 1 31.1 4.3
 -3 7 1 28.9 3.8
 -3 7 1 30.5 5.4
 -3 7 1 39.5 6.8
 -3 7 1 41.8 6.8
 -3 7 1 34.1 5.1
 -3 7 1 32.5 5.1
 2 -7 -1 336.47 14.4
 2 -7 -1 321.67 15.2
 2 -7 -1 332.47 16.3
 2 -7 -1 311.17 11.4
 2 -7 -1 310.17 10.7
 -2 7 1 295.87 15.1
 -2 7 1 313.17 13.9
 -2 7 1 300.37 13.7
 -2 7 1 306.17 13.8
 -2 7 1 318.97 14.1
 -2 7 1 311.67 11.9
 -2 7 1 305.07 14.8
 -2 7 1 319.37 13
 -2 7 1 310.77 11.1
 -2 7 1 333.17 13.4
 1 -7 -1 2739.93 71.19
 1 -7 -1 2571.64 73.69
 1 -7 -1 2605.94 69.09
 1 -7 -1 2664.73 76.09
 1 -7 -1 2671.73 72.59
 1 -7 -1 2626.94 74.09
 1 -7 -1 2642.74 69.99
 -1 7 1 2676.73 73.39
 -1 7 1 2718.13 72.29
 -1 7 1 2635.74 69.29
 -1 7 1 2620.74 70.09
 -1 7 1 2605.34 75.09
 -1 7 1 2603.34 73.49
 -1 7 1 2648.33 71.29
 -1 7 1 2619.34 73.69
 -1 7 1 2534.95 73.19
 0 -7 -1 155.58 11
 0 -7 -1 159.18 11.8
 0 -7 -1 203.48 12.1
 0 -7 -1 171.58 8.5
 0 -7 -1 172.68 9.5
 0 -7 -1 185.48 12.4
 0 -7 -1 159.28 7.6
 0 7 1 164.58 10.7
 0 7 1 159.98 11.4
 0 7 1 165.28 11
 0 7 1 167.68 9.4
 0 7 1 171.58 11.4
 0 7 1 176.68 8.6
 0 7 1 181.88 7.9
 0 7 1 154.28 9.9
 0 7 1 153.78 8.9
 -1 -7 -1 159.08 9.2
 -1 -7 -1 177.68 10.2
 -1 -7 -1 167.98 12.6
 -1 -7 -1 162.98 11.5
 -1 -7 -1 150.28 11.3
 -1 -7 -1 170.78 13.1
 -1 -7 -1 163.78 8.4
 1 7 1 180.68 11.8
 1 7 1 170.88 10.5
 1 7 1 167.18 11.4
 1 7 1 172.98 12.9
 1 7 1 187.98 9.8
 1 7 1 173.68 9.2
 1 7 1 186.78 8.8
 1 7 1 179.68 10.1
 1 7 1 170.18 11.5
 -2 -7 -1 256.47 12.8
 -2 -7 -1 251.47 14.4
 -2 -7 -1 271.87 16
 -2 -7 -1 263.17 16.9
 -2 -7 -1 276.07 13.7
 -2 -7 -1 256.67 14.6
 -2 -7 -1 255.77 14.2
 2 7 1 238.58 12.6
 2 7 1 262.77 11.5
 2 7 1 256.17 14.8
 2 7 1 248.28 12.3
 2 7 1 273.57 15
 2 7 1 259.57 12.3
 2 7 1 247.18 16.3
 2 7 1 256.37 12.9
 2 7 1 247.38 13.3
 -3 -7 -1 416.26 22.7
 -3 -7 -1 413.86 19.1
 -3 -7 -1 419.16 19.3
 -3 -7 -1 390.26 18
 -3 -7 -1 411.66 17
 -3 -7 -1 424.16 19.8
 -3 -7 -1 398.46 20.4
 -3 -7 -1 392.86 18
 3 7 1 441.76 17.9
 3 7 1 386.36 16.8
 3 7 1 421.86 16.8
 3 7 1 422.06 19.9
 3 7 1 415.26 17.9
 3 7 1 397.56 22.1
 3 7 1 392.06 16.1
 -4 -7 -1 427.76 19.9
 -4 -7 -1 393.16 19.3
 -4 -7 -1 396.06 23.7
 -4 -7 -1 441.86 21.8
 -4 -7 -1 388.06 19
 -4 -7 -1 389.46 17.8
 -4 -7 -1 401.46 19.2
 -4 -7 -1 404.76 20.4
 4 7 1 393.86 23.3
 4 7 1 418.46 18
 4 7 1 411.06 20.6
 4 7 1 406.46 16.1
 4 7 1 403.06 18.8
 4 7 1 369.86 18.1
 4 7 1 413.16 17.3
 -5 -7 -1 16.8 6.6
 -5 -7 -1 30.4 7.8
 -5 -7 -1 12.3 5.8
 -5 -7 -1 11.5 5.6
 -5 -7 -1 21.3 7.4
 -5 -7 -1 12.5 7.4
 -5 -7 -1 14.1 6.4
 -5 -7 -1 28 7.5
 5 7 1 4 5.5
 5 7 1 19.7 5.8
 5 7 1 9.9 5.6
 5 7 1 24 6.9
 5 7 1 22 5.9
 5 7 1 24.2 4.9
 5 7 1 17.9 8.8
 -6 -7 -1 57.39 10.4
 -6 -7 -1 41.2 8
 -6 -7 -1 47.5 9.1
 -6 -7 -1 21.5 6.9
 -6 -7 -1 34.5 8.1
 -6 -7 -1 38.2 8.9
 -6 -7 -1 35.1 11.3
 -6 -7 -1 51.39 10.1
 6 7 1 52.39 6
 6 7 1 32.7 8.7
 6 7 1 42.3 7.8
 6 7 1 55.69 12.8
 6 7 1 55.49 10.2
 6 7 1 50.09 8.7
 6 7 1 37.9 7.6
 -7 -7 -1 86.59 10.8
 -7 -7 -1 100.99 12
 -7 -7 -1 119.19 17.6
 -7 -7 -1 77.89 15.3
 -7 -7 -1 82.39 12.6
 -7 -7 -1 105.79 15.1
 -7 -7 -1 108.59 14.7
 7 7 1 81.99 11.2
 7 7 1 79.09 6.4
 7 7 1 103.59 11.5
 7 7 1 85.99 14.6
 7 7 1 90.59 10.9
 7 7 1 86.59 11.5
 7 7 1 92.99 12.2
 -8 -7 -1 149.79 18.2
 -8 -7 -1 116.19 16.3
 -8 -7 -1 113.99 13.2
 -8 -7 -1 140.29 13.8
 -8 -7 -1 135.89 19.6
 8 7 1 128.49 13.9
 8 7 1 152.78 14.9
 8 7 1 111.69 13.6
 8 7 1 136.09 12.9
 8 7 1 146.49 19.1
 8 7 1 132.49 13
 -9 -7 -1 90.19 13.1
 -9 -7 -1 86.49 14.1
 -9 -7 -1 99.39 14.5
 -9 -7 -1 92.39 15.7
 -9 -7 -1 92.89 14.1
 -9 -7 -1 88.19 12
 -9 -7 -1 71.09 15.6
 9 7 1 79.69 12.4
 9 7 1 90.29 12.5
 9 7 1 89.89 12.1
 9 7 1 94.49 18
 9 7 1 108.29 15.6
 9 7 1 81.19 13.8
 -10 -7 -1 101.39 13.4
 -10 -7 -1 113.09 14.8
 -10 -7 -1 135.39 17
 -10 -7 -1 87.99 15.8
 -10 -7 -1 147.29 20.7
 10 7 1 125.59 19
 10 7 1 97.09 13.2
 10 7 1 97.59 14.3
 10 7 1 116.99 16.2
 10 7 1 128.09 17.3
 10 7 1 105.89 13.9
 -11 -7 -1 80.49 15.7
 -11 -7 -1 88.29 12.7
 -11 -7 -1 55.79 11.3
 -11 -7 -1 67.69 13.3
 -11 -7 -1 45.2 12.4
 11 7 1 71.59 13.6
 11 7 1 82.99 13.3
 11 7 1 88.29 19.7
 11 7 1 72.19 13.1
 11 7 1 49.2 12
 11 7 1 55.79 11.4
 -12 -7 -1 18.2 11.3
 -12 -7 -1 13.2 11.3
 -12 -7 -1 29.1 10.1
 -12 -7 -1 18.6 8.5
 12 7 1 21.1 10.7
 12 7 1 13.9 9.4
 12 7 1 39.6 14.5
 12 7 1 23.4 11.4
 12 7 1 24.2 10.3
 12 7 1 29.4 11.9
 18 -8 -1 13.3 10.9
 18 -8 -1 10.2 6.7
 18 -8 -1 4.5 9.1
 18 -8 -1 5.2 9.2
 -18 8 1 14.7 10
 -18 8 1 3.9 8.3
 -18 8 1 7.4 10.7
 -18 8 1 20.6 12
 -18 8 1 8.8 15.9
 -18 8 1 12 4.7
 17 -8 -1 104.09 15.3
 17 -8 -1 113.39 11.2
 17 -8 -1 94.79 16.9
 17 -8 -1 123.59 18.3
 -17 8 1 98.69 8.6
 -17 8 1 110.59 17.3
 -17 8 1 92.79 16.8
 -17 8 1 74.59 13.9
 -17 8 1 105.99 18.7
 -17 8 1 106.09 21.4
 16 -8 -1 109.49 17.2
 16 -8 -1 127.89 16
 16 -8 -1 119.39 10.9
 16 -8 -1 138.49 20.6
 -16 8 1 105.09 17.8
 -16 8 1 114.49 21.8
 -16 8 1 107.09 19.6
 -16 8 1 111.49 17
 -16 8 1 130.99 17.1
 -16 8 1 115.89 16.9
 -16 8 1 130.29 15.3
 15 -8 -1 69.89 14.5
 15 -8 -1 44.2 9.6
 15 -8 -1 71.89 13.1
 15 -8 -1 79.69 12.2
 15 -8 -1 71.99 8.9
 -15 8 1 67.99 13.2
 -15 8 1 67.19 12
 -15 8 1 87.39 13.8
 -15 8 1 68.39 18
 -15 8 1 61.89 15.5
 -15 8 1 60.79 12.4
 14 -8 -1 33.3 8.2
 14 -8 -1 38.3 9.1
 14 -8 -1 21.9 10.4
 14 -8 -1 16.6 8.7
 14 -8 -1 19.5 5.8
 14 -8 -1 25.6 8.1
 -14 8 1 0.7 9.5
 -14 8 1 12.9 10.7
 -14 8 1 25.3 8.6
 -14 8 1 13.5 7.8
 -14 8 1 30.2 9.1
 -14 8 1 30.3 7.2
 -14 8 1 17.1 8.4
 13 -8 -1 266.37 14.2
 13 -8 -1 270.47 17
 13 -8 -1 320.77 18.7
 13 -8 -1 313.27 23.2
 13 -8 -1 294.37 20.3
 -13 8 1 323.47 21.8
 -13 8 1 225.78 18.8
 -13 8 1 304.97 24.1
 -13 8 1 319.57 18.6
 -13 8 1 262.37 24.3
 -13 8 1 270.97 16.9
 -13 8 1 283.07 20.2
 12 -8 -1 179.18 15.7
 12 -8 -1 186.48 11.2
 12 -8 -1 182.28 13
 12 -8 -1 172.38 13.6
 12 -8 -1 168.28 17.2
 12 -8 -1 176.48 10.9
 -12 8 1 160.28 15.5
 -12 8 1 157.78 19.2
 -12 8 1 189.68 16.4
 -12 8 1 190.98 13.7
 -12 8 1 184.48 23.4
 -12 8 1 192.38 15.7
 -12 8 1 162.98 13.1
 11 -8 -1 163.48 12.6
 11 -8 -1 173.68 15.1
 11 -8 -1 169.58 11.6
 11 -8 -1 161.48 10
 11 -8 -1 212.28 17.7
 11 -8 -1 165.68 10.4
 11 -8 -1 172.78 13.9
 -11 8 1 168.48 17.4
 -11 8 1 173.68 13.1
 -11 8 1 174.18 15.4
 -11 8 1 177.68 15.2
 -11 8 1 165.18 11.7
 -11 8 1 167.18 14.2
 -11 8 1 159.68 18.1
 10 -8 -1 609.64 28.5
 10 -8 -1 530.95 20.1
 10 -8 -1 572.34 25.7
 10 -8 -1 565.54 24.7
 10 -8 -1 599.24 23.2
 -10 8 1 549.74 26.4
 -10 8 1 562.34 24.5
 -10 8 1 562.54 25.9
 -10 8 1 556.44 20.6
 -10 8 1 537.35 28.1
 -10 8 1 499.65 29.1
 -10 8 1 547.95 23.5
 9 -8 -1 158.08 12
 9 -8 -1 155.78 13.9
 9 -8 -1 156.88 8.8
 9 -8 -1 154.08 9.5
 9 -8 -1 149.59 10.5
 9 -8 -1 159.18 12.7
 -9 8 1 136.19 13.1
 -9 8 1 183.88 13.3
 -9 8 1 158.48 12.1
 -9 8 1 166.88 12
 -9 8 1 177.68 15.2
 8 -8 -1 1372.16 40.1
 8 -8 -1 1357.46 41.6
 8 -8 -1 1381.86 39.1
 8 -8 -1 1397.36 47
 8 -8 -1 1368.46 43.5
 -8 8 1 1395.16 43.1
 -8 8 1 1390.56 40.1
 -8 8 1 1302.67 44.2
 -8 8 1 1368.36 50.19
 -8 8 1 1295.17 43.5
 7 -8 -1 53.79 6.5
 7 -8 -1 41.7 5.4
 7 -8 -1 48.7 6.1
 7 -8 -1 46.1 6.9
 7 -8 -1 54.69 8.9
 7 -8 -1 49.2 7.5
 -7 8 1 53.59 6.1
 -7 8 1 47.2 6.6
 -7 8 1 45.9 6.6
 -7 8 1 57.79 8.3
 -7 8 1 52.39 7
 -7 8 1 59.89 9.4
 -7 8 1 62.29 11.1
 -7 8 1 52.29 8.6
 6 -8 -1 942.91 29.1
 6 -8 -1 958.4 32.8
 6 -8 -1 927.11 28.2
 6 -8 -1 962.7 28.5
 6 -8 -1 868.81 29.5
 6 -8 -1 850.01 30.5
 -6 8 1 919.01 28.7
 -6 8 1 933.31 33
 -6 8 1 846.32 32.7
 -6 8 1 947.71 35.5
 -6 8 1 889.91 30.4
 -6 8 1 900.21 30.2
 -6 8 1 918.51 32.1
 -6 8 1 913.41 29.3
 5 -8 -1 1803.82 50.29
 5 -8 -1 1847.62 53.29
 5 -8 -1 1758.32 53.69
 5 -8 -1 1745.43 49.99
 5 -8 -1 1712.53 48.7
 5 -8 -1 1729.23 51.19
 5 -8 -1 1749.32 50.59
 -5 8 1 1794.72 50.99
 -5 8 1 1758.92 53.39
 -5 8 1 1625.64 53.99
 -5 8 1 1718.03 50.09
 -5 8 1 1868.91 53.79
 -5 8 1 1654.73 51.19
 -5 8 1 1839.52 55.89
 -5 8 1 1684.23 49.5
 -5 8 1 1878.01 50.69
 4 -8 -1 292.87 16.8
 4 -8 -1 296.47 13.6
 4 -8 -1 299.37 11.2
 4 -8 -1 299.67 15.5
 4 -8 -1 305.87 13.9
 4 -8 -1 270.67 16.1
 4 -8 -1 307.07 12.3
 4 -8 -1 277.87 13
 -4 8 1 295.87 13.2
 -4 8 1 300.07 12.7
 -4 8 1 290.07 15
 -4 8 1 304.57 14
 -4 8 1 310.77 12.1
 -4 8 1 316.57 15
 -4 8 1 289.17 13.3
 -4 8 1 275.67 15.5
 3 -8 -1 64.69 6.5
 3 -8 -1 69.09 5
 3 -8 -1 66.99 8.3
 3 -8 -1 72.69 7.3
 3 -8 -1 61.99 8.4
 3 -8 -1 80.29 5.8
 -3 8 1 64.39 5.6
 -3 8 1 70.49 7.1
 -3 8 1 69.49 5.4
 -3 8 1 68.49 8.9
 -3 8 1 62.69 8.3
 -3 8 1 78.59 9
 -3 8 1 78.19 7.7
 -3 8 1 64.19 5.9
 -3 8 1 69.99 7.1
 -3 8 1 72.19 7.5
 2 -8 -1 343.67 16
 2 -8 -1 358.36 13.1
 2 -8 -1 366.36 17.4
 2 -8 -1 391.06 19
 2 -8 -1 367.96 12.5
 -2 8 1 385.86 15.2
 -2 8 1 369.76 17.2
 -2 8 1 360.56 15.6
 -2 8 1 354.26 16.1
 -2 8 1 331.97 17.1
 -2 8 1 368.46 16.2
 -2 8 1 362.66 12.8
 -2 8 1 353.56 15.9
 -2 8 1 374.66 13.7
 -2 8 1 380.16 15.2
 1 -8 -1 3.1 4
 1 -8 -1 5 3.8
 1 -8 -1 1.8 3.4
 1 -8 -1 12.5 5.7
 1 -8 -1 1.6 4.2
 1 -8 -1 0.3 2.2
 1 -8 -1 5.8 3.9
 1 -8 -1 2.8 2.8
 -1 8 1 2.1 3.4
 -1 8 1 5.1 2.6
 -1 8 1 2.7 3.6
 -1 8 1 3.9 3.7
 -1 8 1 5.6 4.6
 -1 8 1 1.6 3.8
 -1 8 1 -0.1 2.5
 -1 8 1 4.9 4.1
 -1 8 1 -1 3.2
 -1 8 1 1.4 4.2
 0 -8 -1 438.56 17.2
 0 -8 -1 435.76 16
 0 -8 -1 457.65 20.3
 0 -8 -1 428.76 19.1
 0 -8 -1 438.06 15.2
 0 -8 -1 464.95 21.5
 0 -8 -1 459.55 20.9
 0 8 1 420.56 17.2
 0 8 1 429.76 15.9
 0 8 1 442.16 20.2
 0 8 1 453.95 19.5
 0 8 1 381.56 19.2
 0 8 1 453.15 16.9
 0 8 1 469.85 15.5
 0 8 1 461.15 18.8
 0 8 1 441.46 19.4
 -1 -8 -1 -0.2 4.4
 -1 -8 -1 -3.9 4.8
 -1 -8 -1 8.3 5.1
 -1 -8 -1 4.4 4.2
 -1 -8 -1 4 5.6
 -1 -8 -1 8.8 3.8
 -1 -8 -1 1.4 3
 1 8 1 4.8 5.4
 1 8 1 7 4.7
 1 8 1 3.6 3.1
 1 8 1 -0.6 4.1
 1 8 1 3.5 3.6
 1 8 1 6 3.9
 1 8 1 5.5 3.5
 -2 -8 -1 1293.37 41.5
 -2 -8 -1 1319.07 44.3
 -2 -8 -1 1363.26 44.2
 -2 -8 -1 1346.17 47.9
 -2 -8 -1 1368.26 44.8
 -2 -8 -1 1333.07 46.2
 -2 -8 -1 1343.67 42.2
 -2 -8 -1 1345.77 40.3
 2 8 1 1378.76 47.2
 2 8 1 1391.36 41.2
 2 8 1 1315.27 41.9
 2 8 1 1397.86 39.8
 2 8 1 1352.66 42
 2 8 1 1344.97 41
 2 8 1 1385.86 45
 -3 -8 -1 509.75 22.7
 -3 -8 -1 459.55 22.1
 -3 -8 -1 479.45 19.2
 -3 -8 -1 478.65 24
 -3 -8 -1 469.95 20.9
 -3 -8 -1 461.65 20.3
 -3 -8 -1 462.05 22.1
 -3 -8 -1 423.76 24.6
 3 8 1 435.66 22
 3 8 1 428.66 19.6
 3 8 1 545.55 26.3
 3 8 1 466.25 19.3
 3 8 1 498.95 19.8
 3 8 1 487.55 19.4
 3 8 1 464.75 18.3
 -4 -8 -1 32.1 7.6
 -4 -8 -1 30.8 7.1
 -4 -8 -1 39.3 8.5
 -4 -8 -1 34.3 8.2
 -4 -8 -1 29.3 8.3
 -4 -8 -1 32.7 8.1
 -4 -8 -1 22.9 5.9
 -4 -8 -1 29.2 9.7
 4 8 1 37.1 6.5
 4 8 1 28.2 7.6
 4 8 1 30.1 5.8
 4 8 1 33.7 7.2
 4 8 1 17.1 5.8
 4 8 1 29.1 9.2
 4 8 1 37 7
 -5 -8 -1 95.09 13.5
 -5 -8 -1 96.89 12.1
 -5 -8 -1 106.79 12.7
 -5 -8 -1 114.79 12.9
 -5 -8 -1 109.89 16.3
 -5 -8 -1 85.29 10.5
 -5 -8 -1 110.69 10.4
 -5 -8 -1 99.49 12
 5 8 1 100.19 9.9
 5 8 1 87.99 7.9
 5 8 1 122.69 11.2
 5 8 1 97.29 10.8
 5 8 1 113.39 14.2
 5 8 1 86.49 13.3
 5 8 1 99.59 10.1
 -6 -8 -1 131.59 16.6
 -6 -8 -1 117.19 13.4
 -6 -8 -1 134.19 18.1
 -6 -8 -1 112.59 14
 -6 -8 -1 129.69 13.3
 -6 -8 -1 130.39 14.2
 -6 -8 -1 121.69 13.3
 6 8 1 111.29 11.8
 6 8 1 103.99 7.9
 6 8 1 125.59 11.3
 6 8 1 112.59 12.2
 6 8 1 111.19 13.6
 6 8 1 89.59 14.8
 6 8 1 119.29 11.5
 -7 -8 -1 140.59 15.4
 -7 -8 -1 86.99 11.7
 -7 -8 -1 149.59 16
 -7 -8 -1 104.99 16.3
 -7 -8 -1 137.29 13.8
 -7 -8 -1 127.89 15
 7 8 1 110.49 12.6
 7 8 1 152.88 15.5
 7 8 1 121.39 12
 7 8 1 123.19 13.1
 7 8 1 108.29 16.7
 7 8 1 116.99 11.8
 -8 -8 -1 212.38 19.3
 -8 -8 -1 170.98 15.8
 -8 -8 -1 179.58 22.9
 -8 -8 -1 146.09 15.8
 -8 -8 -1 163.08 18
 -8 -8 -1 177.98 17.7
 -8 -8 -1 163.08 15.9
 8 8 1 129.69 18.6
 8 8 1 197.48 16.7
 8 8 1 149.19 13.8
 8 8 1 178.38 15.7
 8 8 1 161.78 14
 -9 -8 -1 7.5 8.7
 -9 -8 -1 4.4 7.2
 -9 -8 -1 11.7 9.4
 -9 -8 -1 5.3 7.3
 -9 -8 -1 6 8.4
 9 8 1 12.9 7.5
 9 8 1 -2.6 6
 9 8 1 6.4 7.3
 9 8 1 10.2 7.9
 9 8 1 12.5 7.4
 9 8 1 -0.9 10
 -10 -8 -1 80.89 15.8
 -10 -8 -1 114.49 18.3
 -10 -8 -1 101.99 14
 -10 -8 -1 120.69 15.6
 10 8 1 123.59 17.5
 10 8 1 96.89 13.3
 10 8 1 113.79 17.5
 10 8 1 115.19 15.7
 10 8 1 115.79 14.5
 10 8 1 102.29 20.7
 -11 -8 -1 5.5 9.4
 -11 -8 -1 36.4 13
 -11 -8 -1 10.8 9.2
 -11 -8 -1 22.3 9.5
 -11 -8 -1 -1.3 7.9
 11 8 1 18.8 9.1
 11 8 1 15.8 10
 11 8 1 10.1 10.1
 11 8 1 25.7 9.8
 11 8 1 10.9 9.4
 11 8 1 10.1 12.8
 17 -9 -1 186.78 17.6
 17 -9 -1 180.48 23.1
 17 -9 -1 196.18 13.6
 17 -9 -1 169.78 20.8
 -17 9 1 222.18 22.1
 -17 9 1 212.38 30.1
 -17 9 1 183.58 20.1
 -17 9 1 166.58 22.4
 -17 9 1 209.58 19.4
 -17 9 1 206.08 28.4
 16 -9 -1 66.49 8.7
 16 -9 -1 91.99 17.7
 16 -9 -1 60.89 13.4
 16 -9 -1 55.69 10.7
 -16 9 1 71.79 14
 -16 9 1 54.49 12.6
 -16 9 1 83.99 18.2
 -16 9 1 74.99 13
 -16 9 1 70.49 17.8
 -16 9 1 38.2 11.4
 15 -9 -1 71.89 9
 15 -9 -1 49.99 11.7
 15 -9 -1 74.89 14.7
 15 -9 -1 75.39 8.7
 15 -9 -1 73.29 11.2
 -15 9 1 63.69 12.6
 -15 9 1 63.09 12.9
 -15 9 1 106.99 20.4
 -15 9 1 70.59 17.4
 -15 9 1 48.5 10.5
 -15 9 1 58.49 12.8
 14 -9 -1 71.69 8.4
 14 -9 -1 59.19 8.4
 14 -9 -1 48 11.4
 14 -9 -1 54.79 13.3
 14 -9 -1 59.19 9.9
 14 -9 -1 54.39 9.7
 14 -9 -1 73.89 12.7
 -14 9 1 53.59 9.9
 -14 9 1 44.5 9.2
 -14 9 1 49.7 14.2
 -14 9 1 48.9 10.7
 -14 9 1 68.29 11.9
 -14 9 1 38.9 9.8
 -14 9 1 49.2 14.3
 13 -9 -1 10.3 6.1
 13 -9 -1 10.7 6.5
 13 -9 -1 13.4 8.3
 13 -9 -1 17.5 5.5
 13 -9 -1 13.5 7.4
 13 -9 -1 6.6 4.7
 -13 9 1 14.1 7.9
 -13 9 1 19.2 11.2
 -13 9 1 17.7 6.6
 -13 9 1 9.1 6.6
 -13 9 1 9.3 7.4
 -13 9 1 15.4 10.1
 -13 9 1 16.3 6.4
 12 -9 -1 -3.8 3.5
 12 -9 -1 2.4 7.5
 12 -9 -1 7 5.4
 12 -9 -1 -3.9 3.7
 12 -9 -1 2.5 6
 -12 9 1 2.3 5.6
 -12 9 1 2.6 8
 -12 9 1 4.8 7
 -12 9 1 1.5 4.4
 -12 9 1 6.7 5.1
 -12 9 1 6.4 6.5
 11 -9 -1 422.06 22.5
 11 -9 -1 409.56 15.6
 11 -9 -1 408.76 21.4
 11 -9 -1 391.26 24
 11 -9 -1 395.66 16.9
 11 -9 -1 387.26 19.1
 -11 9 1 376.26 21.9
 -11 9 1 407.36 20.5
 -11 9 1 422.56 23.7
 -11 9 1 422.36 25.6
 -11 9 1 412.36 21.3
 10 -9 -1 116.29 10.4
 10 -9 -1 119.49 12.6
 10 -9 -1 138.19 14.2
 10 -9 -1 145.19 8.5
 10 -9 -1 159.78 12.6
 10 -9 -1 137.29 9.5
 -10 9 1 151.28 12.5
 -10 9 1 159.58 14.6
 -10 9 1 127.59 12.6
 -10 9 1 142.69 17.8
 -10 9 1 145.59 12.2
 9 -9 -1 657.33 24.7
 9 -9 -1 659.53 26.6
 9 -9 -1 662.93 21.9
 9 -9 -1 660.63 23.5
 9 -9 -1 727.03 30.5
 -9 9 1 675.93 27.1
 -9 9 1 665.23 27.9
 -9 9 1 758.12 31.7
 -9 9 1 644.04 23.2
 -9 9 1 715.13 34.1
 -9 9 1 686.33 26.6
 8 -9 -1 106.09 9.7
 8 -9 -1 117.69 8.7
 8 -9 -1 105.89 8.6
 8 -9 -1 108.09 7.6
 8 -9 -1 122.39 12.1
 8 -9 -1 133.49 11.1
 -8 9 1 106.69 9.7
 -8 9 1 105.49 10.3
 -8 9 1 131.19 14.3
 -8 9 1 122.89 9.7
 -8 9 1 117.69 13.5
 -8 9 1 118.79 10.9
 -8 9 1 112.99 8.4
 7 -9 -1 728.83 26.3
 7 -9 -1 739.93 25.3
 7 -9 -1 786.92 24.4
 7 -9 -1 744.23 29.2
 7 -9 -1 738.53 24.8
 7 -9 -1 749.23 27.6
 -7 9 1 751.42 30.1
 -7 9 1 707.93 32
 -7 9 1 747.23 26
 -7 9 1 768.62 25.2
 -7 9 1 715.93 28.3
 -7 9 1 680.23 26.2
 -7 9 1 768.72 27.6
 6 -9 -1 65.89 6.9
 6 -9 -1 80.29 9.1
 6 -9 -1 74.29 8.5
 6 -9 -1 65.19 7.2
 6 -9 -1 73.69 6.4
 6 -9 -1 71.29 7.4
 -6 9 1 71.19 7.8
 -6 9 1 70.59 7.6
 -6 9 1 83.49 7.6
 -6 9 1 72.29 11
 -6 9 1 98.59 11.6
 -6 9 1 65.99 8
 -6 9 1 79.29 10.1
 5 -9 -1 3.6 3.9
 5 -9 -1 -2.6 3
 5 -9 -1 1.4 3.8
 5 -9 -1 3.1 3.1
 5 -9 -1 0.4 4
 5 -9 -1 2.4 4.6
 5 -9 -1 2.4 2.8
 -5 9 1 0 3.8
 -5 9 1 2.8 3.6
 -5 9 1 3.6 4.9
 -5 9 1 2.9 3.4
 -5 9 1 -0.4 3.1
 -5 9 1 2.9 5.1
 -5 9 1 0.4 3.1
 -5 9 1 4.3 3.7
 4 -9 -1 480.35 16.9
 4 -9 -1 479.95 18.1
 4 -9 -1 471.55 22.9
 4 -9 -1 465.85 15.8
 4 -9 -1 451.25 18.9
 -4 9 1 484.15 18.8
 -4 9 1 474.65 19.7
 -4 9 1 454.25 20.7
 -4 9 1 497.35 16.8
 -4 9 1 482.05 21
 -4 9 1 436.86 17.2
 -4 9 1 468.75 19.3
 -4 9 1 470.05 24
 -4 9 1 451.65 18.7
 3 -9 -1 68.69 7.9
 3 -9 -1 72.79 5.3
 3 -9 -1 75.49 7.4
 3 -9 -1 92.89 11.9
 3 -9 -1 70.39 8.5
 3 -9 -1 68.79 7
 3 -9 -1 83.99 6
 -3 9 1 60.79 7.6
 -3 9 1 84.09 7.7
 -3 9 1 82.09 8.6
 -3 9 1 77.19 7.9
 -3 9 1 77.89 9.2
 -3 9 1 66.29 6.3
 -3 9 1 79.89 8.1
 -3 9 1 70.79 6.4
 -3 9 1 71.69 5.9
 -3 9 1 101.09 13.8
 2 -9 -1 418.16 21.3
 2 -9 -1 423.36 18.9
 2 -9 -1 395.56 14.1
 2 -9 -1 429.36 15.2
 2 -9 -1 428.26 19.9
 -2 9 1 414.06 18.4
 -2 9 1 445.86 18
 -2 9 1 411.36 17.3
 -2 9 1 456.65 15.9
 -2 9 1 420.26 17
 -2 9 1 428.46 14.8
 -2 9 1 437.86 19.9
 -2 9 1 410.16 18.6
 1 -9 -1 1061.19 37.8
 1 -9 -1 1122.69 39.8
 1 -9 -1 1059.79 32.3
 1 -9 -1 1084.29 33.5
 1 -9 -1 1089.69 31.4
 1 -9 -1 1058.09 37
 1 -9 -1 1135.99 35.4
 -1 9 1 1041.8 36.5
 -1 9 1 1071.99 34.5
 -1 9 1 1176.58 34.2
 -1 9 1 1058.89 32.6
 -1 9 1 1092.69 36.8
 -1 9 1 1125.89 31.8
 -1 9 1 1101.39 36.3
 0 -9 -1 748.53 26
 0 -9 -1 757.42 30.3
 0 -9 -1 758.72 24.8
 0 -9 -1 749.82 27.5
 0 -9 -1 743.43 31.1
 0 -9 -1 750.02 29.7
 0 -9 -1 770.92 23.9
 0 9 1 766.62 29.1
 0 9 1 788.22 25.2
 0 9 1 745.33 29.3
 0 9 1 782.52 29.4
 0 9 1 773.52 25.8
 0 9 1 764.92 23.9
 0 9 1 791.12 26.6
 -1 -9 -1 453.75 19.3
 -1 -9 -1 456.55 23.5
 -1 -9 -1 469.75 22.1
 -1 -9 -1 457.75 18.2
 -1 -9 -1 458.95 23.6
 -1 -9 -1 460.45 17.1
 1 9 1 458.05 18.3
 1 9 1 459.55 19
 1 9 1 481.35 18.2
 1 9 1 450.75 22.6
 1 9 1 479.15 21.9
 1 9 1 465.75 16.9
 -2 -9 -1 8.2 6.7
 -2 -9 -1 10.6 5
 -2 -9 -1 8.3 5.7
 -2 -9 -1 5.9 4
 -2 -9 -1 6.3 5.3
 -2 -9 -1 18 7
 -2 -9 -1 2.4 6.1
 2 9 1 15.8 5.1
 2 9 1 10.2 4.3
 2 9 1 15 5.2
 2 9 1 4.2 5.3
 2 9 1 11.9 5.6
 2 9 1 18.4 5.4
 2 9 1 5.6 7.3
 -3 -9 -1 79.49 8.4
 -3 -9 -1 110.19 15
 -3 -9 -1 89.99 9.8
 -3 -9 -1 96.99 11
 -3 -9 -1 117.69 15
 -3 -9 -1 101.39 12.6
 -3 -9 -1 105.19 11.5
 -3 -9 -1 108.99 12.8
 3 9 1 94.19 9.6
 3 9 1 92.19 8.5
 3 9 1 73.69 10.1
 3 9 1 102.59 9.8
 3 9 1 92.69 9.3
 3 9 1 96.19 9.4
 3 9 1 100.09 13.9
 -4 -9 -1 6.7 6.7
 -4 -9 -1 13.4 6.9
 -4 -9 -1 9.6 7.8
 -4 -9 -1 6.2 6.6
 -4 -9 -1 4.9 5.9
 -4 -9 -1 -2.6 4.5
 -4 -9 -1 -5.8 6.8
 -4 -9 -1 -2.7 4.2
 4 9 1 9.6 5.1
 4 9 1 -2.4 4.1
 4 9 1 5.6 5
 4 9 1 10.8 6.2
 4 9 1 -3.6 6.6
 4 9 1 3.5 4.6
 4 9 1 0.6 4.5
 -5 -9 -1 9 7.2
 -5 -9 -1 4.6 6.7
 -5 -9 -1 9.8 8.5
 -5 -9 -1 5.5 7.2
 -5 -9 -1 -1.1 5.7
 -5 -9 -1 4.8 6.2
 -5 -9 -1 8 7.2
 5 9 1 -0.6 4.6
 5 9 1 11.2 5.9
 5 9 1 4.9 5.4
 5 9 1 4.7 4.7
 5 9 1 4.4 8.2
 5 9 1 2.8 6
 5 9 1 0.9 4.2
 -6 -9 -1 224.68 18.5
 -6 -9 -1 238.18 17.9
 -6 -9 -1 233.68 19.8
 -6 -9 -1 210.78 16.7
 -6 -9 -1 222.18 16.2
 -6 -9 -1 212.08 17.1
 6 9 1 226.98 14.5
 6 9 1 217.88 21.6
 6 9 1 219.18 15.9
 6 9 1 222.58 14.9
 6 9 1 216.38 11.4
 6 9 1 222.18 15.9
 6 9 1 182.28 16.9
 -7 -9 -1 3.5 10
 -7 -9 -1 2.1 6.9
 -7 -9 -1 0.2 8.2
 -7 -9 -1 9.9 7.6
 -7 -9 -1 8 6.9
 -7 -9 -1 -0.8 6.6
 -7 -9 -1 -3.2 6.9
 7 9 1 -1.3 5.3
 7 9 1 0.1 6.7
 7 9 1 -1.7 5.9
 7 9 1 1.3 5.2
 7 9 1 7.8 6.3
 7 9 1 22.3 11.1
 -8 -9 -1 13.3 9.8
 -8 -9 -1 7.9 12.4
 -8 -9 -1 1.6 7.6
 -8 -9 -1 16.3 9.5
 -8 -9 -1 3 7.7
 -8 -9 -1 5.6 7.5
 8 9 1 8.9 8.2
 8 9 1 1.8 6.6
 8 9 1 3.1 6.2
 8 9 1 -2.3 6.1
 8 9 1 0.4 9.5
 8 9 1 0.4 5.8
 -9 -9 -1 94.49 16
 -9 -9 -1 123.09 16.3
 -9 -9 -1 106.79 14.2
 -9 -9 -1 145.79 19.3
 -9 -9 -1 104.29 15.5
 9 9 1 141.29 14.5
 9 9 1 145.39 15.7
 9 9 1 110.19 13.8
 9 9 1 111.39 18.7
 9 9 1 131.29 17.4
 9 9 1 150.58 15.9
 -10 -9 -1 19.9 9.3
 -10 -9 -1 14.5 10.3
 -10 -9 -1 0.5 7.8
 -10 -9 -1 -0.8 5.6
 -10 -9 -1 14.3 9.9
 10 9 1 17.6 9.4
 10 9 1 25.1 9.2
 10 9 1 13.2 7.6
 10 9 1 14.6 9.8
 10 9 1 4.4 7.5
 10 9 1 21.7 13.7
 17 -10 -1 56.29 9
 17 -10 -1 47 12.5
 17 -10 -1 50.79 14.4
 -17 10 1 66.79 13.5
 -17 10 1 53.19 15.2
 -17 10 1 53.19 12
 -17 10 1 65.29 14.6
 -17 10 1 69.19 17.6
 16 -10 -1 12.8 5.8
 16 -10 -1 12 5
 16 -10 -1 14.1 8.7
 16 -10 -1 20.2 11.2
 -16 10 1 18.5 8.5
 -16 10 1 15.8 10
 -16 10 1 1.5 8.7
 -16 10 1 10 12.6
 -16 10 1 15.8 9.8
 15 -10 -1 106.39 10.1
 15 -10 -1 88.39 14.3
 15 -10 -1 90.49 17
 15 -10 -1 99.19 8.4
 -15 10 1 84.09 14.7
 -15 10 1 96.69 15
 -15 10 1 87.69 14.6
 -15 10 1 121.79 13.2
 -15 10 1 95.89 18.6
 14 -10 -1 12.8 5.4
 14 -10 -1 38.4 11.7
 14 -10 -1 16.6 8.3
 14 -10 -1 16.8 4.7
 -14 10 1 16.6 6.6
 -14 10 1 18.2 8.9
 -14 10 1 15.6 8.8
 -14 10 1 22.3 11.7
 -14 10 1 18.6 8.8
 13 -10 -1 132.09 8.5
 13 -10 -1 148.09 19.5
 13 -10 -1 131.69 15.8
 13 -10 -1 152.18 10.7
 13 -10 -1 160.48 13.2
 13 -10 -1 143.19 14.2
 -13 10 1 140.99 23
 -13 10 1 142.49 18.1
 -13 10 1 123.59 13.3
 -13 10 1 133.59 14
 -13 10 1 135.79 15.4
 12 -10 -1 102.89 14.3
 12 -10 -1 83.29 9.1
 12 -10 -1 93.29 12.8
 12 -10 -1 106.09 11.8
 12 -10 -1 91.99 7.2
 -12 10 1 93.49 11.2
 -12 10 1 94.09 13.4
 -12 10 1 93.49 12.6
 -12 10 1 120.39 19.4
 -12 10 1 99.19 12.5
 11 -10 -1 266.57 13.8
 11 -10 -1 283.77 11.8
 11 -10 -1 291.37 17.8
 11 -10 -1 285.17 18.5
 11 -10 -1 279.67 20.4
 -11 10 1 323.77 19.6
 -11 10 1 229.18 19.9
 -11 10 1 255.57 17.1
 -11 10 1 238.18 19.1
 -11 10 1 303.47 24.4
 -11 10 1 279.17 17.2
 10 -10 -1 16.3 5.1
 10 -10 -1 21.6 7.1
 10 -10 -1 25.6 8.4
 10 -10 -1 18.3 4.2
 -10 10 1 12.1 6.6
 -10 10 1 16.4 7.6
 -10 10 1 11.4 9.4
 -10 10 1 15.5 5.1
 -10 10 1 23 6.8
 -10 10 1 15 8.3
 -10 10 1 25.4 7.4
 9 -10 -1 1519.75 47.4
 9 -10 -1 1593.84 49.99
 9 -10 -1 1550.34 46.8
 9 -10 -1 1560.24 53.39
 9 -10 -1 1584.64 50.99
 -9 10 1 1498.95 48.4
 -9 10 1 1544.45 49.4
 -9 10 1 1577.64 54.49
 -9 10 1 1604.14 46.7
 -9 10 1 1579.24 51.49
 -9 10 1 1584.14 51.39
 -9 10 1 1575.74 58.19
 8 -10 -1 607.54 26.4
 8 -10 -1 599.24 22.1
 8 -10 -1 608.34 23.5
 8 -10 -1 549.45 23.9
 8 -10 -1 573.64 21.5
 8 -10 -1 573.54 20.3
 -8 10 1 561.24 25
 -8 10 1 573.04 27.2
 -8 10 1 571.34 24.4
 -8 10 1 582.84 29.9
 -8 10 1 607.94 23.2
 -8 10 1 605.14 21.8
 -8 10 1 560.54 23.2
 7 -10 -1 1094.09 34.5
 7 -10 -1 1187.98 35.3
 7 -10 -1 1112.29 36.1
 7 -10 -1 1127.29 39.5
 7 -10 -1 1080.49 36.2
 7 -10 -1 1112.39 37.5
 -7 10 1 1140.69 40.7
 -7 10 1 1122.09 40.8
 -7 10 1 1121.69 36
 -7 10 1 1114.49 35.6
 -7 10 1 1186.68 43.8
 -7 10 1 1131.99 39.6
 -7 10 1 1131.19 37.5
 6 -10 -1 26.4 5.5
 6 -10 -1 11.5 3.9
 6 -10 -1 9.3 5.1
 6 -10 -1 18.6 5.3
 6 -10 -1 13.6 5.9
 -6 10 1 14.1 4.5
 -6 10 1 21.9 5.5
 -6 10 1 18.6 7.5
 -6 10 1 17.4 5.3
 -6 10 1 17.2 6.5
 -6 10 1 24.8 7.4
 -6 10 1 5.8 4.3
 5 -10 -1 207.68 14.1
 5 -10 -1 212.88 12.5
 5 -10 -1 195.28 9.6
 5 -10 -1 214.08 10.7
 5 -10 -1 216.18 12
 -5 10 1 197.98 13.7
 -5 10 1 224.18 12.5
 -5 10 1 190.48 11.7
 -5 10 1 185.08 14.2
 -5 10 1 223.58 11
 -5 10 1 198.08 13.8
 -5 10 1 202.58 11.3
 4 -10 -1 34.6 6.5
 4 -10 -1 29.1 8.4
 4 -10 -1 32.2 7.3
 4 -10 -1 39.4 4.6
 4 -10 -1 29.5 9.2
 4 -10 -1 39.5 5.4
 4 -10 -1 30.4 5.6
 -4 10 1 30 6.7
 -4 10 1 39.7 7.7
 -4 10 1 42.8 5.4
 -4 10 1 28.9 6.2
 -4 10 1 34.1 6.5
 -4 10 1 31.1 5.6
 -4 10 1 30.9 6.4
 3 -10 -1 636.94 25.1
 3 -10 -1 655.73 22.3
 3 -10 -1 641.94 21
 3 -10 -1 648.94 28.8
 3 -10 -1 621.34 20
 3 -10 -1 628.24 26.6
 3 -10 -1 622.74 23.1
 -3 10 1 673.63 22.1
 -3 10 1 638.04 21.9
 -3 10 1 667.63 24.9
 -3 10 1 581.74 24.1
 -3 10 1 636.34 23.6
 -3 10 1 658.43 24.7
 -3 10 1 656.93 20.9
 -3 10 1 614.54 26.1
 2 -10 -1 65.89 10.6
 2 -10 -1 65.69 9.6
 2 -10 -1 66.69 6.2
 2 -10 -1 70.99 7.5
 2 -10 -1 82.99 9.6
 2 -10 -1 72.19 5.6
 -2 10 1 87.69 8.3
 -2 10 1 69.09 9.1
 -2 10 1 63.39 6
 -2 10 1 65.39 6.6
 -2 10 1 65.99 8.2
 -2 10 1 80.09 9.2
 -2 10 1 67.69 9.1
 1 -10 -1 672.13 29.3
 1 -10 -1 593.54 21.8
 1 -10 -1 610.34 20
 1 -10 -1 659.13 27.5
 1 -10 -1 598.24 25.9
 1 -10 -1 620.04 23.7
 1 -10 -1 622.84 21.1
 -1 10 1 623.24 22.6
 -1 10 1 606.74 23.2
 -1 10 1 601.74 25.5
 -1 10 1 629.44 25.7
 -1 10 1 632.04 21.6
 -1 10 1 648.64 25.4
 -1 10 1 661.33 20.7
 0 -10 -1 65.79 6.9
 0 -10 -1 62.49 6.1
 0 -10 -1 57.89 7.6
 0 -10 -1 34.7 7.3
 0 -10 -1 65.99 8.7
 0 -10 -1 45.4 9.3
 0 10 1 60.79 6.8
 0 10 1 56.29 9.1
 0 10 1 63.99 7.9
 0 10 1 53.79 7.1
 0 10 1 46.2 8.8
 0 10 1 57.69 6.2
 -1 -10 -1 825.42 35.1
 -1 -10 -1 862.61 27.5
 -1 -10 -1 851.11 28.8
 -1 -10 -1 898.11 34.2
 -1 -10 -1 821.92 31.6
 -1 -10 -1 823.22 29.6
 -1 -10 -1 845.02 35.5
 1 10 1 812.32 28.3
 1 10 1 870.51 29.1
 1 10 1 843.42 32
 1 10 1 858.11 33.3
 1 10 1 864.91 27.3
 1 10 1 848.72 29.6
 1 10 1 939.21 35.3
 -2 -10 -1 149.79 16.6
 -2 -10 -1 108.19 13.2
 -2 -10 -1 116.29 11.2
 -2 -10 -1 111.59 10
 -2 -10 -1 120.39 9.3
 -2 -10 -1 123.79 13.2
 2 10 1 109.29 8.9
 2 10 1 129.39 11.7
 2 10 1 142.89 16.6
 2 10 1 145.29 10.8
 2 10 1 133.59 14.8
 2 10 1 130.49 10.2
 2 10 1 111.79 9.7
 -3 -10 -1 209.98 19.4
 -3 -10 -1 240.38 19.3
 -3 -10 -1 221.48 16.1
 -3 -10 -1 219.68 17
 -3 -10 -1 240.48 15.3
 -3 -10 -1 223.48 13.1
 -3 -10 -1 228.48 14.3
 3 10 1 234.38 14.4
 3 10 1 245.98 12.8
 3 10 1 234.78 13.9
 3 10 1 228.98 13.6
 3 10 1 234.58 14.6
 3 10 1 203.18 16.8
 3 10 1 258.07 19.9
 -4 -10 -1 43.8 9.3
 -4 -10 -1 65.69 11.5
 -4 -10 -1 41.8 9.5
 -4 -10 -1 64.29 12.5
 -4 -10 -1 60.19 13.1
 -4 -10 -1 47.3 9
 4 10 1 47.5 8.4
 4 10 1 46 12.9
 4 10 1 42.6 9.5
 4 10 1 44.9 8.5
 4 10 1 46.3 8.1
 4 10 1 48.5 7.7
 4 10 1 56.49 8.4
 -5 -10 -1 348.87 20.3
 -5 -10 -1 342.47 21.9
 -5 -10 -1 366.46 19.2
 -5 -10 -1 339.77 24.1
 -5 -10 -1 320.47 20.2
 -5 -10 -1 344.27 21.6
 5 10 1 273.07 23.7
 5 10 1 382.86 19.4
 5 10 1 323.77 19
 5 10 1 354.76 18.5
 5 10 1 345.77 16
 5 10 1 343.67 22.3
 5 10 1 337.87 17.4
 -6 -10 -1 23.8 12
 -6 -10 -1 28.2 9.9
 -6 -10 -1 34 9.7
 -6 -10 -1 27.2 10
 -6 -10 -1 23.3 9.1
 -6 -10 -1 32 9.3
 6 10 1 24 7.4
 6 10 1 38.2 10.1
 6 10 1 29.9 8.2
 6 10 1 6.2 9.2
 6 10 1 23.4 5.4
 6 10 1 22 6.5
 6 10 1 21.5 7.4
 -7 -10 -1 188.68 16.9
 -7 -10 -1 216.08 18.1
 -7 -10 -1 199.68 19.1
 -7 -10 -1 205.18 18
 -7 -10 -1 206.48 20.7
 7 10 1 203.68 15
 7 10 1 232.98 23.8
 7 10 1 227.08 19.7
 7 10 1 215.88 16.2
 7 10 1 214.98 16.8
 7 10 1 171.58 15.7
 -8 -10 -1 5.4 8.8
 -8 -10 -1 0.1 8.3
 -8 -10 -1 10.6 8.9
 -8 -10 -1 3.5 8.3
 8 10 1 -1.8 5.8
 8 10 1 6.2 8.3
 8 10 1 1.4 6.1
 8 10 1 4.5 7.6
 8 10 1 -5.1 5.7
 8 10 1 -12.2 8.8
 -9 -10 -1 76.09 14.5
 -9 -10 -1 74.79 16.7
 -9 -10 -1 69.59 13.2
 9 10 1 54.39 10.4
 9 10 1 50.99 10.7
 9 10 1 75.19 14.3
 9 10 1 77.39 12.2
 9 10 1 71.59 16.2
 9 10 1 84.59 13.4
 17 -11 -1 -3.2 5
 17 -11 -1 5.1 10.7
 17 -11 -1 0.1 7.9
 -17 11 1 -4.1 11.9
 -17 11 1 -9.2 7.7
 -17 11 1 4.6 9.6
 -17 11 1 -0.7 7.9
 16 -11 -1 296.57 26.7
 16 -11 -1 300.17 22.7
 16 -11 -1 283.07 15.7
 -16 11 1 283.17 24.4
 -16 11 1 240.58 23.2
 -16 11 1 298.07 23.5
 -16 11 1 325.67 31.9
 15 -11 -1 -9.7 7
 15 -11 -1 7.7 5.1
 15 -11 -1 3.6 7.6
 -15 11 1 19.2 9.2
 -15 11 1 5.9 12.2
 -15 11 1 4.4 7
 -15 11 1 3 11.4
 -15 11 1 6.4 8.1
 14 -11 -1 152.18 19.7
 14 -11 -1 123.99 10.6
 14 -11 -1 156.08 15.8
 -14 11 1 134.69 21.2
 -14 11 1 121.09 16.7
 -14 11 1 150.18 15.9
 -14 11 1 136.09 20.2
 -14 11 1 97.39 14.4
 13 -11 -1 -3.9 5.5
 13 -11 -1 0.8 5.5
 13 -11 -1 -4 6.2
 13 -11 -1 0.5 4.3
 -13 11 1 9.8 10.7
 -13 11 1 8.6 7.9
 -13 11 1 2.4 6.1
 -13 11 1 -16.8 7.7
 -13 11 1 3.8 7.3
 -13 11 1 10.8 10.3
 12 -11 -1 44.1 8.8
 12 -11 -1 49.2 11
 12 -11 -1 49.5 7
 12 -11 -1 57.29 10.6
 -12 11 1 72.09 14.3
 -12 11 1 38.1 9.1
 -12 11 1 54.89 9.8
 -12 11 1 35.1 9.7
 11 -11 -1 10.4 7.4
 11 -11 -1 3.5 4.4
 -11 11 1 0.3 5.4
 -11 11 1 8.2 9
 -11 11 1 -2.6 5.7
 -11 11 1 2.1 4.9
 -11 11 1 5.7 5.9
 -11 11 1 7.1 8.1
 10 -11 -1 305.47 18.2
 10 -11 -1 292.67 12.7
 10 -11 -1 317.07 20.2
 10 -11 -1 320.87 17.6
 10 -11 -1 286.37 14.8
 -10 11 1 296.47 21.2
 -10 11 1 317.27 18.8
 -10 11 1 328.07 19
 -10 11 1 303.77 23.8
 -10 11 1 285.07 14.5
 -10 11 1 297.77 17.5
 -10 11 1 318.47 21.2
 9 -11 -1 31.6 5.9
 9 -11 -1 29.1 6.3
 9 -11 -1 38.2 7.3
 9 -11 -1 24.9 8
 9 -11 -1 26.2 7.1
 9 -11 -1 30.7 5.6
 -9 11 1 30.4 5.8
 -9 11 1 27.6 6.9
 -9 11 1 47.4 11.6
 -9 11 1 36.6 9.6
 -9 11 1 31.1 7.6
 -9 11 1 32.7 7.2
 8 -11 -1 3.5 5
 8 -11 -1 3.2 4.3
 8 -11 -1 3.9 4.5
 8 -11 -1 6.3 4.1
 8 -11 -1 0 5.1
 -8 11 1 7 7.1
 -8 11 1 6.9 5
 -8 11 1 -2.8 7.1
 -8 11 1 5.2 5
 -8 11 1 3.5 4.6
 -8 11 1 -0.3 4.8
 7 -11 -1 70.09 8.4
 7 -11 -1 58.29 9.2
 7 -11 -1 57.59 8
 7 -11 -1 52.29 8.1
 7 -11 -1 59.49 6.8
 -7 11 1 56.39 10.2
 -7 11 1 62.49 8.4
 -7 11 1 61.29 10.2
 -7 11 1 56.29 7.5
 -7 11 1 51.49 7.9
 -7 11 1 100.09 14.4
 6 -11 -1 243.58 13.3
 6 -11 -1 245.68 13.7
 6 -11 -1 218.98 11.9
 6 -11 -1 215.58 15.6
 6 -11 -1 221.98 10.8
 6 -11 -1 225.38 14
 -6 11 1 224.08 12.8
 -6 11 1 237.08 13
 -6 11 1 202.18 15.9
 -6 11 1 206.98 15.2
 -6 11 1 223.18 12
 -6 11 1 229.58 15.5
 -6 11 1 237.58 13.5
 5 -11 -1 -2.7 3.8
 5 -11 -1 8.4 6
 5 -11 -1 -0.1 4.1
 5 -11 -1 0.4 6.7
 5 -11 -1 0.3 2.8
 5 -11 -1 -1.6 3
 -5 11 1 -0.6 4.6
 -5 11 1 -2.9 3.8
 -5 11 1 -4.6 4.8
 -5 11 1 -2.1 3.3
 -5 11 1 -1.6 4
 -5 11 1 0.1 5.1
 -5 11 1 1.9 3.8
 4 -11 -1 2.8 3
 4 -11 -1 7.8 3.6
 4 -11 -1 4.4 4.4
 4 -11 -1 2.6 4
 4 -11 -1 2 6.5
 4 -11 -1 4.4 5.5
 4 -11 -1 0 4.6
 -4 11 1 3.4 5.3
 -4 11 1 0.5 4.3
 -4 11 1 5.5 5.3
 -4 11 1 0.6 3.4
 -4 11 1 -1 3.3
 -4 11 1 4 4.8
 -4 11 1 -0.5 4.7
 3 -11 -1 414.46 15.5
 3 -11 -1 431.36 21.9
 3 -11 -1 417.06 14.5
 3 -11 -1 405.86 17.4
 3 -11 -1 395.96 23.4
 3 -11 -1 409.86 19.9
 3 -11 -1 395.96 16.3
 -3 11 1 374.96 20.5
 -3 11 1 420.16 18.2
 -3 11 1 385.26 19
 -3 11 1 403.76 18.7
 -3 11 1 403.26 15.3
 -3 11 1 412.16 16.4
 -3 11 1 402.26 19.5
 -3 11 1 418.76 16.8
 2 -11 -1 1443.16 41.1
 2 -11 -1 1551.94 50.69
 2 -11 -1 1473.45 52.19
 2 -11 -1 1418.26 43.1
 2 -11 -1 1480.75 42.4
 -2 11 1 1480.95 42
 -2 11 1 1458.05 44.5
 -2 11 1 1426.66 45.3
 -2 11 1 1506.75 48.3
 -2 11 1 1502.05 46.1
 -2 11 1 1450.75 43.1
 1 -11 -1 2.6 7
 1 -11 -1 -0.8 4.1
 1 -11 -1 1.6 3.1
 1 -11 -1 2 5.7
 1 -11 -1 2.7 5.6
 -1 11 1 4.4 3.9
 -1 11 1 7.1 6
 -1 11 1 9.2 4.6
 -1 11 1 2.6 4.1
 -1 11 1 4.9 5.6
 -1 11 1 5.1 3.6
 0 -11 -1 454.05 23.7
 0 -11 -1 420.06 22.7
 0 -11 -1 462.85 20.4
 0 -11 -1 426.76 16.4
 0 -11 -1 496.65 26.1
 0 -11 -1 462.95 18.8
 0 -11 -1 446.16 17.7
 0 11 1 431.16 18.9
 0 11 1 438.36 17.7
 0 11 1 419.56 22.3
 0 11 1 449.26 16.8
 0 11 1 468.35 18.6
 0 11 1 435.86 22.3
 -1 -11 -1 24.8 7.4
 -1 -11 -1 22.1 7
 -1 -11 -1 30.3 9.5
 -1 -11 -1 20.9 5
 -1 -11 -1 30.1 6.9
 -1 -11 -1 37.7 6.7
 -1 -11 -1 16 8.1
 1 11 1 33.7 8
 1 11 1 24 5.6
 1 11 1 22.4 8.3
 1 11 1 30.3 6.2
 1 11 1 26 7.3
 1 11 1 27.9 6
 1 11 1 21.6 5.1
 -2 -11 -1 75.89 11.3
 -2 -11 -1 99.89 11
 -2 -11 -1 77.49 8.5
 -2 -11 -1 83.99 13.8
 -2 -11 -1 78.99 9.6
 -2 -11 -1 62.09 12.3
 -2 -11 -1 88.29 13.9
 2 11 1 78.89 7.9
 2 11 1 98.59 11.7
 2 11 1 89.49 12.9
 2 11 1 78.19 13
 2 11 1 95.29 9.7
 2 11 1 73.49 8.9
 2 11 1 80.69 8.9
 -3 -11 -1 323.97 20.6
 -3 -11 -1 405.66 20.4
 -3 -11 -1 391.56 19.6
 -3 -11 -1 360.56 22.3
 -3 -11 -1 384.26 25.1
 -3 -11 -1 399.16 26.2
 3 11 1 410.16 17.5
 3 11 1 415.76 19.7
 3 11 1 383.06 19.4
 3 11 1 393.46 23.1
 3 11 1 395.66 18.6
 3 11 1 355.16 18.2
 3 11 1 368.96 24.6
 -4 -11 -1 127.89 11.3
 -4 -11 -1 124.89 18.8
 -4 -11 -1 118.89 13.3
 -4 -11 -1 124.39 13.8
 -4 -11 -1 109.19 16.7
 -4 -11 -1 103.89 13.3
 -4 -11 -1 116.99 12.1
 4 11 1 135.89 11.7
 4 11 1 119.39 16.9
 4 11 1 117.99 11.2
 4 11 1 129.79 16.3
 4 11 1 112.69 10.3
 4 11 1 116.69 11.1
 4 11 1 125.69 12
 -5 -11 -1 22.6 8.7
 -5 -11 -1 45.8 10.4
 -5 -11 -1 27.8 8.5
 -5 -11 -1 51.79 14.6
 -5 -11 -1 37.3 12.2
 5 11 1 32.5 8
 5 11 1 36.6 7.5
 5 11 1 48.4 11.5
 5 11 1 46.9 9.6
 5 11 1 49.9 13.2
 5 11 1 45.2 7.5
 5 11 1 38.6 8.1
 -6 -11 -1 262.47 19.1
 -6 -11 -1 265.37 20.9
 -6 -11 -1 229.08 38.5
 -6 -11 -1 260.67 23.4
 -6 -11 -1 236.58 19.9
 -6 -11 -1 234.48 18.8
 6 11 1 257.67 24.5
 6 11 1 274.27 16.4
 6 11 1 288.47 21.7
 6 11 1 275.47 18.4
 6 11 1 232.68 13
 6 11 1 291.17 17.6
 6 11 1 257.57 17.5
 -7 -11 -1 100.99 17.5
 -7 -11 -1 100.69 14
 -7 -11 -1 117.39 14.9
 -7 -11 -1 104.49 16.3
 7 11 1 93.49 15.5
 7 11 1 150.68 15.1
 7 11 1 96.59 17.3
 7 11 1 126.99 12.8
 7 11 1 97.39 12.4
 7 11 1 82.59 12.2
 -8 -11 -1 21.4 12.3
 -8 -11 -1 59.09 13.2
 8 11 1 58.09 16.4
 8 11 1 51.49 9.9
 8 11 1 52.59 10.5
 8 11 1 46.1 11
 8 11 1 47.2 12.3
 8 11 1 49.4 11.7
 16 -12 -1 269.67 15.6
 16 -12 -1 334.47 23.3
 16 -12 -1 287.57 26.1
 -16 12 1 315.57 25
 -16 12 1 278.97 24.6
 -16 12 1 345.47 30.1
 -16 12 1 318.57 33.2
 -16 12 1 279.97 22.9
 15 -12 -1 30.8 10
 15 -12 -1 50.29 13.4
 15 -12 -1 46.7 7.8
 -15 12 1 32.5 11.1
 -15 12 1 39.5 10.8
 -15 12 1 59.69 14.2
 -15 12 1 29.4 14.1
 -15 12 1 7.1 12.1
 14 -12 -1 123.09 17
 14 -12 -1 110.79 10.1
 14 -12 -1 73.29 12.9
 -14 12 1 89.39 14
 -14 12 1 121.39 19.1
 -14 12 1 109.69 21.2
 -14 12 1 106.59 16.7
 -14 12 1 89.59 15.2
 13 -12 -1 10.7 7.5
 13 -12 -1 7.8 5
 13 -12 -1 10.9 8.6
 -13 12 1 28.8 10.2
 -13 12 1 3.5 6.5
 -13 12 1 15.9 9.1
 -13 12 1 18.7 10.6
 -13 12 1 22.7 12.2
 12 -12 -1 45.6 9.6
 12 -12 -1 33.6 9.6
 12 -12 -1 43 7.2
 -12 12 1 33.9 10.5
 -12 12 1 56.29 15.4
 -12 12 1 38.9 9.5
 -12 12 1 46.3 9.7
 -12 12 1 44.6 9.1
 -12 12 1 41.1 12.1
 11 -12 -1 -0.1 5.3
 11 -12 -1 6.1 7.2
 11 -12 -1 -3.1 3.9
 11 -12 -1 3.4 4.1
 -11 12 1 -1.4 5.2
 -11 12 1 -5.4 6.2
 -11 12 1 5.3 8.7
 -11 12 1 -0.2 5.4
 -11 12 1 -5.9 7.8
 10 -12 -1 123.89 12.5
 10 -12 -1 132.59 10.4
 10 -12 -1 139.69 12
 10 -12 -1 144.69 11
 10 -12 -1 158.98 14.8
 -10 12 1 165.08 21
 -10 12 1 138.29 13.1
 -10 12 1 147.39 17.4
 -10 12 1 131.09 10.5
 -10 12 1 136.39 12.4
 9 -12 -1 1.9 4.8
 9 -12 -1 1.6 4.7
 9 -12 -1 -7.1 4.7
 9 -12 -1 2.1 5.1
 -9 12 1 2.2 4.4
 -9 12 1 2 5.3
 -9 12 1 6.7 8.3
 -9 12 1 -3.7 4.5
 -9 12 1 -9.3 6.2
 8 -12 -1 304.27 17.8
 8 -12 -1 287.27 17.4
 8 -12 -1 305.07 15.6
 8 -12 -1 280.67 15.5
 8 -12 -1 307.77 16.4
 -8 12 1 264.57 18.2
 -8 12 1 295.47 16.5
 -8 12 1 251.27 14.7
 -8 12 1 283.97 21.1
 -8 12 1 296.97 15.5
 -8 12 1 254.97 19.1
 7 -12 -1 4.6 5.2
 7 -12 -1 8.5 5.4
 7 -12 -1 8.5 5.2
 7 -12 -1 10.5 4.1
 7 -12 -1 17.8 5.3
 -7 12 1 5.1 7
 -7 12 1 10.5 4.8
 -7 12 1 11 7.2
 -7 12 1 11.1 5.8
 -7 12 1 13.9 5.5
 -7 12 1 12.9 5.6
 6 -12 -1 134.69 9.6
 6 -12 -1 149.09 10.9
 6 -12 -1 144.09 11.5
 6 -12 -1 136.79 13.4
 6 -12 -1 146.79 8.8
 -6 12 1 147.79 11.8
 -6 12 1 149.09 14.2
 -6 12 1 161.28 13.7
 -6 12 1 157.48 13.8
 -6 12 1 147.49 11
 -6 12 1 135.29 10.4
 -6 12 1 146.89 10
 5 -12 -1 112.69 9.7
 5 -12 -1 99.99 7.9
 5 -12 -1 82.99 10.4
 5 -12 -1 96.99 7.1
 5 -12 -1 112.19 9.1
 5 -12 -1 61.99 12
 5 -12 -1 104.29 11.3
 -5 12 1 105.09 8.8
 -5 12 1 94.49 11.1
 -5 12 1 102.09 11.7
 -5 12 1 106.49 11.4
 -5 12 1 94.49 8.1
 -5 12 1 104.49 11.2
 -5 12 1 91.79 12.2
 4 -12 -1 147.89 16.5
 4 -12 -1 133.89 9.5
 4 -12 -1 144.79 12.5
 4 -12 -1 153.98 9
 4 -12 -1 141.99 8
 4 -12 -1 135.39 13.9
 4 -12 -1 157.88 10.6
 -4 12 1 138.89 11.4
 -4 12 1 134.09 12
 -4 12 1 134.29 11.7
 -4 12 1 132.19 8.9
 -4 12 1 149.99 9.8
 -4 12 1 141.39 11.7
 3 -12 -1 706.63 31.4
 3 -12 -1 730.53 22.8
 3 -12 -1 741.23 30.2
 3 -12 -1 733.03 24.6
 3 -12 -1 732.43 34.2
 -3 12 1 736.03 24.1
 -3 12 1 754.02 25.4
 -3 12 1 761.12 29.9
 -3 12 1 765.02 27
 -3 12 1 754.52 26
 -3 12 1 721.23 27.6
 2 -12 -1 26.7 9.5
 2 -12 -1 22.3 4.1
 2 -12 -1 24.8 7.9
 2 -12 -1 14.1 4.9
 -2 12 1 12.3 6.8
 -2 12 1 17.9 4.4
 -2 12 1 31.6 7.2
 -2 12 1 16.4 5.5
 -2 12 1 15.4 5.6
 -2 12 1 19.9 5
 1 -12 -1 4.6 3.2
 1 -12 -1 4.3 8.1
 1 -12 -1 0.4 6.2
 -1 12 1 -2.2 5.2
 -1 12 1 3.6 4.3
 -1 12 1 5.7 4.6
 -1 12 1 4.2 5.6
 -1 12 1 2.9 3.9
 -1 12 1 3 3.6
 0 -12 -1 28 6.3
 0 -12 -1 29.8 5
 0 -12 -1 18.9 7.9
 0 -12 -1 18.4 8
 0 -12 -1 18.2 9.2
 0 12 1 32.1 6.2
 0 12 1 17.5 5.6
 0 12 1 15.7 7.8
 0 12 1 26.5 5.2
 0 12 1 16.4 6.9
 0 12 1 36.9 9.4
 0 12 1 38.1 6.9
 -1 -12 -1 4.2 5.5
 -1 -12 -1 4.9 4.5
 -1 -12 -1 8.5 8
 -1 -12 -1 0.4 5.2
 -1 -12 -1 8.9 9.3
 -1 -12 -1 5.6 6.9
 1 12 1 -1.1 5.6
 1 12 1 4.3 4.8
 1 12 1 -1.2 5.7
 1 12 1 4.9 7.2
 1 12 1 2.3 3.9
 1 12 1 9.4 4.5
 1 12 1 3.1 4.7
 -2 -12 -1 7.2 5.7
 -2 -12 -1 0.1 6
 -2 -12 -1 -3.8 7
 -2 -12 -1 0.3 4.4
 -2 -12 -1 2.5 4.9
 -2 -12 -1 3.1 5.8
 -2 -12 -1 5.6 8.5
 2 12 1 -4.6 4.1
 2 12 1 6.4 5.1
 2 12 1 0.4 4.7
 2 12 1 3.8 6.5
 2 12 1 4.8 6.3
 2 12 1 1.6 7.2
 2 12 1 8.6 4.6
 -3 -12 -1 78.69 14.7
 -3 -12 -1 76.49 8.9
 -3 -12 -1 64.19 12.4
 -3 -12 -1 60.99 10
 -3 -12 -1 55.79 9.6
 -3 -12 -1 77.39 10
 -3 -12 -1 78.49 14.6
 3 12 1 64.69 9
 3 12 1 69.99 10.4
 3 12 1 69.19 8.4
 3 12 1 76.89 14.2
 3 12 1 77.19 13
 3 12 1 89.89 10.9
 3 12 1 69.69 9.6
 -4 -12 -1 282.27 25
 -4 -12 -1 272.37 20.8
 -4 -12 -1 278.17 23.7
 -4 -12 -1 225.68 17.2
 4 12 1 304.17 17.6
 4 12 1 266.67 16.2
 4 12 1 285.57 21.3
 4 12 1 267.47 16.2
 4 12 1 292.57 16.9
 4 12 1 271.57 15.2
 4 12 1 297.17 24
 -5 -12 -1 189.68 22.3
 -5 -12 -1 170.98 22.4
 -5 -12 -1 184.38 15.9
 -5 -12 -1 172.98 15.5
 -5 -12 -1 213.18 19
 -5 -12 -1 197.58 17.6
 5 12 1 188.88 13.4
 5 12 1 147.39 16.8
 5 12 1 152.88 13.7
 5 12 1 163.98 13.9
 5 12 1 210.38 21.8
 5 12 1 179.38 15.1
 5 12 1 164.98 12.3
 -6 -12 -1 218.18 18.3
 -6 -12 -1 229.08 20.3
 -6 -12 -1 272.67 24.4
 -6 -12 -1 253.67 18.6
 6 12 1 241.28 16.9
 6 12 1 236.58 17.2
 6 12 1 271.17 18.7
 6 12 1 248.08 24.8
 6 12 1 227.98 20.8
 6 12 1 221.08 15.7
 6 12 1 239.68 13.1
 -7 -12 -1 63.29 15.5
 -7 -12 -1 63.99 13.6
 7 12 1 42.7 15.4
 7 12 1 60.49 12.4
 7 12 1 87.59 13.2
 7 12 1 71.89 11.8
 7 12 1 57.69 10.4
 7 12 1 90.39 11.7
 16 -13 -1 46.2 7.8
 16 -13 -1 56.29 14.8
 -16 13 1 41.4 12.2
 -16 13 1 23.4 11.9
 -16 13 1 59.99 20.4
 -16 13 1 76.19 16.5
 -16 13 1 28.1 15.1
 15 -13 -1 45.3 12.9
 15 -13 -1 52.29 10.1
 15 -13 -1 62.09 8.5
 -15 13 1 44.8 16.7
 -15 13 1 55.29 13.4
 -15 13 1 27.1 10.4
 -15 13 1 58.19 16.1
 -15 13 1 59.79 12.4
 14 -13 -1 106.59 14.5
 14 -13 -1 175.38 11.9
 14 -13 -1 166.88 21.5
 -14 13 1 150.08 21.6
 -14 13 1 123.09 15.6
 -14 13 1 134.89 18.4
 -14 13 1 154.38 17.1
 -14 13 1 108.39 19.7
 13 -13 -1 10.6 5.3
 13 -13 -1 15.6 8.7
 -13 13 1 7.6 9.9
 -13 13 1 9.4 11.5
 -13 13 1 11.5 7.9
 -13 13 1 2.3 7.5
 -13 13 1 28.1 8.7
 12 -13 -1 -7.7 5.4
 12 -13 -1 3.4 5.8
 12 -13 -1 2.5 4.9
 12 -13 -1 2.4 5.1
 -12 13 1 -5 5.1
 -12 13 1 1.7 7
 -12 13 1 2.4 6.6
 -12 13 1 -1.9 9.2
 -12 13 1 -5.9 8.1
 11 -13 -1 43.3 8.8
 11 -13 -1 31.4 9.3
 11 -13 -1 36.1 8.5
 11 -13 -1 41.1 7.8
 -11 13 1 38.2 11.5
 -11 13 1 28.6 6.8
 -11 13 1 42.8 8.8
 -11 13 1 46.1 11.6
 -11 13 1 33.4 8.9
 -11 13 1 16.2 11.6
 10 -13 -1 20.9 6.1
 10 -13 -1 19.5 5.7
 10 -13 -1 23.3 8
 10 -13 -1 14.9 6.6
 -10 13 1 23.1 6.9
 -10 13 1 22.2 10.7
 -10 13 1 24.2 6.3
 -10 13 1 22.7 10
 -10 13 1 31.7 8.5
 9 -13 -1 282.37 18
 9 -13 -1 248.78 15.8
 9 -13 -1 262.97 15.5
 9 -13 -1 271.17 14
 9 -13 -1 278.37 15.5
 -9 13 1 271.97 15.3
 -9 13 1 269.07 20.1
 -9 13 1 274.87 17
 -9 13 1 281.47 22.1
 -9 13 1 262.27 15.8
 -9 13 1 331.67 30.3
 8 -13 -1 16.8 5.6
 8 -13 -1 15.5 5.8
 8 -13 -1 22 6.3
 8 -13 -1 22.8 5.4
 8 -13 -1 25.8 7.3
 -8 13 1 26.3 6.7
 -8 13 1 14.7 8.4
 -8 13 1 29.5 6.6
 -8 13 1 14.9 5.8
 -8 13 1 19 9
 -8 13 1 8.4 7
 7 -13 -1 15.5 6.2
 7 -13 -1 21 5.8
 7 -13 -1 27.4 6.5
 -7 13 1 15.5 5.6
 -7 13 1 14.9 7.5
 -7 13 1 10.1 7.7
 -7 13 1 17.9 6.3
 -7 13 1 13.4 5.7
 -7 13 1 22.5 7.4
 6 -13 -1 26.8 5.9
 6 -13 -1 23.1 6.8
 6 -13 -1 17.7 4.9
 6 -13 -1 14.9 7.9
 6 -13 -1 26 5.5
 6 -13 -1 29.3 6.7
 -6 13 1 26.6 6.6
 -6 13 1 23.9 6.9
 -6 13 1 19.5 5.8
 -6 13 1 28.6 8.5
 -6 13 1 31.9 8.3
 -6 13 1 16.3 5.1
 -6 13 1 20.1 8.3
 5 -13 -1 47.5 12.8
 5 -13 -1 50.49 5.7
 5 -13 -1 49.8 7.6
 5 -13 -1 58.09 6.8
 5 -13 -1 72.19 7.8
 5 -13 -1 53.49 9
 -5 13 1 60.99 10
 -5 13 1 62.89 9.2
 -5 13 1 50.29 8.9
 -5 13 1 48.8 7
 -5 13 1 62.59 7.3
 -5 13 1 56.59 9.6
 4 -13 -1 106.09 15.3
 4 -13 -1 107.39 12.4
 4 -13 -1 96.09 8.2
 4 -13 -1 97.09 6.7
 4 -13 -1 100.69 13
 -4 13 1 116.49 12.7
 -4 13 1 95.79 10.4
 -4 13 1 100.29 8.6
 -4 13 1 97.39 11.1
 -4 13 1 95.89 8.1
 3 -13 -1 468.95 17.5
 3 -13 -1 492.15 28.4
 3 -13 -1 489.85 25.9
 3 -13 -1 478.55 16.1
 -3 13 1 489.65 20.4
 -3 13 1 482.45 17.8
 -3 13 1 495.15 21.1
 -3 13 1 487.25 19.8
 -3 13 1 447.66 18.6
 -3 13 1 495.45 23.7
 2 -13 -1 47.1 4.9
 2 -13 -1 25.5 8.3
 2 -13 -1 33.2 10.9
 2 -13 -1 44.4 5.9
 -2 13 1 53.29 6.9
 -2 13 1 42.2 8.4
 -2 13 1 47.1 7.4
 -2 13 1 53.79 6.1
 -2 13 1 48.6 7.7
 -2 13 1 45.8 9.2
 1 -13 -1 122.59 15.8
 1 -13 -1 125.99 8.1
 1 -13 -1 115.59 8.9
 1 -13 -1 106.39 13.2
 -1 13 1 130.49 8.8
 -1 13 1 123.79 10.2
 -1 13 1 124.19 12.8
 -1 13 1 126.09 13.8
 -1 13 1 132.99 9.6
 -1 13 1 158.08 10.8
 0 -13 -1 7.5 8.5
 0 -13 -1 3.3 6.9
 0 13 1 4.3 3.8
 0 13 1 -2.1 4
 0 13 1 5.1 6.8
 0 13 1 -5.1 4
 0 13 1 3.8 6.2
 0 13 1 6.9 7.2
 0 13 1 3 4.2
 -1 -13 -1 7.5 9.3
 -1 -13 -1 14.7 5.8
 -1 -13 -1 12.1 8.8
 -1 -13 -1 7.3 4.2
 -1 -13 -1 13.1 8.6
 1 13 1 21.4 8.4
 1 13 1 9.4 5.5
 1 13 1 10.2 8.1
 1 13 1 7.8 4.5
 1 13 1 7.4 4.8
 1 13 1 15.2 7.9
 1 13 1 11.9 5.5
 -2 -13 -1 28 11.7
 -2 -13 -1 23.6 8.2
 -2 -13 -1 13.5 9.9
 -2 -13 -1 33.9 6.4
 -2 -13 -1 25 7.2
 2 13 1 24.8 9.7
 2 13 1 26 6.5
 2 13 1 20.2 8.2
 2 13 1 40.4 7.7
 2 13 1 31.5 9.9
 2 13 1 34.5 6.3
 2 13 1 31.5 7.1
 -3 -13 -1 278.57 16.9
 -3 -13 -1 259.97 23.9
 -3 -13 -1 247.78 17.2
 -3 -13 -1 268.77 20.8
 3 13 1 257.27 15.3
 3 13 1 219.98 21.2
 3 13 1 272.67 17.6
 3 13 1 272.97 15.8
 3 13 1 241.98 20.2
 3 13 1 248.18 14.2
 3 13 1 244.38 15.8
 -4 -13 -1 3.6 9.7
 -4 -13 -1 10.8 7.1
 -4 -13 -1 2.2 7.9
 -4 -13 -1 2.6 6.5
 -4 -13 -1 2.7 7
 -4 -13 -1 4.7 9.2
 4 13 1 -2.9 5.1
 4 13 1 5.8 6.2
 4 13 1 11.5 6.2
 4 13 1 -3.8 7.6
 4 13 1 8 6.8
 4 13 1 -0.4 4.9
 4 13 1 0.3 8.8
 -5 -13 -1 259.37 25.7
 -5 -13 -1 276.27 22
 -5 -13 -1 257.47 18.5
 5 13 1 289.17 25.9
 5 13 1 244.88 15.7
 5 13 1 260.47 17.2
 5 13 1 268.57 15.5
 5 13 1 268.47 22.6
 5 13 1 284.47 18.4
 5 13 1 288.27 17.7
 15 -14 -1 50.69 12.3
 15 -14 -1 62.69 8.3
 -15 14 1 52.79 15.8
 -15 14 1 42.4 11.8
 -15 14 1 73.79 17.4
 -15 14 1 67.09 14.9
 -15 14 1 39.1 11.4
 14 -14 -1 -4.9 7.4
 14 -14 -1 -2.8 4.8
 14 -14 -1 8.1 5.8
 -14 14 1 7.4 11
 -14 14 1 4.3 8.8
 -14 14 1 -14.4 9.1
 -14 14 1 10.3 7.8
 -14 14 1 2.6 7.3
 13 -14 -1 154.48 12.1
 13 -14 -1 154.18 14.6
 13 -14 -1 145.79 18.9
 -13 14 1 145.99 15.9
 -13 14 1 127.09 19.3
 -13 14 1 144.09 18.9
 -13 14 1 147.59 21.6
 -13 14 1 126.29 15.2
 12 -14 -1 19.8 7.9
 12 -14 -1 14.9 8.4
 12 -14 -1 19.9 6.4
 -12 14 1 21.9 11.6
 -12 14 1 34.9 11.2
 -12 14 1 19.2 8.6
 -12 14 1 10.7 11.2
 -12 14 1 21.9 7.8
 11 -14 -1 173.08 13.4
 11 -14 -1 167.48 15.4
 11 -14 -1 142.19 13.3
 11 -14 -1 143.69 12.3
 -11 14 1 184.88 22.6
 -11 14 1 134.39 17.2
 -11 14 1 153.58 11.9
 -11 14 1 174.08 20.7
 -11 14 1 122.09 13.7
 -11 14 1 118.49 12.9
 10 -14 -1 34.1 7.8
 10 -14 -1 55.39 8.7
 10 -14 -1 48.6 9.9
 10 -14 -1 61.29 9.5
 -10 14 1 42.5 12.8
 -10 14 1 36.5 10.9
 -10 14 1 63.29 9.4
 -10 14 1 39 8.7
 -10 14 1 38.8 7.4
 9 -14 -1 -1.5 4.7
 9 -14 -1 -1.8 3.4
 9 -14 -1 -3.9 4.6
 9 -14 -1 -1.7 4.7
 -9 14 1 6.7 5.7
 -9 14 1 -2.9 4.6
 -9 14 1 2.5 7.3
 -9 14 1 0.4 4.9
 -9 14 1 3.2 7.7
 8 -14 -1 321.77 16.6
 8 -14 -1 314.07 18.1
 8 -14 -1 325.27 14.5
 8 -14 -1 319.07 16
 -8 14 1 321.57 16.7
 -8 14 1 349.96 21.6
 -8 14 1 282.37 17
 -8 14 1 310.07 17.4
 -8 14 1 337.07 22.5
 7 -14 -1 104.89 9.9
 7 -14 -1 117.99 10.7
 7 -14 -1 124.69 9.4
 7 -14 -1 122.39 8.6
 7 -14 -1 126.39 12.1
 -7 14 1 114.59 10.1
 -7 14 1 106.39 10.8
 -7 14 1 100.99 12.6
 -7 14 1 126.19 15.5
 -7 14 1 121.09 13.4
 -7 14 1 128.99 11
 6 -14 -1 271.97 20
 6 -14 -1 303.87 13.4
 6 -14 -1 304.87 14.4
 6 -14 -1 313.47 14
 6 -14 -1 287.37 17.9
 -6 14 1 276.77 15.2
 -6 14 1 265.47 17.5
 -6 14 1 312.77 19.1
 -6 14 1 307.77 14.8
 -6 14 1 292.27 17.6
 5 -14 -1 2.1 5.2
 5 -14 -1 -2.5 8.2
 5 -14 -1 -0.4 3.8
 5 -14 -1 -1.1 6.7
 -5 14 1 -1.2 3.7
 -5 14 1 -2.1 5.1
 -5 14 1 8 6
 -5 14 1 0.8 5.5
 -5 14 1 5.5 4.2
 4 -14 -1 10 9.3
 4 -14 -1 1.6 7.3
 -4 14 1 0.1 3.6
 -4 14 1 2.9 5.8
 -4 14 1 2.6 5.4
 -4 14 1 -7.7 4.5
 -4 14 1 -0.4 3.6
 3 -14 -1 -0.8 7.7
 3 -14 -1 7.1 7.3
 -3 14 1 10.3 4.3
 -3 14 1 8.1 4.4
 -3 14 1 9.3 5.4
 -3 14 1 14.8 5.8
 -3 14 1 5.8 5.1
 -3 14 1 -0.5 5.4
 2 -14 -1 62.09 13.4
 2 -14 -1 74.99 13.8
 -2 14 1 64.49 8.2
 -2 14 1 83.49 10.6
 -2 14 1 69.79 7.1
 -2 14 1 69.29 11.2
 1 -14 -1 16.4 9.6
 1 -14 -1 15.8 8.3
 -1 14 1 8.8 7.1
 -1 14 1 7.2 4.1
 -1 14 1 4.1 4.8
 -1 14 1 5 4.7
 -1 14 1 5.9 4.3
 -1 14 1 19.3 8.7
 -1 14 1 13.2 7.3
 0 -14 -1 8.5 7.7
 0 -14 -1 -10 7.4
 0 14 1 5.9 5.1
 0 14 1 4.6 7.1
 0 14 1 0.3 4.2
 0 14 1 4.2 4.1
 0 14 1 -3.7 6.5
 0 14 1 2.3 4.7
 0 14 1 6.2 7.8
 -1 -14 -1 22.1 9.4
 -1 -14 -1 25.6 12.2
 1 14 1 24.7 6.4
 1 14 1 7.8 8
 1 14 1 19.6 5.6
 1 14 1 30.9 7.1
 1 14 1 14.6 8.7
 1 14 1 11.7 9
 1 14 1 30.7 6.5
 -2 -14 -1 70.79 16.1
 -2 -14 -1 65.59 13
 -2 -14 -1 63.69 8.3
 2 14 1 72.59 13.6
 2 14 1 70.09 9.3
 2 14 1 70.99 8.2
 2 14 1 62.59 11.1
 2 14 1 76.99 14.3
 2 14 1 79.29 9.4
 2 14 1 72.69 9.8
 -3 -14 -1 605.44 25.4
 -3 -14 -1 679.43 38.1
 -3 -14 -1 659.73 34.3
 -3 -14 -1 718.53 37.9
 3 14 1 656.33 26.4
 3 14 1 673.03 28.8
 3 14 1 604.24 24.4
 3 14 1 678.73 27.5
 3 14 1 631.64 26
 3 14 1 605.84 33.3
 3 14 1 604.04 34.2
 -4 -14 -1 178.58 23.1
 -4 -14 -1 217.68 20.7
 -4 -14 -1 214.68 15.6
 4 14 1 190.98 22.6
 4 14 1 198.78 20.4
 4 14 1 202.98 15.1
 4 14 1 205.88 13.7
 4 14 1 209.38 14.9
 4 14 1 205.38 14.8
 4 14 1 190.88 14.9
 14 -15 -1 1 4.7
 14 -15 -1 15.4 6.6
 14 -15 -1 16.4 9.9
 -14 15 1 11.4 9.4
 -14 15 1 29.5 11.8
 -14 15 1 22 13.7
 -14 15 1 10.9 7.9
 -14 15 1 6 13.5
 13 -15 -1 51.29 8.5
 13 -15 -1 48.2 11.4
 -13 15 1 40.3 15.1
 -13 15 1 61.89 16.9
 -13 15 1 20.6 10.9
 -13 15 1 50.39 10.3
 -13 15 1 61.59 12.6
 12 -15 -1 88.89 12.1
 12 -15 -1 89.49 10.6
 12 -15 -1 95.99 13.9
 -12 15 1 104.19 20.2
 -12 15 1 82.09 10.2
 -12 15 1 100.79 16.3
 -12 15 1 66.59 15.4
 -12 15 1 102.69 14.8
 -12 15 1 78.79 11.8
 11 -15 -1 40.7 9.6
 11 -15 -1 21 8
 11 -15 -1 24.3 7.5
 11 -15 -1 37.8 7.6
 -11 15 1 15.8 9.5
 -11 15 1 12.8 10.2
 -11 15 1 35.9 8.9
 -11 15 1 28.4 12.9
 -11 15 1 27.3 8.2
 -11 15 1 33.6 7.7
 10 -15 -1 5 5.2
 10 -15 -1 9.8 5.8
 10 -15 -1 4.3 5.8
 10 -15 -1 5 5.7
 -10 15 1 17 10.6
 -10 15 1 -1.9 4.5
 -10 15 1 3.7 8.6
 -10 15 1 5.2 6.1
 -10 15 1 11.8 6.5
 9 -15 -1 62.29 9.1
 9 -15 -1 59.39 10.1
 -9 15 1 66.69 9.9
 -9 15 1 64.19 10
 -9 15 1 65.89 13.4
 -9 15 1 76.99 10.1
 -9 15 1 55.59 12.2
 8 -15 -1 487.35 20.6
 8 -15 -1 481.35 20.5
 8 -15 -1 508.75 22.2
 8 -15 -1 491.85 23.8
 -8 15 1 479.65 22.8
 -8 15 1 511.05 22.7
 -8 15 1 493.85 27.4
 -8 15 1 485.85 21.1
 -8 15 1 429.76 24.6
 7 -15 -1 52.09 7.2
 7 -15 -1 48.8 5.9
 7 -15 -1 50.99 9.6
 -7 15 1 56.19 9.7
 -7 15 1 63.19 11
 -7 15 1 48.5 10.6
 -7 15 1 50.79 7.7
 -7 15 1 37.1 7.5
 6 -15 -1 1094.69 46
 6 -15 -1 1152.18 35.2
 6 -15 -1 1152.88 34
 -6 15 1 1239.68 38.8
 -6 15 1 1150.78 40.7
 -6 15 1 1203.18 37.3
 -6 15 1 1215.18 42.8
 -6 15 1 1139.39 42.1
 5 -15 -1 111.39 16.5
 5 -15 -1 116.39 18.8
 -5 15 1 102.49 8.9
 -5 15 1 90.49 12.5
 -5 15 1 121.99 9.8
 -5 15 1 94.79 10.7
 -5 15 1 98.19 11.1
 4 -15 -1 28.3 8.6
 4 -15 -1 24.2 10.5
 -4 15 1 49.4 10
 -4 15 1 54.09 6.5
 -4 15 1 48.2 8
 -4 15 1 57.39 7.3
 3 -15 -1 1.8 7.2
 3 -15 -1 -8 8.1
 -3 15 1 -2.2 6.1
 -3 15 1 -1.5 3.6
 -3 15 1 -0.5 4.7
 -3 15 1 1 4.7
 2 -15 -1 90.49 13.7
 2 -15 -1 71.29 15
 -2 15 1 86.89 11.2
 -2 15 1 75.99 7.6
 -2 15 1 83.59 12.6
 -2 15 1 90.69 9.2
 1 -15 -1 24.9 9.6
 1 -15 -1 21.3 11.8
 -1 15 1 10.9 7.7
 -1 15 1 28.5 5.4
 -1 15 1 24.2 6.2
 -1 15 1 34.4 9.5
 -1 15 1 21.3 10
 0 -15 -1 24.2 10.2
 0 -15 -1 30.3 12.7
 0 15 1 22.6 9.5
 0 15 1 38.9 6.2
 0 15 1 33.6 6.7
 0 15 1 54.59 12.1
 0 15 1 21.7 9.2
 -1 -15 -1 10.7 8.3
 -1 -15 -1 3.5 10.6
 1 15 1 14.1 9.2
 1 15 1 15.8 6.2
 1 15 1 2.1 8.6
 1 15 1 15.8 9.4
 1 15 1 11.6 5.2
 1 15 1 13.3 5.9
 -2 -15 -1 134.19 19.1
 -2 -15 -1 122.19 17
 2 15 1 187.28 16.4
 2 15 1 163.38 20.1
 2 15 1 165.28 12.5
 2 15 1 162.28 20.1
 2 15 1 156.28 11.3
 2 15 1 156.28 12
 12 -16 -1 -7.4 4.1
 12 -16 -1 -3.1 4.6
 12 -16 -1 2.7 5.3
 -12 16 1 3.7 7.1
 -12 16 1 -0.5 10.5
 -12 16 1 -4.9 5.1
 -12 16 1 -8.7 6.6
 -12 16 1 -2.2 9.8
 -12 16 1 -3.2 5.8
 11 -16 -1 -4.8 4.1
 11 -16 -1 2.1 5.3
 11 -16 -1 6.6 6.1
 -11 16 1 16.3 11
 -11 16 1 11.4 10.2
 -11 16 1 16 8
 -11 16 1 -2.4 5.7
 -11 16 1 0.1 10.1
 -11 16 1 12.5 6.2
 10 -16 -1 3.2 5.4
 10 -16 -1 3.1 4.7
 -10 16 1 3.1 6
 -10 16 1 0.6 5.6
 -10 16 1 -5.5 8.2
 -10 16 1 4.3 5.9
 -10 16 1 11 9.4
 -10 16 1 -0.9 8.1
 9 -16 -1 9.4 5.3
 9 -16 -1 2.8 4.8
 9 -16 -1 6.2 4.9
 -9 16 1 5.3 6.3
 -9 16 1 4.4 5.5
 -9 16 1 9.7 9.2
 -9 16 1 6.9 8.1
 -9 16 1 15.6 6.4
 8 -16 -1 101.29 9.2
 -8 16 1 116.49 14.5
 -8 16 1 113.39 11.3
 -8 16 1 114.19 10.9
 -8 16 1 122.59 13.5
 -8 16 1 99.79 14.5
 7 -16 -1 13.5 7.3
 -7 16 1 9.4 6.5
 -7 16 1 3.8 4.9
 -7 16 1 6.9 6.8
 -7 16 1 2.6 5.2
 -7 16 1 5.9 6.9
 6 -16 -1 135.99 18.7
 -6 16 1 104.59 9.9
 -6 16 1 102.49 12.4
 -6 16 1 103.79 11.7
 -6 16 1 106.89 9.5
 -6 16 1 125.39 14.5
 5 -16 -1 17.7 8.1
 -5 16 1 14.8 6.4
 -5 16 1 22.5 8.4
 -5 16 1 18 5.4
 4 -16 -1 10.1 11
 4 -16 -1 -5.3 6
 -4 16 1 2.1 6.6
 -4 16 1 6.9 5.2
 -4 16 1 4 4.1
 3 -16 -1 86.49 14.3
 3 -16 -1 96.89 17.5
 -3 16 1 93.09 10
 -3 16 1 76.09 8.4
 -3 16 1 73.29 12.5
 -3 16 1 85.69 7.9
 2 -16 -1 -9.9 6.3
 2 -16 -1 2.1 9.7
 -2 16 1 8.9 8
 -2 16 1 3.1 8.6
 -2 16 1 -1.1 3.7
 -2 16 1 -1.3 4.3
 -2 16 1 -1.9 6.1
 1 -16 -1 -4.4 9.1
 1 -16 -1 -0.9 8.2
 -1 16 1 -4.5 6.2
 -1 16 1 5.7 9.1
 -1 16 1 1.4 3.8
 -1 16 1 -0.2 4.5
 -1 16 1 4.4 7.4
 0 -16 -1 9.6 10.1
 0 -16 -1 8.8 10.7
 0 16 1 8 8.9
 0 16 1 16.7 10.4
 0 16 1 4.1 4.3
 0 16 1 7.2 8.3
 0 16 1 13.5 5.5
 10 -17 -1 38 8.8
 10 -17 -1 25.3 7
 -10 17 1 36.2 12.3
 -10 17 1 50.29 11.4
 -10 17 1 37 12.1
 -10 17 1 28.5 8.6
 -10 17 1 42.6 9.4
 -10 17 1 32.4 8.1
 9 -17 -1 51.49 9.5
 9 -17 -1 38.8 6.4
 -9 17 1 35.9 10.3
 -9 17 1 37.4 11.3
 -9 17 1 26.7 7.3
 -9 17 1 31.4 9
 -9 17 1 20.4 7.7
 -8 17 1 64.49 8.7
 -8 17 1 52.19 8.9
 -8 17 1 46.2 10.7
 -8 17 1 38.7 8.8
 -8 17 1 59.29 11.2
 -7 17 1 11.4 7.3
 -7 17 1 11.1 7.3
 -7 17 1 7.1 5.1
 -7 17 1 4.9 5.3
 -7 17 1 0.4 6.5
 6 -17 -1 48.9 11.5
 -6 17 1 52.19 7.1
 -6 17 1 45.9 10.2
 -6 17 1 40 7.9
 5 -17 -1 215.78 19.8
 -5 17 1 177.68 16.6
 -5 17 1 168.38 12.2
 -5 17 1 187.98 10.9
 4 -17 -1 11.3 8.1
 4 -17 -1 8.5 11.7
 -4 17 1 18.6 9
 -4 17 1 4.2 4.9
 -4 17 1 11.5 4.6
 -4 18 -2 10.3 8.7
 -4 18 -2 7.4 6.3
 -4 18 -2 14.8 6.6
 -4 18 -2 21.2 9.5
 -4 18 -2 10.5 8.6
 4 -18 2 17 9.5
 4 -18 2 -2.2 4.4
 4 -18 2 -1.2 10.3
 4 -18 2 9.4 7.2
 -5 18 -2 10.1 9
 -5 18 -2 3.7 7.8
 -5 18 -2 10.7 6.6
 -5 18 -2 11.4 6.2
 -5 18 -2 10.2 8.4
 5 -18 2 1.4 7.4
 5 -18 2 1.4 4.8
 5 -18 2 6.5 7
 -6 18 -2 312.87 22.2
 -6 18 -2 291.87 17.8
 -6 18 -2 347.87 23.7
 -6 18 -2 312.17 21.9
 -6 18 -2 307.07 19
 6 -18 2 347.87 19.4
 6 -18 2 327.87 24.4
 -7 18 -2 -0.7 8.3
 -7 18 -2 10.7 8
 -7 18 -2 9.5 7
 -7 18 -2 9.1 9.4
 -7 18 -2 1.1 5.6
 7 -18 2 3.7 6.9
 7 -18 2 4.5 5.7
 7 -18 2 -0.3 7.9
 -8 18 -2 10.4 7.1
 -8 18 -2 8.8 10.1
 -8 18 -2 19.6 11.2
 -8 18 -2 16.5 7.3
 -8 18 -2 11.6 7.6
 8 -18 2 1.1 5.2
 8 -18 2 12.5 7.5
 -9 18 -2 256.47 19.3
 -9 18 -2 251.97 17.8
 -9 18 -2 236.78 18.7
 -9 18 -2 252.57 23.4
 -9 18 -2 323.97 26.3
 -10 18 -2 36.5 10
 -10 18 -2 15.7 12.6
 -10 18 -2 18.8 8.1
 -10 18 -2 12.9 11.2
 -10 18 -2 36.7 9.1
 10 -18 2 2.1 5.4
 0 17 -2 0.9 7.4
 0 17 -2 -0.4 5.2
 0 17 -2 4.6 7.5
 0 17 -2 -5.4 6.3
 0 17 -2 6.1 8.8
 0 17 -2 5.3 6.3
 0 -17 2 -2.4 7.9
 0 -17 2 4 9.9
 0 -17 2 0.2 7.8
 0 -17 2 -5.8 6.6
 0 -17 2 1.7 5.8
 -1 17 -2 5.8 6
 -1 17 -2 5.4 7.6
 -1 17 -2 7.7 5.8
 -1 17 -2 8.1 8
 -1 17 -2 7.7 7.5
 -1 17 -2 -0.1 7.9
 1 -17 2 7.9 10.3
 1 -17 2 1.6 5.7
 1 -17 2 0.2 5.1
 1 -17 2 -6.1 6.5
 -2 17 -2 5.2 7.5
 -2 17 -2 -9.8 6.2
 -2 17 -2 2.4 5.2
 -2 17 -2 1 5.6
 -2 17 -2 -2.6 6.5
 2 -17 2 -3.7 6.4
 2 -17 2 4.8 9.6
 2 -17 2 1 5.3
 2 -17 2 1.3 7.4
 -3 17 -2 -7.2 6.4
 -3 17 -2 -4.9 6.7
 -3 17 -2 -2.4 4.9
 -3 17 -2 3.3 5.6
 -3 17 -2 -9.4 5.9
 3 -17 2 1 5
 3 -17 2 -0.3 6.6
 3 -17 2 -4.5 6.7
 3 -17 2 2.8 6.2
 3 -17 2 -0.5 9.1
 -4 17 -2 275.17 16.3
 -4 17 -2 294.97 21.3
 -4 17 -2 257.77 19.6
 -4 17 -2 291.27 21.1
 -4 17 -2 293.87 18
 4 -17 2 266.67 18.3
 4 -17 2 319.07 23.4
 4 -17 2 301.27 25.8
 4 -17 2 316.47 17.1
 -5 17 -2 39.3 11.1
 -5 17 -2 55.89 10.8
 -5 17 -2 48.1 8.4
 -5 17 -2 35.5 8.4
 -5 17 -2 65.39 11.9
 5 -17 2 24.6 10.2
 5 -17 2 58.09 9.3
 5 -17 2 50.19 16.6
 5 -17 2 62.39 10.2
 -6 17 -2 162.78 18.2
 -6 17 -2 133.09 16.8
 -6 17 -2 156.08 16.1
 -6 17 -2 146.79 13.7
 -6 17 -2 138.89 12.7
 6 -17 2 142.59 14.9
 6 -17 2 133.69 13.8
 6 -17 2 161.28 12.6
 6 -17 2 136.89 17.9
 -7 17 -2 56.39 12
 -7 17 -2 64.19 8.6
 -7 17 -2 68.09 14
 -7 17 -2 49.9 9.2
 -7 17 -2 63.09 11.3
 -7 17 -2 54.29 9.9
 7 -17 2 43.8 9.7
 7 -17 2 38.5 9.8
 7 -17 2 37.1 9.2
 7 -17 2 63.69 9.7
 -8 17 -2 29.3 8.8
 -8 17 -2 46.4 13.7
 -8 17 -2 46.9 10.1
 -8 17 -2 32.2 11.5
 -8 17 -2 41.1 8.5
 8 -17 2 28.8 9.1
 8 -17 2 26.5 9.9
 8 -17 2 16.9 8.1
 -9 17 -2 59.79 14.5
 -9 17 -2 72.49 12.1
 -9 17 -2 49.9 9.7
 -9 17 -2 38.4 8.9
 -9 17 -2 48.7 13.2
 9 -17 2 41.2 9
 9 -17 2 22.1 9.6
 9 -17 2 45.4 10.1
 -10 17 -2 265.87 24.1
 -10 17 -2 271.17 17.9
 -10 17 -2 262.07 18.2
 -10 17 -2 261.47 19.6
 -10 17 -2 258.67 25.5
 10 -17 2 279.37 19
 10 -17 2 262.77 17.8
 10 -17 2 230.28 19.7
 -11 17 -2 0.7 5.9
 -11 17 -2 -5.7 6.1
 -11 17 -2 -1 7.1
 -11 17 -2 4.8 10.7
 -11 17 -2 -3 10.6
 11 -17 2 2.6 6
 11 -17 2 1.1 7.4
 11 -17 2 -5.3 4.9
 -12 17 -2 58.19 10.1
 -12 17 -2 69.89 16.5
 -12 17 -2 86.89 12.9
 -12 17 -2 64.89 13.4
 -12 17 -2 90.79 19.1
 12 -17 2 48.3 12.4
 12 -17 2 59.79 10.3
 2 16 -2 51.39 10.8
 2 16 -2 34.3 11.7
 2 16 -2 44.7 8.4
 2 16 -2 43 9.3
 2 16 -2 50.29 12.3
 2 16 -2 45.4 10.2
 2 16 -2 29.6 10.8
 -2 -16 2 32.2 12.6
 -2 -16 2 64.69 14
 -2 -16 2 46.5 13
 -2 -16 2 72.69 11.3
 1 16 -2 2.2 5.8
 1 16 -2 10.3 7.8
 1 16 -2 6.8 9
 1 16 -2 2.9 6.6
 1 16 -2 9.2 8.9
 1 16 -2 7 5.9
 1 16 -2 5.5 9.1
 -1 -16 2 4.3 9.2
 -1 -16 2 -5.4 8.7
 -1 -16 2 -2.9 6.7
 -1 -16 2 -1.6 7.4
 -1 -16 2 -4.1 6.4
 0 16 -2 189.48 16.5
 0 16 -2 171.68 19.8
 0 16 -2 161.28 14.2
 0 16 -2 158.38 15.1
 0 16 -2 185.28 19.1
 0 16 -2 160.58 13
 0 16 -2 188.98 17.1
 0 -16 2 175.78 16
 0 -16 2 189.98 13.9
 0 -16 2 195.48 23.2
 0 -16 2 170.68 18
 0 -16 2 187.88 17.7
 -1 16 -2 58.79 9.6
 -1 16 -2 66.19 11
 -1 16 -2 45.3 9.9
 -1 16 -2 45.7 10.6
 -1 16 -2 52.09 11.3
 -1 16 -2 57.99 12.6
 -1 16 -2 51.89 8.3
 1 -16 2 48.9 9.1
 1 -16 2 48.5 13.1
 1 -16 2 56.79 12.1
 1 -16 2 50.79 10.3
 1 -16 2 50.99 10
 -2 16 -2 9.6 6.4
 -2 16 -2 4.1 7.1
 -2 16 -2 4.4 5.2
 -2 16 -2 10.9 7.8
 -2 16 -2 8.7 7.6
 -2 16 -2 5.2 8.7
 2 -16 2 6.8 6
 2 -16 2 7.1 8.7
 2 -16 2 5.8 9.5
 -3 16 -2 281.17 17
 -3 16 -2 301.67 20.7
 -3 16 -2 254.57 18.7
 -3 16 -2 288.57 23.5
 -3 16 -2 291.57 20.3
 -3 16 -2 266.47 15.3
 3 -16 2 261.97 18.4
 3 -16 2 260.27 17.9
 3 -16 2 218.38 22.4
 3 -16 2 289.47 21.7
 -4 16 -2 126.39 11.3
 -4 16 -2 140.19 12.7
 -4 16 -2 145.19 15.8
 -4 16 -2 138.59 15.6
 -4 16 -2 130.89 15.1
 4 -16 2 123.49 13.9
 4 -16 2 98.29 13.8
 4 -16 2 159.88 16.6
 4 -16 2 162.98 15.6
 4 -16 2 142.59 14.2
 4 -16 2 139.89 18.4
 -5 16 -2 125.19 11.8
 -5 16 -2 134.49 15.6
 -5 16 -2 155.98 15
 -5 16 -2 166.48 16.9
 -5 16 -2 122.49 12.4
 5 -16 2 137.79 14.8
 5 -16 2 139.69 19.7
 5 -16 2 130.49 14.9
 5 -16 2 148.29 15.8
 5 -16 2 145.99 13.5
 5 -16 2 132.39 14.4
 -6 16 -2 58.19 9.9
 -6 16 -2 42.9 9.8
 -6 16 -2 30.4 10.4
 -6 16 -2 38 11.4
 -6 16 -2 43.8 8.1
 -6 16 -2 47 8.4
 6 -16 2 64.39 12.1
 6 -16 2 54.89 10.4
 6 -16 2 48.2 8.5
 6 -16 2 48.9 9.9
 6 -16 2 60.19 11.5
 -7 16 -2 3 8.1
 -7 16 -2 1.9 8.8
 -7 16 -2 0 4.8
 -7 16 -2 14.3 6.4
 -7 16 -2 -2.9 5.5
 -7 16 -2 -1.9 5.1
 7 -16 2 4.3 6.7
 7 -16 2 10.6 7.4
 7 -16 2 8.5 5.5
 7 -16 2 1.3 6.5
 7 -16 2 -2.6 5.3
 -8 16 -2 90.09 16.7
 -8 16 -2 75.19 10.5
 -8 16 -2 61.99 10.4
 -8 16 -2 74.49 10.9
 -8 16 -2 63.99 13.5
 8 -16 2 74.89 13
 8 -16 2 88.09 11.8
 8 -16 2 83.79 12.1
 8 -16 2 82.79 12.4
 -9 16 -2 15.5 7.5
 -9 16 -2 24.7 12.3
 -9 16 -2 15.3 7.7
 -9 16 -2 11.6 10
 -9 16 -2 15.5 7
 9 -16 2 10 7.5
 9 -16 2 5.2 5.5
 9 -16 2 12.3 8.3
 9 -16 2 11.7 7.3
 -10 16 -2 98.19 12.4
 -10 16 -2 84.49 11.2
 -10 16 -2 106.29 14
 -10 16 -2 71.89 15.6
 -10 16 -2 79.39 17.6
 10 -16 2 102.49 14.1
 10 -16 2 75.69 13
 10 -16 2 112.99 16.1
 -11 16 -2 215.38 27.1
 -11 16 -2 170.18 17.5
 -11 16 -2 214.78 15.9
 -11 16 -2 196.78 16.5
 -11 16 -2 197.68 23.1
 11 -16 2 189.78 15.8
 11 -16 2 201.88 19.6
 11 -16 2 182.48 17.5
 -12 16 -2 81.99 12.3
 -12 16 -2 80.19 18.8
 -12 16 -2 87.89 17.7
 -12 16 -2 97.69 12
 -12 16 -2 88.99 14.5
 12 -16 2 111.99 14.9
 12 -16 2 69.89 14
 12 -16 2 95.99 12.2
 -13 16 -2 76.99 18.2
 -13 16 -2 59.89 12.4
 -13 16 -2 51.59 11.7
 -13 16 -2 50.69 15.4
 13 -16 2 87.39 12.5
 13 -16 2 80.59 14.8
 -14 16 -2 9.3 14.5
 -14 16 -2 -1 7.4
 -14 16 -2 -1.1 7.1
 -14 16 -2 -3.9 8.4
 -14 16 -2 -7.5 11.7
 14 -16 2 -1.5 6.1
 14 -16 2 5.3 10
 14 -16 2 -3.6 4.5
 4 15 -2 89.69 16.6
 4 15 -2 114.19 15.2
 4 15 -2 108.39 13.5
 4 15 -2 88.09 12.7
 4 15 -2 88.99 11.3
 4 15 -2 78.79 14.6
 4 15 -2 97.99 13.2
 -4 -15 2 103.59 16.1
 -4 -15 2 92.99 16.9
 3 15 -2 40.7 8.4
 3 15 -2 49.8 12.4
 3 15 -2 46.8 9.5
 3 15 -2 53.79 11.8
 3 15 -2 49.8 10.6
 3 15 -2 53.59 11
 3 15 -2 46.3 13.2
 -3 -15 2 44.2 11.5
 -3 -15 2 44.3 13.4
 -3 -15 2 48.5 11.8
 -3 -15 2 79.39 15.6
 -3 -15 2 27.6 10.5
 2 15 -2 376.86 22.3
 2 15 -2 367.96 20.5
 2 15 -2 349.87 18.8
 2 15 -2 365.86 24.5
 2 15 -2 344.87 23.4
 2 15 -2 405.16 25.6
 2 15 -2 331.57 20.9
 -2 -15 2 345.27 26.9
 -2 -15 2 288.47 22.8
 -2 -15 2 378.06 22.9
 -2 -15 2 339.07 24.3
 -2 -15 2 356.66 20.5
 1 15 -2 2 7.8
 1 15 -2 8.9 7.3
 1 15 -2 6.9 5.7
 1 15 -2 10.7 6.3
 1 15 -2 11.8 8.9
 1 15 -2 4.1 7.3
 1 15 -2 10.5 7.2
 -1 -15 2 0.9 7.8
 -1 -15 2 1.1 5.8
 -1 -15 2 4.5 7.4
 -1 -15 2 9.3 8.7
 -1 -15 2 5.4 7.8
 -1 -15 2 9.2 9.9
 0 15 -2 46.7 10.5
 0 15 -2 60.59 12.2
 0 15 -2 43 10.1
 0 15 -2 49 9.1
 0 15 -2 40.1 10.3
 0 15 -2 55.99 10.4
 0 15 -2 38.6 7.7
 0 -15 2 39.9 9.8
 0 -15 2 51.09 11.2
 0 -15 2 57.19 13.7
 0 -15 2 50.39 11.6
 0 -15 2 42.3 10.4
 0 -15 2 55.69 9.5
 -1 15 -2 173.78 16.1
 -1 15 -2 143.99 12.1
 -1 15 -2 173.18 18.2
 -1 15 -2 185.58 13.8
 -1 15 -2 161.58 17.8
 -1 15 -2 163.28 14.9
 -1 15 -2 168.38 14.5
 1 -15 2 196.08 17.8
 1 -15 2 196.48 16
 1 -15 2 161.88 19
 1 -15 2 168.28 15.5
 1 -15 2 187.98 17.2
 -2 15 -2 8 6
 -2 15 -2 3.9 8.7
 -2 15 -2 3.9 5.3
 -2 15 -2 -3.7 5.6
 -2 15 -2 -3.3 4.2
 -2 15 -2 -3.9 5.8
 -2 15 -2 -0.2 6.1
 2 -15 2 0.4 4
 2 -15 2 -2.5 7.9
 2 -15 2 3.2 6.8
 2 -15 2 1.7 6.2
 2 -15 2 -6 6.5
 2 -15 2 -1.3 5.3
 2 -15 2 -3.5 5
 -3 15 -2 67.69 9.9
 -3 15 -2 48.4 10.3
 -3 15 -2 42.1 10.1
 -3 15 -2 42.2 9.8
 -3 15 -2 52.79 7.9
 3 -15 2 52.79 11.8
 3 -15 2 53.89 12.8
 3 -15 2 53.59 10.7
 3 -15 2 67.59 8.1
 3 -15 2 51.59 8.7
 -4 15 -2 31.6 6.8
 -4 15 -2 41.5 11
 -4 15 -2 23.9 8.1
 -4 15 -2 33.3 7.7
 -4 15 -2 33.9 9.7
 4 -15 2 32.1 6.3
 4 -15 2 36.6 10.1
 4 -15 2 45.3 8.2
 4 -15 2 40.5 9
 4 -15 2 24.2 8.2
 4 -15 2 33.4 10.8
 4 -15 2 35.3 9.5
 -5 15 -2 145.09 11.3
 -5 15 -2 151.58 16.7
 -5 15 -2 122.89 10.9
 -5 15 -2 133.99 15.2
 -5 15 -2 121.59 12
 -5 15 -2 124.19 16.7
 5 -15 2 145.49 14.2
 5 -15 2 113.59 14.8
 5 -15 2 142.79 17.6
 5 -15 2 100.29 12.8
 5 -15 2 113.09 13
 5 -15 2 121.79 10.1
 -6 15 -2 8.9 9
 -6 15 -2 15.1 6
 -6 15 -2 24.5 6.9
 -6 15 -2 10.9 7
 -6 15 -2 33.3 7.8
 -6 15 -2 25 9.1
 6 -15 2 10.8 7.1
 6 -15 2 29.6 6
 6 -15 2 35 9
 6 -15 2 20.4 8.5
 -7 15 -2 303.37 22.2
 -7 15 -2 343.27 19.5
 -7 15 -2 340.97 19.8
 -7 15 -2 318.37 17.8
 -7 15 -2 357.26 25.4
 -7 15 -2 302.57 14.7
 7 -15 2 343.27 21.2
 7 -15 2 299.17 27.7
 7 -15 2 365.46 22.5
 7 -15 2 332.97 20.4
 7 -15 2 364.96 17.1
 -8 15 -2 3.3 8
 -8 15 -2 2.9 5.4
 -8 15 -2 -1.1 5.2
 -8 15 -2 9 9.2
 -8 15 -2 -4.5 4.7
 8 -15 2 2.5 6.9
 8 -15 2 -2.1 4.6
 8 -15 2 0 6
 8 -15 2 9.8 6
 -9 15 -2 10.5 10.4
 -9 15 -2 8.6 9
 -9 15 -2 15.9 7
 -9 15 -2 12.5 6.6
 -9 15 -2 10.4 6.3
 9 -15 2 11.3 7.3
 9 -15 2 5.8 5.5
 9 -15 2 13.4 8.5
 9 -15 2 5.4 5.8
 -10 15 -2 479.75 33
 -10 15 -2 466.15 23.5
 -10 15 -2 463.35 23
 -10 15 -2 518.05 30.8
 -10 15 -2 484.25 26
 10 -15 2 512.45 26.8
 10 -15 2 527.45 29.1
 10 -15 2 438.16 23.2
 10 -15 2 485.35 24.3
 -11 15 -2 343.47 22.3
 -11 15 -2 336.77 19
 -11 15 -2 298.17 28.3
 -11 15 -2 379.56 27.6
 -11 15 -2 334.17 20.6
 11 -15 2 328.17 24.2
 11 -15 2 334.67 19.8
 11 -15 2 294.87 26.8
 -12 15 -2 105.29 14.1
 -12 15 -2 100.49 12.4
 -12 15 -2 89.99 19.4
 -12 15 -2 104.49 14.7
 -12 15 -2 85.59 17.7
 12 -15 2 127.69 18.5
 12 -15 2 89.69 17.2
 -13 15 -2 170.38 24.2
 -13 15 -2 143.49 16.9
 -13 15 -2 178.48 27.1
 -13 15 -2 153.88 17.1
 13 -15 2 140.19 20.9
 13 -15 2 135.49 16.7
 -14 15 -2 0.5 12.9
 -14 15 -2 -0.7 11.6
 -14 15 -2 3.7 8.1
 -14 15 -2 9.5 9.6
 -14 15 -2 -2.3 6.9
 14 -15 2 2.8 6.9
 14 -15 2 2.9 9.4
 -15 15 -2 23.5 13.7
 -15 15 -2 -2.9 7.3
 -15 15 -2 -10.7 6.4
 -15 15 -2 -2.4 7.7
 -15 15 -2 1.6 13
 15 -15 2 1.7 9.4
 15 -15 2 -1.5 5.7
 15 -15 2 2 6.2
 5 14 -2 14.3 11.2
 5 14 -2 9.8 8.3
 5 14 -2 27.6 8.3
 5 14 -2 35.7 10.5
 5 14 -2 8.4 7.6
 5 14 -2 30.1 9
 5 14 -2 35.2 10.9
 -5 -14 2 22.2 12
 -5 -14 2 12.3 9.3
 -5 -14 2 26.8 10.4
 4 14 -2 412.86 26.5
 4 14 -2 415.16 23.6
 4 14 -2 462.45 29.6
 4 14 -2 414.16 21.4
 4 14 -2 434.86 23.4
 4 14 -2 433.06 24
 4 14 -2 429.16 25
 -4 -14 2 393.86 28.7
 -4 -14 2 417.56 28.2
 -4 -14 2 474.95 31
 -4 -14 2 420.56 26
 -4 -14 2 414.26 26.9
 3 14 -2 229.78 16.8
 3 14 -2 247.98 18.5
 3 14 -2 260.47 21.9
 3 14 -2 228.28 17.4
 3 14 -2 218.38 15.2
 3 14 -2 242.08 18.4
 3 14 -2 259.57 20.8
 -3 -14 2 194.78 19.2
 -3 -14 2 222.68 22.2
 -3 -14 2 202.48 18.4
 -3 -14 2 248.98 21.1
 -3 -14 2 218.08 16.6
 2 14 -2 217.88 19.2
 2 14 -2 179.18 15.7
 2 14 -2 193.28 16.6
 2 14 -2 191.88 18.6
 2 14 -2 210.58 14.2
 2 14 -2 198.58 15.3
 2 14 -2 209.28 18.3
 -2 -14 2 175.78 17.2
 -2 -14 2 213.28 15.9
 -2 -14 2 194.78 19.7
 -2 -14 2 247.98 22.1
 -2 -14 2 223.98 19.1
 -2 -14 2 214.48 19.4
 1 14 -2 9.2 6.8
 1 14 -2 -0.8 7.2
 1 14 -2 12.6 7.3
 1 14 -2 4.1 6.9
 1 14 -2 4.2 5.6
 1 14 -2 7 5.6
 1 14 -2 -1.2 6.8
 -1 -14 2 -2.1 6.4
 -1 -14 2 1.3 7
 -1 -14 2 2 8
 -1 -14 2 -0.6 7
 -1 -14 2 21.5 10.3
 0 14 -2 11.6 7.1
 0 14 -2 10.9 6
 0 14 -2 2.7 7.7
 0 14 -2 17.7 6
 0 14 -2 5.5 6.1
 0 14 -2 15.8 7.8
 0 14 -2 12.7 7.7
 0 -14 2 15.4 9.9
 0 -14 2 12.4 8
 0 -14 2 13.3 6.3
 0 -14 2 2.5 6.7
 0 -14 2 12.1 7.1
 0 -14 2 15.9 8.1
 0 -14 2 20.2 6.1
 -1 14 -2 4.9 4.9
 -1 14 -2 6.9 6.8
 -1 14 -2 -2.1 4.9
 -1 14 -2 1.5 6.2
 -1 14 -2 5 6.1
 -1 14 -2 3.8 7.1
 -1 14 -2 5 6.4
 1 -14 2 -7.4 4.7
 1 -14 2 -1.7 7.9
 1 -14 2 0.1 6
 1 -14 2 2 5
 1 -14 2 8.5 6.5
 1 -14 2 -0.2 4.4
 1 -14 2 -1.1 6.1
 1 -14 2 3.5 6.6
 -2 14 -2 137.29 16.8
 -2 14 -2 125.89 13
 -2 14 -2 115.69 10.3
 -2 14 -2 121.39 11.4
 -2 14 -2 134.39 11.6
 -2 14 -2 124.69 15
 -2 14 -2 125.29 14.9
 2 -14 2 117.69 11.8
 2 -14 2 140.49 16.3
 2 -14 2 130.69 13.5
 2 -14 2 127.69 10.3
 2 -14 2 101.99 12.6
 2 -14 2 151.58 18.3
 2 -14 2 130.09 11.1
 -3 14 -2 123.89 11.4
 -3 14 -2 116.39 14.7
 -3 14 -2 119.99 10.1
 -3 14 -2 122.09 13.8
 -3 14 -2 111.29 13.5
 3 -14 2 97.89 12.5
 3 -14 2 130.39 11.1
 3 -14 2 100.69 14
 3 -14 2 118.79 10.4
 3 -14 2 125.39 16.5
 -4 14 -2 2.3 4.6
 -4 14 -2 4.9 6.8
 -4 14 -2 8.9 7.4
 -4 14 -2 8.3 4.8
 -4 14 -2 8.9 5.6
 -4 14 -2 4.5 6.1
 4 -14 2 -1.4 7.7
 4 -14 2 5.1 6.6
 4 -14 2 12.3 6.3
 4 -14 2 11.1 7.3
 4 -14 2 6.1 4.9
 -5 14 -2 25.4 6.1
 -5 14 -2 9.3 6.4
 -5 14 -2 10.3 8
 -5 14 -2 7.5 5.2
 -5 14 -2 12.4 6.2
 -5 14 -2 0.3 6.4
 5 -14 2 8 8.3
 5 -14 2 13.8 6.3
 5 -14 2 12.8 7.6
 5 -14 2 10.6 6.9
 5 -14 2 10 5.5
 5 -14 2 14 7.3
 5 -14 2 9.7 8.3
 -6 14 -2 86.79 10
 -6 14 -2 79.19 8.7
 -6 14 -2 63.99 13.2
 -6 14 -2 58.99 11.5
 -6 14 -2 82.39 11.3
 -6 14 -2 82.99 10.7
 6 -14 2 74.59 11.8
 6 -14 2 87.99 13.8
 6 -14 2 72.09 10.2
 6 -14 2 91.19 13.5
 6 -14 2 88.39 10.6
 6 -14 2 85.09 9.5
 -7 14 -2 34.3 7.9
 -7 14 -2 49 13.1
 -7 14 -2 38.2 7.8
 -7 14 -2 55.09 9.3
 -7 14 -2 55.99 11.6
 7 -14 2 47.9 8.7
 7 -14 2 37.6 8.1
 7 -14 2 41.2 10.2
 7 -14 2 41.2 9.3
 7 -14 2 38 6.8
 7 -14 2 40.1 8.3
 -8 14 -2 740.93 30.6
 -8 14 -2 682.73 37.1
 -8 14 -2 720.23 29
 -8 14 -2 667.93 33.9
 -8 14 -2 697.13 28.4
 8 -14 2 728.23 29.5
 8 -14 2 712.83 33.6
 8 -14 2 687.53 26.5
 8 -14 2 693.43 31.2
 -9 14 -2 -1.4 4.8
 -9 14 -2 -4.1 5
 -9 14 -2 -4.1 7.8
 -9 14 -2 -2.2 7.6
 -9 14 -2 1.2 5.2
 9 -14 2 0.8 6.8
 9 -14 2 0.1 3.6
 9 -14 2 6.5 6.6
 9 -14 2 -3.4 5.6
 9 -14 2 2 5.1
 -10 14 -2 153.78 15
 -10 14 -2 173.48 24
 -10 14 -2 138.49 13.2
 -10 14 -2 146.19 12.7
 -10 14 -2 150.38 19.7
 10 -14 2 160.08 12.4
 10 -14 2 153.08 13.1
 10 -14 2 171.38 17.7
 10 -14 2 163.58 14
 -11 14 -2 20.9 8.4
 -11 14 -2 28.1 12.4
 -11 14 -2 22.2 6.8
 -11 14 -2 20.8 7.7
 -11 14 -2 39.2 9.5
 -11 14 -2 6.1 9.6
 11 -14 2 26 11
 11 -14 2 30.6 8.4
 11 -14 2 36.9 8.2
 11 -14 2 23.5 9.1
 -12 14 -2 36.1 9.3
 -12 14 -2 3.2 6.3
 -12 14 -2 14.4 8.2
 -12 14 -2 31.8 12.9
 -12 14 -2 29.8 15.5
 12 -14 2 17.5 8.6
 12 -14 2 14.3 6.7
 12 -14 2 5.7 8.5
 -13 14 -2 18 8.6
 -13 14 -2 17.2 8.2
 -13 14 -2 45.2 17.3
 -13 14 -2 24.3 13.5
 13 -14 2 24.2 7.2
 13 -14 2 31.1 10.5
 13 -14 2 24.1 10.4
 -14 14 -2 6.7 8.3
 -14 14 -2 35 15
 -14 14 -2 7.8 7.8
 -14 14 -2 -1.4 11.3
 -14 14 -2 5.9 8.7
 14 -14 2 -0.6 7.5
 14 -14 2 6.1 8.8
 -15 14 -2 91.29 15.1
 -15 14 -2 54.99 12.3
 -15 14 -2 100.09 20.1
 -15 14 -2 70.39 14.9
 -15 14 -2 98.69 20.2
 15 -14 2 97.69 19.4
 15 -14 2 82.79 14.7
 -16 14 -2 82.39 19.1
 -16 14 -2 76.89 16.9
 -16 14 -2 60.99 13.7
 -16 14 -2 76.59 15.4
 -16 14 -2 119.39 24.4
 16 -14 2 88.99 11.7
 16 -14 2 59.29 15.3
 7 13 -2 26.3 13.2
 7 13 -2 40.9 11.6
 7 13 -2 29.6 7.8
 7 13 -2 10.5 9
 7 13 -2 18 7.9
 7 13 -2 26.2 10
 7 13 -2 20.8 11
 -7 -13 2 26.2 11.9
 -7 -13 2 34.1 11.7
 -7 -13 2 6.4 9
 6 13 -2 11.5 7.8
 6 13 -2 6.6 8.5
 6 13 -2 13 7.3
 6 13 -2 4.6 10.3
 6 13 -2 4.1 7.6
 6 13 -2 7.6 6.8
 6 13 -2 9.3 8.4
 -6 -13 2 10.9 10.8
 -6 -13 2 4.3 9
 -6 -13 2 7.2 7.9
 -6 -13 2 13.1 9
 5 13 -2 54.29 11.4
 5 13 -2 43.1 11.5
 5 13 -2 51.69 9.2
 5 13 -2 65.49 10.6
 5 13 -2 60.39 11
 5 13 -2 63.09 15.2
 5 13 -2 49.3 10.3
 -5 -13 2 65.39 13.5
 -5 -13 2 32.5 12.8
 -5 -13 2 57.89 14.4
 -5 -13 2 53.89 11.8
 -5 -13 2 49.1 12.8
 4 13 -2 98.39 11.4
 4 13 -2 105.49 15.9
 4 13 -2 92.89 12.7
 4 13 -2 93.59 13.6
 4 13 -2 91.79 12.3
 4 13 -2 96.49 12.8
 4 13 -2 72.19 13.2
 -4 -13 2 116.59 17
 -4 -13 2 95.89 13.2
 -4 -13 2 122.69 17.8
 -4 -13 2 84.39 13.8
 -4 -13 2 114.39 15.6
 3 13 -2 257.07 18
 3 13 -2 323.17 23.2
 3 13 -2 277.57 16.3
 3 13 -2 280.57 19.1
 3 13 -2 316.97 21.4
 3 13 -2 282.57 18.2
 3 13 -2 300.27 19.7
 -3 -13 2 290.67 22.8
 -3 -13 2 256.77 18.4
 -3 -13 2 295.47 22.6
 -3 -13 2 273.17 20.4
 -3 -13 2 306.47 23.6
 -3 -13 2 301.87 20.8
 2 13 -2 14.7 7.9
 2 13 -2 15.9 6.9
 2 13 -2 0.2 4.6
 2 13 -2 8.2 6.6
 2 13 -2 3.6 7.3
 2 13 -2 3.8 7
 2 13 -2 0.2 5.9
 -2 -13 2 5.4 8
 -2 -13 2 10.3 8.6
 -2 -13 2 6.7 5.4
 -2 -13 2 18.8 9.3
 -2 -13 2 12.6 8.1
 -2 -13 2 14.2 8.2
 1 13 -2 7.3 7.5
 1 13 -2 11.9 6.4
 1 13 -2 9.5 7.2
 1 13 -2 7.7 6.9
 1 13 -2 12.3 7.3
 1 13 -2 13.1 5.5
 1 13 -2 13.3 7.4
 -1 -13 2 6.7 7.4
 -1 -13 2 11.6 8
 -1 -13 2 6.6 7.4
 -1 -13 2 14.1 8.5
 -1 -13 2 11.8 5.8
 -1 -13 2 13.8 6.4
 -1 -13 2 8.6 8.4
 0 13 -2 46.6 10
 0 13 -2 47.7 7.5
 0 13 -2 63.99 10.2
 0 13 -2 41.1 8.9
 0 13 -2 33.3 8.5
 0 13 -2 47 10.6
 0 13 -2 48.3 8.3
 0 -13 2 34 9
 0 -13 2 69.99 9.7
 0 -13 2 39.7 10
 0 -13 2 40.9 9.6
 0 -13 2 54.29 11.6
 0 -13 2 46 10
 -1 13 -2 33 9.7
 -1 13 -2 19 7.9
 -1 13 -2 31.9 6.2
 -1 13 -2 20.7 7.5
 -1 13 -2 19.5 7.5
 -1 13 -2 16.5 6.4
 -1 13 -2 20.1 7.1
 1 -13 2 18 8.9
 1 -13 2 37 9.9
 1 -13 2 16.4 7.6
 1 -13 2 9.7 6.3
 1 -13 2 35.6 9.6
 1 -13 2 18.3 7.4
 1 -13 2 22.7 6.6
 -2 13 -2 186.28 15.5
 -2 13 -2 164.28 14.5
 -2 13 -2 175.98 12.5
 -2 13 -2 163.38 11.3
 -2 13 -2 164.18 12.1
 -2 13 -2 160.08 14.4
 2 -13 2 160.28 11.1
 2 -13 2 179.48 14.8
 2 -13 2 171.28 15.1
 2 -13 2 174.68 14.6
 2 -13 2 177.48 12.3
 2 -13 2 169.88 17.1
 2 -13 2 150.68 16.1
 2 -13 2 162.68 12.7
 -3 13 -2 66.19 10.3
 -3 13 -2 40.3 6.6
 -3 13 -2 30.6 6.9
 -3 13 -2 49.2 10.5
 -3 13 -2 42.7 8.5
 -3 13 -2 44.8 8.4
 3 -13 2 32.7 6.3
 3 -13 2 22.1 9.1
 3 -13 2 36.8 9.7
 3 -13 2 44.3 10.4
 3 -13 2 33.7 6.8
 3 -13 2 20 6.6
 3 -13 2 45.7 7
 3 -13 2 23.6 7.9
 -4 13 -2 48 10.3
 -4 13 -2 43 9.3
 -4 13 -2 41.4 8
 -4 13 -2 38.7 7.5
 -4 13 -2 34.8 6.5
 -4 13 -2 33.8 6.5
 4 -13 2 24.3 7.9
 4 -13 2 38.7 10.3
 4 -13 2 44.6 7.7
 4 -13 2 30.1 7.4
 4 -13 2 45 9.2
 4 -13 2 33.9 6.2
 -5 13 -2 20.4 5.8
 -5 13 -2 26.8 8.6
 -5 13 -2 23.8 7
 -5 13 -2 22.7 5.5
 -5 13 -2 23.5 9.7
 -5 13 -2 26.3 6.6
 5 -13 2 13.9 7.5
 5 -13 2 30.2 7.3
 5 -13 2 29.7 8
 5 -13 2 33.8 7.3
 5 -13 2 23 7.8
 5 -13 2 34.2 10.2
 5 -13 2 27.8 5.9
 -6 13 -2 121.59 12.3
 -6 13 -2 121.99 15.4
 -6 13 -2 134.09 12.1
 -6 13 -2 128.79 10.7
 -6 13 -2 121.59 11.3
 -6 13 -2 119.19 8.9
 -6 13 -2 149.79 18.7
 6 -13 2 123.49 11.7
 6 -13 2 94.59 12.4
 6 -13 2 107.59 14.3
 6 -13 2 105.49 14
 6 -13 2 114.29 9.4
 6 -13 2 110.99 10.5
 -7 13 -2 54.39 12.8
 -7 13 -2 67.09 11.9
 -7 13 -2 81.89 11.3
 -7 13 -2 55.69 8.4
 -7 13 -2 92.09 11.1
 -7 13 -2 51.19 8.9
 7 -13 2 61.19 10.7
 7 -13 2 68.49 10.7
 7 -13 2 76.19 10.3
 7 -13 2 70.89 13.1
 7 -13 2 82.29 10.9
 -8 13 -2 409.26 19.9
 -8 13 -2 398.66 19.8
 -8 13 -2 408.76 27.7
 -8 13 -2 375.26 24.4
 -8 13 -2 373.36 20.7
 -8 13 -2 395.56 21
 8 -13 2 421.16 20.5
 8 -13 2 411.56 20.1
 8 -13 2 375.56 23.8
 8 -13 2 375.86 22
 -9 13 -2 134.89 20.1
 -9 13 -2 91.89 11.4
 -9 13 -2 109.79 12.4
 -9 13 -2 117.69 16.3
 -9 13 -2 104.19 10.8
 -9 13 -2 106.79 12.1
 9 -13 2 119.09 15.4
 9 -13 2 104.69 11.9
 -10 13 -2 7.2 6.8
 -10 13 -2 0.7 5.1
 -10 13 -2 4.6 5.7
 -10 13 -2 0.9 8.3
 -10 13 -2 -1.8 4.8
 -10 13 -2 7 8.8
 10 -13 2 -5.2 5.8
 10 -13 2 6.6 5.8
 10 -13 2 -1.4 6.1
 -11 13 -2 123.89 18.7
 -11 13 -2 120.39 12.7
 -11 13 -2 120.49 16.2
 -11 13 -2 102.99 17.7
 -11 13 -2 109.99 12
 -11 13 -2 125.09 14
 11 -13 2 111.99 12.7
 11 -13 2 131.59 11.6
 11 -13 2 122.29 16.6
 11 -13 2 116.29 15.7
 11 -13 2 114.99 11.3
 -12 13 -2 16.2 10.8
 -12 13 -2 17.3 12.7
 -12 13 -2 10.1 6.8
 -12 13 -2 19.6 8.1
 12 -13 2 1.1 7.8
 12 -13 2 7.4 7.6
 12 -13 2 12.4 5.9
 12 -13 2 10.2 6.1
 -13 13 -2 108.19 21
 -13 13 -2 56.89 11.6
 -13 13 -2 45.3 13.9
 -13 13 -2 65.39 11.9
 13 -13 2 48.3 9
 13 -13 2 67.69 13.6
 13 -13 2 64.19 13.5
 -14 13 -2 76.39 14.1
 -14 13 -2 36.2 10.4
 -14 13 -2 71.99 17.6
 -14 13 -2 71.99 10.3
 -14 13 -2 40.4 14.6
 -14 13 -2 63.69 14.5
 14 -13 2 44.2 11.5
 14 -13 2 52.39 13.1
 14 -13 2 78.99 10.3
 -15 13 -2 39.3 15.9
 -15 13 -2 44.9 12.4
 -15 13 -2 41.3 11.1
 -15 13 -2 93.89 21.3
 -15 13 -2 28.6 11.4
 15 -13 2 33.5 11.8
 15 -13 2 54.99 12.5
 -16 13 -2 5.2 14.6
 -16 13 -2 0.5 13.7
 -16 13 -2 9.5 9.4
 -16 13 -2 13.3 9.4
 -16 13 -2 4.9 8.6
 16 -13 2 -5.6 9.1
 16 -13 2 11.8 9.2
 8 12 -2 -0.3 7.4
 8 12 -2 -0.9 6.6
 8 12 -2 -0.9 6.5
 8 12 -2 -2.5 8
 8 12 -2 5.7 11.1
 8 12 -2 11.5 9.5
 8 12 -2 0.3 5.7
 -8 -12 2 -1.4 7.9
 -8 -12 2 4.3 9.7
 -8 -12 2 0.4 8.8
 -8 -12 2 -3.8 5
 7 12 -2 215.08 19.1
 7 12 -2 196.58 17.4
 7 12 -2 195.18 16
 7 12 -2 180.38 20.7
 7 12 -2 197.58 14.2
 7 12 -2 190.68 24.8
 7 12 -2 183.58 17
 -7 -12 2 176.28 22.6
 -7 -12 2 168.28 18
 -7 -12 2 178.78 18.6
 -7 -12 2 192.98 21.2
 6 12 -2 2.5 6.7
 6 12 -2 0.8 6.9
 6 12 -2 11.7 11.1
 6 12 -2 -4.5 6.4
 6 12 -2 9 6.4
 6 12 -2 6.4 6.5
 6 12 -2 15.9 9.3
 -6 -12 2 1.9 7.4
 -6 -12 2 2.7 7
 -6 -12 2 1.8 8.6
 -6 -12 2 23.9 11
 -6 -12 2 3.8 8.4
 5 12 -2 190.48 20.4
 5 12 -2 181.58 17.5
 5 12 -2 185.18 15.7
 5 12 -2 170.48 13.9
 5 12 -2 177.28 16.3
 5 12 -2 180.98 14.4
 5 12 -2 166.78 15.3
 -5 -12 2 165.58 17.1
 -5 -12 2 206.18 24.2
 -5 -12 2 192.48 19.7
 -5 -12 2 164.68 18.9
 -5 -12 2 192.78 16.5
 -5 -12 2 165.68 17.3
 4 12 -2 200.58 14.2
 4 12 -2 222.18 16.1
 4 12 -2 220.68 20.7
 4 12 -2 205.98 17.5
 4 12 -2 199.98 15.9
 4 12 -2 210.38 16
 4 12 -2 208.18 16.9
 -4 -12 2 224.88 19.8
 -4 -12 2 215.78 20.8
 -4 -12 2 209.38 17.8
 -4 -12 2 179.98 19
 -4 -12 2 203.78 15
 -4 -12 2 183.28 17.5
 -4 -12 2 194.38 19.1
 3 12 -2 18.7 7.2
 3 12 -2 7.6 8.6
 3 12 -2 7.8 6.5
 3 12 -2 12.1 7.6
 3 12 -2 11.5 5.8
 3 12 -2 29.4 7.9
 3 12 -2 11.8 7.4
 -3 -12 2 8.9 7.6
 -3 -12 2 15.9 7.9
 -3 -12 2 -1 6.6
 -3 -12 2 2.7 7.4
 -3 -12 2 14.4 8.9
 -3 -12 2 6.2 5.9
 -3 -12 2 11.5 8.6
 2 12 -2 10.8 6.8
 2 12 -2 6.4 7.5
 2 12 -2 8.4 7
 2 12 -2 9.1 6.6
 2 12 -2 -3.6 4.5
 2 12 -2 -0.7 6
 2 12 -2 -0.1 4.7
 -2 -12 2 -1.6 6
 -2 -12 2 -3.6 7.1
 -2 -12 2 5.2 7.7
 -2 -12 2 0.6 5.2
 -2 -12 2 6.4 6.9
 -2 -12 2 -6.4 6
 1 12 -2 62.79 10.9
 1 12 -2 52.59 7.6
 1 12 -2 88.29 11.2
 1 12 -2 98.39 13.4
 1 12 -2 75.19 11.8
 1 12 -2 50.59 9.2
 1 12 -2 75.09 12
 -1 -12 2 74.29 12.6
 -1 -12 2 77.19 12.6
 -1 -12 2 79.59 12.8
 -1 -12 2 83.59 12
 -1 -12 2 82.49 10.7
 -1 -12 2 86.29 12.1
 -1 -12 2 88.29 12.9
 0 12 -2 56.09 9.7
 0 12 -2 61.29 10.7
 0 12 -2 51.89 8.4
 0 12 -2 46.2 9.4
 0 12 -2 59.99 10.8
 0 12 -2 37.9 8.7
 0 12 -2 55.89 7.8
 0 -12 2 58.39 9.3
 0 -12 2 77.19 9.9
 0 -12 2 63.59 10.5
 0 -12 2 68.79 11.1
 0 -12 2 61.59 7.9
 0 -12 2 69.39 12.5
 0 -12 2 66.99 11.1
 0 -12 2 63.49 11.9
 -1 12 -2 46.4 9
 -1 12 -2 44.3 9.9
 -1 12 -2 52.79 7.1
 -1 12 -2 42.9 8.2
 -1 12 -2 52.29 8.3
 -1 12 -2 40.5 8.3
 -1 12 -2 47.2 9.7
 1 -12 2 33.8 8.7
 1 -12 2 37 8.8
 1 -12 2 51.29 8.6
 1 -12 2 66.19 11.9
 1 -12 2 52.39 7.2
 1 -12 2 55.79 8.3
 1 -12 2 49.7 8.9
 1 -12 2 56.39 9.8
 -2 12 -2 74.69 9
 -2 12 -2 85.09 8.5
 -2 12 -2 84.59 10.8
 -2 12 -2 78.69 11.6
 -2 12 -2 83.29 9.8
 -2 12 -2 69.09 10.2
 -2 12 -2 87.69 9.5
 2 -12 2 76.89 9.3
 2 -12 2 74.19 7.9
 2 -12 2 96.19 10.4
 2 -12 2 60.49 9.5
 2 -12 2 90.89 11.5
 2 -12 2 96.49 13.2
 2 -12 2 89.79 13
 2 -12 2 74.09 10.7
 -3 12 -2 280.87 17.8
 -3 12 -2 283.67 15.5
 -3 12 -2 279.27 14.9
 -3 12 -2 279.47 18.7
 -3 12 -2 293.27 14.4
 -3 12 -2 289.17 17
 3 -12 2 298.07 19.9
 3 -12 2 296.67 17.5
 3 -12 2 297.37 19.5
 3 -12 2 286.57 15
 3 -12 2 277.87 13.7
 3 -12 2 291.27 17.1
 3 -12 2 289.57 18
 3 -12 2 293.17 13.8
 -4 12 -2 269.67 16.1
 -4 12 -2 278.67 14.1
 -4 12 -2 261.87 13.4
 -4 12 -2 246.28 18.7
 -4 12 -2 282.27 15.5
 -4 12 -2 253.87 17.4
 4 -12 2 269.57 17
 4 -12 2 266.67 18.9
 4 -12 2 256.07 13
 4 -12 2 265.27 18.8
 4 -12 2 246.68 15.6
 4 -12 2 275.57 14.6
 -5 12 -2 -0.5 4.7
 -5 12 -2 1.8 3.9
 -5 12 -2 -0.5 5.7
 -5 12 -2 9.8 8.1
 -5 12 -2 5.3 4.7
 -5 12 -2 -0.4 3.6
 -5 12 -2 6.7 5.7
 5 -12 2 3.6 4.8
 5 -12 2 -1.9 5.4
 5 -12 2 10.1 4.4
 5 -12 2 5.2 6.2
 5 -12 2 5.7 5.7
 5 -12 2 -0.1 4
 -6 12 -2 36.4 7.5
 -6 12 -2 26.3 6.9
 -6 12 -2 33.9 6.7
 -6 12 -2 14.8 6.4
 -6 12 -2 22.3 8.3
 -6 12 -2 8.7 8.2
 -6 12 -2 32.5 5.2
 6 -12 2 17 5.9
 6 -12 2 26.9 5.7
 6 -12 2 26.1 6.3
 6 -12 2 25.9 8.3
 6 -12 2 31.6 6.7
 6 -12 2 26.6 8
 -7 12 -2 144.69 11.8
 -7 12 -2 139.19 12.5
 -7 12 -2 166.18 16.3
 -7 12 -2 164.38 12.3
 -7 12 -2 184.48 18.4
 -7 12 -2 180.88 13.5
 7 -12 2 144.89 12.8
 7 -12 2 151.98 13.4
 7 -12 2 142.79 11.7
 7 -12 2 148.59 12
 7 -12 2 136.49 15.6
 7 -12 2 158.48 15.6
 -8 12 -2 6 9.6
 -8 12 -2 -1.4 4.5
 -8 12 -2 7.9 8.1
 -8 12 -2 7.9 5.1
 -8 12 -2 4.3 5.2
 -8 12 -2 12.7 5.6
 8 -12 2 8.4 5
 8 -12 2 10.9 7.9
 8 -12 2 9.3 5.7
 -9 12 -2 133.39 11.6
 -9 12 -2 144.59 13.4
 -9 12 -2 142.49 12.6
 -9 12 -2 139.49 12.2
 -9 12 -2 170.18 18.9
 -9 12 -2 123.99 18
 9 -12 2 143.29 14.8
 9 -12 2 140.79 15.5
 9 -12 2 155.68 13.2
 9 -12 2 149.59 11.9
 -10 12 -2 72.79 10.7
 -10 12 -2 50.79 9.6
 -10 12 -2 44.6 9.2
 -10 12 -2 58.79 8.5
 -10 12 -2 45.3 12
 -10 12 -2 40.5 12
 10 -12 2 42.9 10.1
 10 -12 2 55.59 11.6
 10 -12 2 45.7 8.2
 -11 12 -2 410.96 20.9
 -11 12 -2 425.46 28.2
 -11 12 -2 394.76 22
 -11 12 -2 387.56 23.3
 -11 12 -2 397.46 30.2
 11 -12 2 411.26 24.5
 11 -12 2 362.36 24.1
 11 -12 2 419.26 27
 11 -12 2 413.56 19.7
 11 -12 2 398.76 20.3
 -12 12 -2 136.19 23.7
 -12 12 -2 119.69 16.9
 -12 12 -2 131.99 15.2
 -12 12 -2 128.89 12.3
 -12 12 -2 104.09 17.5
 12 -12 2 108.99 11.1
 12 -12 2 110.99 13.6
 12 -12 2 118.69 16.2
 12 -12 2 149.69 20.5
 12 -12 2 141.99 13
 -13 12 -2 5 12.4
 -13 12 -2 0 6.5
 -13 12 -2 2.3 5.3
 -13 12 -2 1.6 9.5
 -13 12 -2 6.5 7.9
 13 -12 2 -0.6 7.4
 13 -12 2 3.4 5.3
 13 -12 2 13.7 9.4
 13 -12 2 1.3 8.6
 -14 12 -2 102.99 14.3
 -14 12 -2 113.69 15.6
 -14 12 -2 135.89 16.5
 -14 12 -2 139.89 25.1
 -14 12 -2 141.69 17.8
 -14 12 -2 148.19 21.4
 14 -12 2 113.59 16.5
 14 -12 2 133.49 12.4
 14 -12 2 137.49 19.8
 -15 12 -2 47.3 11.5
 -15 12 -2 53.99 17
 -15 12 -2 52.29 11.8
 -15 12 -2 47.6 13
 -15 12 -2 71.69 17.1
 15 -12 2 75.09 14.6
 15 -12 2 59.09 9.2
 15 -12 2 74.09 17.2
 -16 12 -2 36.4 9.3
 -16 12 -2 83.79 19.8
 -16 12 -2 36.8 11.8
 -16 12 -2 76.59 18.8
 -16 12 -2 26.7 10.8
 -16 12 -2 24 10.8
 16 -12 2 16.7 10.9
 16 -12 2 54.19 8.4
 16 -12 2 36.8 11.9
 -17 12 -2 212.58 23.1
 -17 12 -2 228.98 30.7
 -17 12 -2 199.78 21.3
 -17 12 -2 209.78 21.3
 17 -12 2 206.18 21.9
 17 -12 2 230.18 15.8
 17 -12 2 217.08 29.1
 17 -12 2 187.18 14.5
 9 11 -2 87.39 14.5
 9 11 -2 108.59 10.7
 9 11 -2 117.99 15.4
 9 11 -2 110.69 16.6
 9 11 -2 111.79 14.3
 9 11 -2 122.69 16.8
 9 11 -2 165.58 23.6
 -9 -11 2 99.89 15.2
 -9 -11 2 102.79 17.3
 -9 -11 2 113.89 18.4
 8 11 -2 39.5 10.5
 8 11 -2 46 10.9
 8 11 -2 40.2 9.6
 8 11 -2 36.7 9.8
 8 11 -2 57.99 8.7
 8 11 -2 33.3 13.6
 8 11 -2 52.79 11.4
 -8 -11 2 32.4 10.1
 -8 -11 2 53.99 14.5
 -8 -11 2 45.3 13.8
 7 11 -2 6.6 5.8
 7 11 -2 -2.9 5.8
 7 11 -2 -2.9 6.6
 7 11 -2 -5.8 8.8
 7 11 -2 -6.3 5.8
 7 11 -2 -0.8 6.9
 7 11 -2 0.4 5.7
 -7 -11 2 2.2 8.4
 -7 -11 2 8 8.6
 -7 -11 2 3.6 9.5
 -7 -11 2 7.6 8.5
 6 11 -2 84.99 12.1
 6 11 -2 83.19 12.1
 6 11 -2 116.59 15.6
 6 11 -2 108.79 11.5
 6 11 -2 133.09 15.9
 6 11 -2 109.39 17.2
 6 11 -2 108.89 11.6
 -6 -11 2 107.39 16.1
 -6 -11 2 93.19 14.2
 -6 -11 2 122.79 19.5
 -6 -11 2 102.09 14.7
 -6 -11 2 84.89 14
 -6 -11 2 100.19 16
 5 11 -2 27.6 7.4
 5 11 -2 35.2 8.5
 5 11 -2 23.4 7.6
 5 11 -2 8.5 7.4
 5 11 -2 20.5 6.9
 5 11 -2 38.6 9.4
 5 11 -2 31.6 11.3
 -5 -11 2 35.5 9.9
 -5 -11 2 29.2 7.1
 -5 -11 2 28.5 10.7
 -5 -11 2 27.2 8.9
 -5 -11 2 25.4 8.7
 -5 -11 2 21.8 10.3
 -5 -11 2 39.6 15
 4 11 -2 225.58 17.3
 4 11 -2 264.77 21.3
 4 11 -2 259.37 17.1
 4 11 -2 241.08 16.3
 4 11 -2 226.58 16.2
 4 11 -2 267.67 18.8
 4 11 -2 254.87 15.4
 -4 -11 2 250.67 21
 -4 -11 2 244.18 18.4
 -4 -11 2 246.98 17.4
 -4 -11 2 239.18 18.4
 -4 -11 2 265.67 20.5
 -4 -11 2 248.28 21.4
 3 11 -2 643.24 27.5
 3 11 -2 595.84 30.5
 3 11 -2 636.24 29
 3 11 -2 660.13 25.3
 3 11 -2 671.63 29.6
 3 11 -2 624.74 27.2
 3 11 -2 620.44 26.8
 -3 -11 2 639.64 31.9
 -3 -11 2 662.93 32.1
 -3 -11 2 607.94 28.7
 -3 -11 2 623.94 27.5
 -3 -11 2 630.64 29.3
 -3 -11 2 633.34 30.6
 2 11 -2 27.5 6.1
 2 11 -2 28.9 7.8
 2 11 -2 16.3 7.5
 2 11 -2 18.4 6.9
 2 11 -2 25.2 9
 2 11 -2 17.8 6.9
 2 11 -2 23.7 6.6
 -2 -11 2 28.2 8.3
 -2 -11 2 32 7.7
 -2 -11 2 52.29 10.7
 -2 -11 2 27.1 6.3
 -2 -11 2 27.2 9.1
 -2 -11 2 23.3 7.8
 -2 -11 2 21.1 8.2
 1 11 -2 9.6 6.6
 1 11 -2 17.7 5.4
 1 11 -2 12.2 7.1
 1 11 -2 22 6.7
 1 11 -2 10.6 6.1
 1 11 -2 31.4 8.3
 1 11 -2 13.1 6.5
 -1 -11 2 17.3 7.6
 -1 -11 2 15.6 7.9
 -1 -11 2 9.7 7.2
 -1 -11 2 24 7.3
 -1 -11 2 11.3 5.1
 -1 -11 2 15.2 5.9
 -1 -11 2 9.1 7
 -1 -11 2 28.3 7.9
 0 11 -2 82.29 11.9
 0 11 -2 82.99 10.6
 0 11 -2 80.19 11.3
 0 11 -2 85.09 10.8
 0 11 -2 70.29 10.1
 0 11 -2 76.29 8.4
 0 11 -2 84.79 11.8
 0 11 -2 76.49 9.3
 0 -11 2 68.49 10.3
 0 -11 2 91.29 11.8
 0 -11 2 69.09 11.4
 0 -11 2 63.99 10.4
 0 -11 2 75.39 8.2
 0 -11 2 66.79 11.5
 0 -11 2 71.49 9.3
 0 -11 2 74.59 9.6
 -1 11 -2 1312.97 39.1
 -1 11 -2 1283.27 43
 -1 11 -2 1281.17 40.7
 -1 11 -2 1190.98 41.3
 -1 11 -2 1288.27 44.8
 -1 11 -2 1246.88 42.8
 1 -11 2 1225.88 38.9
 1 -11 2 1247.08 41.9
 1 -11 2 1264.37 45
 1 -11 2 1260.07 46.4
 1 -11 2 1250.77 43.6
 1 -11 2 1386.86 44.4
 1 -11 2 1212.58 42.9
 1 -11 2 1239.88 40.5
 -2 11 -2 229.58 14.9
 -2 11 -2 251.37 13.2
 -2 11 -2 239.08 13.6
 -2 11 -2 240.38 16.6
 -2 11 -2 216.58 15.1
 -2 11 -2 221.38 12.1
 -2 11 -2 258.77 13.9
 2 -11 2 218.98 15.5
 2 -11 2 244.08 16.8
 2 -11 2 224.78 14.8
 2 -11 2 240.58 15.6
 2 -11 2 250.27 17.5
 2 -11 2 257.07 13.5
 2 -11 2 240.98 12.1
 2 -11 2 223.38 13.1
 -3 11 -2 42 8.1
 -3 11 -2 47.3 6.8
 -3 11 -2 45.4 7.4
 -3 11 -2 45.7 6.5
 -3 11 -2 50.19 10.1
 -3 11 -2 47.5 8.9
 3 -11 2 53.19 6.5
 3 -11 2 52.99 9.9
 3 -11 2 62.59 8.5
 3 -11 2 48.9 6.3
 3 -11 2 47.8 8.6
 3 -11 2 42 8.6
 3 -11 2 40.8 9.7
 3 -11 2 58.59 7.8
 -4 11 -2 13.3 7
 -4 11 -2 14.7 5.7
 -4 11 -2 18.9 5.9
 -4 11 -2 16.8 5
 -4 11 -2 18.5 4.8
 -4 11 -2 22.5 7.3
 4 -11 2 27.3 6.2
 4 -11 2 15.6 7.1
 4 -11 2 21.9 8.1
 4 -11 2 19.3 6.9
 4 -11 2 21.5 5.8
 4 -11 2 14 4.4
 -5 11 -2 32.9 6.7
 -5 11 -2 50.99 9.5
 -5 11 -2 41.5 6.6
 -5 11 -2 43.8 5.9
 -5 11 -2 37.2 7.5
 -5 11 -2 43.3 10.6
 -5 11 -2 37.8 7
 5 -11 2 46.6 8.5
 5 -11 2 45.3 9.5
 5 -11 2 38.9 7.2
 5 -11 2 37.9 6.2
 5 -11 2 41.5 8.2
 5 -11 2 45.6 8.1
 -6 11 -2 20.6 5.8
 -6 11 -2 9.7 5
 -6 11 -2 13.7 3.8
 -6 11 -2 16.1 7.4
 -6 11 -2 10 7.9
 -6 11 -2 22.3 6.5
 -6 11 -2 11.5 5.4
 6 -11 2 9.2 4.7
 6 -11 2 17.6 4.8
 6 -11 2 9.6 6.5
 6 -11 2 22.8 7.1
 6 -11 2 21.7 5.9
 -7 11 -2 4.5 5
 -7 11 -2 4.2 4.5
 -7 11 -2 15.9 8.1
 -7 11 -2 6.2 5.6
 -7 11 -2 5.2 7.5
 -7 11 -2 -2.9 3.9
 7 -11 2 3.1 3.8
 7 -11 2 12.8 6.9
 7 -11 2 3.6 4.5
 7 -11 2 2.4 4.2
 7 -11 2 -1.1 4.3
 -8 11 -2 14 5.7
 -8 11 -2 13.4 5.6
 -8 11 -2 26.1 7.3
 -8 11 -2 18.5 8.7
 -8 11 -2 28.4 6.4
 -8 11 -2 33.1 10.3
 8 -11 2 20.5 5.4
 8 -11 2 27.1 6.3
 8 -11 2 27.3 8.5
 8 -11 2 18.2 5.6
 8 -11 2 14.9 7.5
 -9 11 -2 143.79 11.9
 -9 11 -2 160.38 20.6
 -9 11 -2 110.09 12.2
 -9 11 -2 109.39 15.4
 -9 11 -2 103.89 11.2
 -9 11 -2 123.89 10.8
 9 -11 2 121.69 11.6
 9 -11 2 121.49 14.8
 9 -11 2 117.19 10.4
 9 -11 2 123.89 10.9
 9 -11 2 136.09 15.5
 -10 11 -2 3 5.8
 -10 11 -2 2.5 5
 -10 11 -2 -5.6 3.9
 -10 11 -2 -6.5 6.9
 -10 11 -2 -4.7 7.2
 -10 11 -2 -1.6 4.7
 10 -11 2 3.7 5
 10 -11 2 4.7 5
 10 -11 2 5 6.8
 10 -11 2 -2.9 5.8
 10 -11 2 4.5 5
 -11 11 -2 12.7 6.2
 -11 11 -2 14.3 7.2
 -11 11 -2 6.5 6.2
 -11 11 -2 21.3 11.7
 -11 11 -2 20.4 10.5
 11 -11 2 16.3 8.7
 11 -11 2 17.5 6.6
 11 -11 2 19 6.3
 11 -11 2 19.8 9.9
 -12 11 -2 136.59 14.5
 -12 11 -2 106.29 15.8
 -12 11 -2 117.49 11.7
 -12 11 -2 143.19 20
 -12 11 -2 98.49 17
 12 -11 2 117.39 11.1
 12 -11 2 159.48 22.2
 12 -11 2 129.69 14
 12 -11 2 157.08 18
 -13 11 -2 114.49 12
 -13 11 -2 121.89 17.2
 -13 11 -2 91.19 13.9
 -13 11 -2 137.29 20.6
 -13 11 -2 122.59 15.4
 -13 11 -2 114.19 22.3
 13 -11 2 80.19 14.2
 13 -11 2 106.99 10.9
 13 -11 2 111.29 13.5
 13 -11 2 107.69 15.3
 13 -11 2 135.49 13.7
 -14 11 -2 81.39 13.5
 -14 11 -2 95.69 17.8
 -14 11 -2 87.39 12
 -14 11 -2 66.39 12.6
 -14 11 -2 95.59 18.6
 -14 11 -2 81.89 14
 14 -11 2 95.69 10
 14 -11 2 123.19 16.8
 14 -11 2 97.59 12
 14 -11 2 60.39 13.6
 -15 11 -2 44 11.3
 -15 11 -2 33.1 10.9
 -15 11 -2 50.89 20.5
 -15 11 -2 39 15.5
 -15 11 -2 58.89 15
 -15 11 -2 52.89 10
 15 -11 2 36.2 11.9
 15 -11 2 40.4 8.3
 15 -11 2 51.79 12.5
 15 -11 2 30.3 7.7
 -16 11 -2 -2.8 13.5
 -16 11 -2 7.4 8.3
 -16 11 -2 5.2 12.6
 -16 11 -2 12.1 10.4
 -16 11 -2 4.8 8.5
 16 -11 2 -3.8 7.8
 16 -11 2 5.5 6.4
 16 -11 2 -2.5 8
 -17 11 -2 116.59 23.4
 -17 11 -2 139.99 19.7
 -17 11 -2 121.09 17.4
 -17 11 -2 116.29 18
 -17 11 -2 129.09 16.9
 17 -11 2 146.29 14.4
 17 -11 2 121.99 18.2
 17 -11 2 131.79 13.1
 17 -11 2 79.79 15.1
 10 10 -2 6.4 8.3
 10 10 -2 15.8 12.8
 10 10 -2 30.5 10.5
 10 10 -2 23.2 11
 10 10 -2 14.2 8.7
 10 10 -2 23.2 6.6
 10 10 -2 8.2 7.9
 -10 -10 2 18.7 13.1
 -10 -10 2 28.2 10.8
 -10 -10 2 16.7 9.9
 9 10 -2 75.49 16.9
 9 10 -2 69.39 12.2
 9 10 -2 88.29 14.7
 9 10 -2 91.29 14.2
 9 10 -2 91.69 10.1
 9 10 -2 57.69 12.7
 9 10 -2 79.99 12.1
 -9 -10 2 52.89 12
 -9 -10 2 76.79 15
 -9 -10 2 82.59 15
 -9 -10 2 78.69 13.2
 8 10 -2 29.5 7.2
 8 10 -2 23.9 10.3
 8 10 -2 32.7 9.9
 8 10 -2 39.1 8.9
 8 10 -2 69.59 15.8
 8 10 -2 45.5 10.8
 8 10 -2 48.9 10.3
 -8 -10 2 33 9.4
 -8 -10 2 29.1 11.5
 -8 -10 2 47.1 12.9
 -8 -10 2 25 10
 7 10 -2 62.19 11.1
 7 10 -2 92.29 14.6
 7 10 -2 90.29 11.7
 7 10 -2 83.79 15.9
 7 10 -2 82.69 13
 7 10 -2 80.39 12.1
 7 10 -2 90.79 10
 -7 -10 2 86.69 14.3
 -7 -10 2 93.89 14.9
 -7 -10 2 118.89 15
 -7 -10 2 94.19 13.9
 -7 -10 2 92.49 16
 -7 -10 2 128.99 20
 6 10 -2 11.1 8.9
 6 10 -2 1.3 5.2
 6 10 -2 -1.1 5.6
 6 10 -2 -4.4 5.6
 6 10 -2 -0.9 6.5
 6 10 -2 11.8 7.4
 6 10 -2 6 5.6
 -6 -10 2 16.3 9.2
 -6 -10 2 1.7 6.8
 -6 -10 2 5.4 6.4
 -6 -10 2 2.7 8.3
 5 10 -2 454.65 20.9
 5 10 -2 402.66 21.9
 5 10 -2 423.56 20.6
 5 10 -2 437.96 23.9
 5 10 -2 429.36 23.6
 5 10 -2 437.36 22.8
 5 10 -2 420.06 26.5
 -5 -10 2 403.16 23.1
 -5 -10 2 474.45 24.3
 -5 -10 2 441.16 27.8
 -5 -10 2 451.35 27
 -5 -10 2 446.56 25.3
 4 10 -2 160.78 13.2
 4 10 -2 213.58 16.1
 4 10 -2 204.88 18.3
 4 10 -2 175.08 12.6
 4 10 -2 176.38 13.9
 4 10 -2 167.88 14
 4 10 -2 166.38 14.4
 -4 -10 2 191.88 17.7
 -4 -10 2 170.18 14.4
 -4 -10 2 177.88 16.8
 -4 -10 2 206.28 15.9
 -4 -10 2 194.08 18.4
 -4 -10 2 168.68 14.9
 3 10 -2 25.8 7.9
 3 10 -2 21.5 6.9
 3 10 -2 21.6 6.6
 3 10 -2 31.3 8.6
 3 10 -2 28.7 9.1
 3 10 -2 14.6 6.6
 3 10 -2 16.2 5.4
 -3 -10 2 35.7 10
 -3 -10 2 20.8 8.5
 -3 -10 2 28.7 9.1
 -3 -10 2 21.1 6
 -3 -10 2 30 7.1
 -3 -10 2 7.5 6.6
 -3 -10 2 8.1 6.6
 2 10 -2 762.02 29.9
 2 10 -2 786.22 29.6
 2 10 -2 730.63 30
 2 10 -2 704.23 30.1
 2 10 -2 763.82 31.8
 2 10 -2 734.73 26.5
 2 10 -2 757.32 28.6
 -2 -10 2 769.72 31.1
 -2 -10 2 715.43 31.9
 -2 -10 2 752.52 30.4
 -2 -10 2 706.73 28.4
 -2 -10 2 738.53 31.2
 -2 -10 2 721.33 32.8
 -2 -10 2 743.23 27
 1 10 -2 326.37 18.5
 1 10 -2 282.47 15.6
 1 10 -2 286.07 17.1
 1 10 -2 327.57 18.6
 1 10 -2 316.67 17.6
 1 10 -2 302.97 14.6
 1 10 -2 327.57 18.2
 1 10 -2 316.87 17.5
 -1 -10 2 331.87 19
 -1 -10 2 314.57 18
 -1 -10 2 321.27 15.1
 -1 -10 2 315.97 17.7
 -1 -10 2 333.77 20.4
 -1 -10 2 348.37 16.9
 -1 -10 2 311.27 18.4
 -1 -10 2 310.47 18.8
 0 10 -2 231.68 14.6
 0 10 -2 232.18 15.6
 0 10 -2 249.88 13.6
 0 10 -2 214.58 11.8
 0 10 -2 202.78 14.2
 0 10 -2 209.38 13.8
 0 10 -2 264.57 15.3
 0 10 -2 221.78 15.2
 0 -10 2 228.88 16.6
 0 -10 2 231.38 13.2
 0 -10 2 236.58 15
 0 -10 2 219.98 15.6
 0 -10 2 232.48 12.1
 0 -10 2 205.18 14.1
 0 -10 2 243.88 15.5
 0 -10 2 244.28 15.5
 -1 10 -2 17.1 6.2
 -1 10 -2 25.1 7.5
 -1 10 -2 32 8.2
 -1 10 -2 19.6 5.6
 -1 10 -2 21 5.7
 -1 10 -2 17.7 4.7
 -1 10 -2 14 5.3
 -1 10 -2 22.1 5.5
 1 -10 2 20.4 4.6
 1 -10 2 19.8 5.7
 1 -10 2 23.8 7.4
 1 -10 2 21.7 5.3
 1 -10 2 12.9 6.1
 1 -10 2 13.4 5.4
 1 -10 2 19 6.4
 1 -10 2 21.6 6.4
 -2 10 -2 92.29 7.8
 -2 10 -2 104.39 10
 -2 10 -2 91.09 8.1
 -2 10 -2 108.79 8.8
 -2 10 -2 79.79 8.5
 -2 10 -2 123.49 14
 -2 10 -2 99.29 9.9
 -2 10 -2 101.19 10.7
 2 -10 2 98.09 11
 2 -10 2 112.39 12.2
 2 -10 2 80.29 10.4
 2 -10 2 83.99 10.4
 2 -10 2 89.39 7.4
 2 -10 2 101.39 8.5
 2 -10 2 88.49 8.3
 2 -10 2 90.39 10
 -3 10 -2 648.54 24.6
 -3 10 -2 638.94 22.2
 -3 10 -2 646.94 22.2
 -3 10 -2 617.74 25.2
 -3 10 -2 617.44 25.9
 -3 10 -2 629.24 23.6
 -3 10 -2 584.94 27.2
 -3 10 -2 635.44 33.5
 3 -10 2 612.44 20.6
 3 -10 2 635.94 25.7
 3 -10 2 607.84 21.6
 3 -10 2 603.54 27.7
 3 -10 2 639.74 24.6
 3 -10 2 609.04 26.2
 3 -10 2 612.54 23.1
 3 -10 2 602.74 24.9
 -4 10 -2 46.1 7.3
 -4 10 -2 43.8 5.7
 -4 10 -2 40.6 8.4
 -4 10 -2 31.5 6.1
 -4 10 -2 38.7 7.4
 -4 10 -2 40.6 6.4
 -4 10 -2 73.29 11.7
 -4 10 -2 39.9 7.6
 4 -10 2 41.4 8.4
 4 -10 2 53.69 10.3
 4 -10 2 32.6 6.4
 4 -10 2 44 6
 4 -10 2 57.99 8.6
 4 -10 2 44.7 7
 -5 10 -2 4.9 4.6
 -5 10 -2 6.5 4.7
 -5 10 -2 -0.3 5.3
 -5 10 -2 2.1 4.2
 -5 10 -2 3 4.3
 -5 10 -2 12.3 6.6
 -5 10 -2 7.1 3.2
 -5 10 -2 2.6 3.7
 5 -10 2 2.6 3.8
 5 -10 2 2.1 4.3
 5 -10 2 3 3.8
 5 -10 2 9.2 6.3
 5 -10 2 2.4 3.3
 -6 10 -2 216.08 17
 -6 10 -2 273.87 19.9
 -6 10 -2 284.97 15.1
 -6 10 -2 270.47 15.8
 -6 10 -2 261.47 14.2
 -6 10 -2 276.87 15.3
 -6 10 -2 292.07 14.5
 6 -10 2 317.87 19.2
 6 -10 2 270.07 15.1
 6 -10 2 302.47 15.1
 6 -10 2 271.17 14.5
 6 -10 2 238.38 19.4
 6 -10 2 284.87 13.5
 -7 10 -2 21.6 5.7
 -7 10 -2 31.2 6.6
 -7 10 -2 19.1 9.6
 -7 10 -2 24.3 6.5
 -7 10 -2 21.2 5.9
 -7 10 -2 22.8 8.5
 7 -10 2 17.2 7.1
 7 -10 2 33.6 6.4
 7 -10 2 29.7 6.4
 7 -10 2 25.7 7.9
 7 -10 2 29.4 5.7
 -8 10 -2 274.17 21.6
 -8 10 -2 285.97 19.9
 -8 10 -2 255.97 14.1
 -8 10 -2 296.57 16.9
 -8 10 -2 264.67 14.9
 -8 10 -2 278.57 15.5
 8 -10 2 282.47 19.6
 8 -10 2 278.27 18
 8 -10 2 246.38 13.9
 8 -10 2 260.67 15.6
 8 -10 2 257.87 14.1
 -9 10 -2 49.6 8.4
 -9 10 -2 54.99 11.7
 -9 10 -2 44.9 7.3
 -9 10 -2 53.69 10.3
 -9 10 -2 46.3 11
 -9 10 -2 40.1 7.8
 9 -10 2 57.29 8.4
 9 -10 2 24.5 8.4
 9 -10 2 50.19 8
 9 -10 2 56.39 12
 9 -10 2 52.19 8.8
 -10 10 -2 19.8 9.4
 -10 10 -2 31.5 7.1
 -10 10 -2 35.1 9.1
 -10 10 -2 24.3 7.2
 -10 10 -2 33.3 12.4
 10 -10 2 24.9 8
 10 -10 2 32.8 6.9
 10 -10 2 30.7 7
 10 -10 2 40 9.5
 10 -10 2 16 8
 -11 10 -2 8.3 9
 -11 10 -2 19.4 11.7
 -11 10 -2 9.6 6.7
 -11 10 -2 15.2 7.2
 -11 10 -2 6.1 4.8
 11 -10 2 7.5 3.9
 11 -10 2 5 8
 11 -10 2 16.6 8.4
 11 -10 2 6.7 5.1
 11 -10 2 5.9 5.5
 -12 10 -2 -0.6 8.6
 -12 10 -2 7.7 6.8
 -12 10 -2 -5.8 5.2
 -12 10 -2 7.3 5.7
 -12 10 -2 3.4 8.4
 12 -10 2 0.2 5.2
 12 -10 2 1.4 4.6
 12 -10 2 -7.1 7.3
 12 -10 2 3.8 7.4
 12 -10 2 9.5 4.8
 -13 10 -2 1.1 9.6
 -13 10 -2 -5.1 8.7
 -13 10 -2 12.3 7.7
 -13 10 -2 1.9 6.9
 -13 10 -2 4 4.9
 -13 10 -2 10.6 7.7
 13 -10 2 -0.3 7.5
 13 -10 2 8.2 8.3
 13 -10 2 9.9 6.6
 13 -10 2 4.5 5.1
 13 -10 2 3.1 5.1
 -14 10 -2 748.33 34.8
 -14 10 -2 724.73 36.6
 -14 10 -2 753.82 34.9
 -14 10 -2 700.83 39.8
 -14 10 -2 704.73 29.2
 -14 10 -2 817.22 46.8
 14 -10 2 792.92 33.1
 14 -10 2 724.83 39.3
 14 -10 2 677.93 28.7
 14 -10 2 735.03 28.9
 14 -10 2 732.23 36.7
 -15 10 -2 81.19 13.4
 -15 10 -2 89.49 14.9
 -15 10 -2 79.69 14
 -15 10 -2 68.49 18.3
 -15 10 -2 76.89 17.6
 -15 10 -2 111.69 12.9
 15 -10 2 86.79 16.4
 15 -10 2 89.29 15.8
 15 -10 2 105.59 12.5
 15 -10 2 95.79 12
 -16 10 -2 75.09 14.7
 -16 10 -2 62.99 12.8
 -16 10 -2 99.09 20.3
 -16 10 -2 85.49 14.4
 -16 10 -2 116.59 11.8
 -16 10 -2 107.49 23.2
 16 -10 2 91.99 18.1
 16 -10 2 85.19 15.7
 16 -10 2 69.59 11.7
 -17 10 -2 23.4 11.8
 -17 10 -2 84.39 20
 -17 10 -2 41.1 12.6
 -17 10 -2 52.59 11.9
 17 -10 2 14.9 10.3
 17 -10 2 41.4 8.9
 17 -10 2 42.4 13.1
 17 -10 2 59.29 11.7
 11 9 -2 0.1 4.8
 11 9 -2 5.7 10
 11 9 -2 0.7 7.5
 11 9 -2 7.6 8.7
 11 9 -2 -2.9 8.2
 11 9 -2 -7.7 6.9
 11 9 -2 21.1 14
 -11 -9 2 13.1 11.2
 -11 -9 2 -0.4 8.3
 -11 -9 2 1.4 9.2
 10 9 -2 168.48 20.4
 10 9 -2 110.29 15.4
 10 9 -2 147.29 17.2
 10 9 -2 167.78 18.2
 10 9 -2 134.89 21
 10 9 -2 140.79 15.3
 10 9 -2 172.78 11.9
 -10 -9 2 126.99 19.9
 -10 -9 2 141.69 19.6
 -10 -9 2 130.99 17.8
 9 9 -2 219.48 25.6
 9 9 -2 214.28 18.2
 9 9 -2 230.28 19.6
 9 9 -2 217.88 13.5
 9 9 -2 242.98 17.6
 9 9 -2 258.77 20.7
 9 9 -2 201.28 18.5
 -9 -9 2 226.78 21
 -9 -9 2 224.48 22.5
 -9 -9 2 176.58 18.9
 8 9 -2 18.3 6.2
 8 9 -2 29.4 8.9
 8 9 -2 23.2 9.1
 8 9 -2 11.4 6.7
 8 9 -2 17.7 8.4
 8 9 -2 13.5 8.8
 8 9 -2 14.1 10.4
 -8 -9 2 14.8 9.2
 -8 -9 2 17 8.7
 -8 -9 2 24.3 10.3
 -8 -9 2 16.3 8.9
 -8 -9 2 23.2 11.8
 7 9 -2 417.36 27.4
 7 9 -2 371.46 22.3
 7 9 -2 399.76 23.3
 7 9 -2 374.86 20.4
 7 9 -2 368.96 23
 7 9 -2 378.66 18.2
 7 9 -2 399.06 22.1
 -7 -9 2 403.96 24.5
 -7 -9 2 380.66 24
 -7 -9 2 363.36 23.6
 -7 -9 2 392.66 26.5
 6 9 -2 176.08 15.8
 6 9 -2 175.88 15.1
 6 9 -2 206.88 13.4
 6 9 -2 209.28 14.7
 6 9 -2 208.18 19.8
 6 9 -2 186.38 15
 6 9 -2 195.78 16.2
 -6 -9 2 191.58 17.1
 -6 -9 2 203.48 17.3
 -6 -9 2 191.18 16.3
 -6 -9 2 209.18 19.2
 -6 -9 2 200.48 20
 5 9 -2 52.99 9.1
 5 9 -2 60.59 10
 5 9 -2 49.1 11.1
 5 9 -2 66.89 9
 5 9 -2 62.49 10.2
 5 9 -2 56.79 9.1
 5 9 -2 55.49 8.6
 -5 -9 2 78.39 13.5
 -5 -9 2 69.99 12.8
 -5 -9 2 68.69 13.2
 -5 -9 2 68.79 11.9
 -5 -9 2 56.99 9.5
 -5 -9 2 68.89 10.8
 4 9 -2 1225.28 44.2
 4 9 -2 1234.38 46.5
 4 9 -2 1283.77 41.4
 4 9 -2 1263.47 43.9
 4 9 -2 1230.68 40.5
 4 9 -2 1281.57 43
 4 9 -2 1306.77 43.3
 -4 -9 2 1237.38 47.4
 -4 -9 2 1284.17 43.7
 -4 -9 2 1228.68 41.5
 -4 -9 2 1231.08 43.5
 -4 -9 2 1171.58 44.2
 -4 -9 2 1165.08 46.9
 3 9 -2 23.1 6.6
 3 9 -2 20.4 6.5
 3 9 -2 15.5 7.4
 3 9 -2 17.1 5.3
 3 9 -2 29.2 7.3
 3 9 -2 22.1 7
 3 9 -2 18.4 5.9
 -3 -9 2 37.6 9
 -3 -9 2 29.9 6.1
 -3 -9 2 19.9 7
 -3 -9 2 27.9 6.9
 -3 -9 2 22.6 8.1
 -3 -9 2 21.2 6.8
 2 9 -2 14.6 6.6
 2 9 -2 1.8 4.6
 2 9 -2 10.8 4.6
 2 9 -2 1 4.9
 2 9 -2 5.9 5.2
 2 9 -2 10.3 5.2
 2 9 -2 3.6 4.2
 -2 -9 2 -0.9 5.2
 -2 -9 2 3.8 6.1
 -2 -9 2 2.3 4
 -2 -9 2 5.9 4.5
 -2 -9 2 1.2 4.9
 -2 -9 2 7.1 5.9
 -2 -9 2 3.1 3.9
 -2 -9 2 4.8 5.4
 1 9 -2 651.13 24.4
 1 9 -2 648.64 25.9
 1 9 -2 667.73 24.9
 1 9 -2 624.84 22.6
 1 9 -2 621.64 25.5
 1 9 -2 643.34 26.3
 1 9 -2 646.24 25.6
 1 9 -2 652.13 26.8
 -1 -9 2 642.54 26.8
 -1 -9 2 612.04 25.5
 -1 -9 2 674.23 26.8
 -1 -9 2 568.44 23.8
 -1 -9 2 630.14 28.4
 -1 -9 2 672.53 26.2
 -1 -9 2 660.03 26.7
 -1 -9 2 629.04 22.8
 0 9 -2 147.19 11
 0 9 -2 151.78 11.3
 0 9 -2 139.69 9.9
 0 9 -2 156.98 11.8
 0 9 -2 152.18 9.3
 0 9 -2 157.28 11.6
 0 9 -2 145.69 11.4
 0 9 -2 133.29 10.1
 0 9 -2 137.59 11.9
 0 9 -2 154.38 12.4
 0 -9 2 130.19 11.2
 0 -9 2 135.79 12.9
 0 -9 2 144.39 10
 0 -9 2 156.18 11.5
 0 -9 2 133.79 9
 0 -9 2 130.99 11.7
 0 -9 2 160.88 11.7
 0 -9 2 133.19 11.9
 -1 9 -2 216.58 11.7
 -1 9 -2 191.98 12.5
 -1 9 -2 210.08 12.1
 -1 9 -2 191.48 12.6
 -1 9 -2 195.08 12.9
 -1 9 -2 227.78 14.6
 -1 9 -2 196.18 10.5
 -1 9 -2 202.68 11.7
 -1 9 -2 196.88 12
 1 -9 2 220.88 13.9
 1 -9 2 244.98 14.4
 1 -9 2 204.38 12.8
 1 -9 2 197.68 14.7
 1 -9 2 198.38 12.5
 1 -9 2 187.48 10.2
 1 -9 2 191.78 11.2
 1 -9 2 206.48 12.2
 -2 9 -2 965.4 32.2
 -2 9 -2 900.81 32.4
 -2 9 -2 966.4 29.6
 -2 9 -2 935.01 31.1
 -2 9 -2 947.21 35.3
 -2 9 -2 931.81 29.7
 -2 9 -2 939.21 32.3
 -2 9 -2 915.71 30.3
 -2 9 -2 975.7 33.7
 2 -9 2 959.6 35.9
 2 -9 2 935.41 29.4
 2 -9 2 982.3 33.9
 2 -9 2 961.9 32.3
 2 -9 2 933.51 29.8
 2 -9 2 972.1 33.8
 2 -9 2 937.31 32.7
 2 -9 2 949.4 30.9
 -3 9 -2 170.68 10.6
 -3 9 -2 155.98 13.3
 -3 9 -2 143.89 10.9
 -3 9 -2 172.68 9.7
 -3 9 -2 177.08 11.2
 -3 9 -2 171.48 9
 -3 9 -2 175.38 12.7
 3 -9 2 165.88 8.1
 3 -9 2 164.38 10.2
 3 -9 2 151.08 10.6
 3 -9 2 165.28 11.3
 3 -9 2 157.98 11.9
 3 -9 2 147.49 8.8
 3 -9 2 163.38 12.2
 3 -9 2 163.98 13.6
 -4 9 -2 1.1 3.2
 -4 9 -2 0 5.3
 -4 9 -2 1.7 3.9
 -4 9 -2 6 5.4
 -4 9 -2 1.9 4.1
 -4 9 -2 -1.1 3.4
 -4 9 -2 3.7 2.9
 -4 9 -2 -0.4 3.6
 4 -9 2 3.9 3.9
 4 -9 2 7.8 4
 4 -9 2 1.9 3.5
 4 -9 2 -7.1 3.8
 4 -9 2 5.5 3.4
 4 -9 2 -1.3 4
 -5 9 -2 650.83 24.2
 -5 9 -2 663.93 27.6
 -5 9 -2 666.93 23.1
 -5 9 -2 676.63 24.9
 -5 9 -2 670.03 30
 -5 9 -2 653.23 19.6
 -5 9 -2 706.23 26
 -5 9 -2 635.94 23.4
 5 -9 2 641.24 23.9
 5 -9 2 564.74 21.8
 5 -9 2 655.83 23.7
 5 -9 2 679.23 28.6
 5 -9 2 537.35 27.8
 5 -9 2 643.94 24.3
 -6 9 -2 55.39 7
 -6 9 -2 61.69 7.7
 -6 9 -2 51.59 7.7
 -6 9 -2 78.89 13.5
 -6 9 -2 49.1 9.1
 -6 9 -2 74.19 9.4
 -6 9 -2 65.99 7.5
 6 -9 2 79.79 12.2
 6 -9 2 60.49 7.1
 6 -9 2 67.79 9
 6 -9 2 45.7 6.7
 6 -9 2 65.69 9.5
 6 -9 2 63.99 7.7
 -7 9 -2 396.26 19.6
 -7 9 -2 421.06 18.5
 -7 9 -2 432.46 25.1
 -7 9 -2 430.26 17.5
 -7 9 -2 441.56 19.9
 -7 9 -2 404.66 17.9
 -7 9 -2 342.67 21.2
 7 -9 2 396.86 18.7
 7 -9 2 420.16 17.6
 7 -9 2 403.96 22.6
 7 -9 2 428.36 21.5
 7 -9 2 410.76 17.5
 -8 9 -2 43.9 7.4
 -8 9 -2 80.89 12.6
 -8 9 -2 48.3 7.8
 -8 9 -2 47.1 11.9
 -8 9 -2 33 6.3
 -8 9 -2 44.2 7.3
 -8 9 -2 54.49 7.2
 8 -9 2 45.2 6.9
 8 -9 2 48.1 7.5
 8 -9 2 46.1 6.9
 8 -9 2 43.8 9.1
 8 -9 2 50.89 10.6
 -9 9 -2 862.81 36.7
 -9 9 -2 793.52 33
 -9 9 -2 792.12 39.1
 -9 9 -2 895.91 32
 -9 9 -2 863.71 30.1
 9 -9 2 797.92 31.7
 9 -9 2 881.71 37.6
 9 -9 2 887.11 29.7
 9 -9 2 827.32 30.1
 9 -9 2 826.92 34.5
 -10 9 -2 4.4 5.2
 -10 9 -2 4 8.8
 -10 9 -2 20.8 9.2
 -10 9 -2 2.1 5.3
 -10 9 -2 -1.5 3.7
 10 -9 2 1.7 4.9
 10 -9 2 3.4 6.9
 10 -9 2 4.3 4.6
 10 -9 2 0 3.8
 10 -9 2 1.9 6.3
 10 -9 2 2.3 4.4
 -11 9 -2 12.7 7
 -11 9 -2 18.7 6
 -11 9 -2 15.3 9.4
 -11 9 -2 20 11
 -11 9 -2 17.1 7
 11 -9 2 11.3 8.2
 11 -9 2 15.6 6.4
 11 -9 2 16.5 5.9
 11 -9 2 16.9 8.7
 11 -9 2 11 5.4
 -12 9 -2 5 7.2
 -12 9 -2 26.5 6.8
 -12 9 -2 26.6 8.3
 -12 9 -2 21.6 8.4
 -12 9 -2 41.3 11.9
 -12 9 -2 10.7 10.8
 12 -9 2 22.7 6.7
 12 -9 2 16.1 9.1
 12 -9 2 28.1 7.6
 12 -9 2 24.5 6.3
 12 -9 2 19.5 9.8
 -13 9 -2 412.16 20
 -13 9 -2 371.16 24.8
 -13 9 -2 446.76 24.6
 -13 9 -2 453.05 25.4
 -13 9 -2 421.56 32.2
 13 -9 2 473.45 27.1
 13 -9 2 459.45 20.6
 13 -9 2 368.36 27.3
 13 -9 2 425.36 21
 13 -9 2 436.96 22.8
 -14 9 -2 0.8 5.2
 -14 9 -2 1.3 9
 -14 9 -2 4.3 6.5
 -14 9 -2 -1.5 7.1
 -14 9 -2 0.2 6
 14 -9 2 -0.4 7.5
 14 -9 2 2.7 6.3
 14 -9 2 4.4 5
 14 -9 2 4.4 6.4
 14 -9 2 7.7 9.3
 14 -9 2 3.2 6.1
 -15 9 -2 409.66 34.7
 -15 9 -2 370.86 23.5
 -15 9 -2 359.66 19
 -15 9 -2 352.86 25.9
 -15 9 -2 368.96 24.5
 15 -9 2 347.37 21.5
 15 -9 2 345.67 25.9
 15 -9 2 370.86 28.3
 15 -9 2 350.46 22.1
 15 -9 2 340.77 18.9
 -16 9 -2 28.2 7.5
 -16 9 -2 47.7 16.2
 -16 9 -2 32.9 12
 -16 9 -2 20.5 8.8
 -16 9 -2 20.9 9.1
 16 -9 2 18.8 10.1
 16 -9 2 15.8 11.6
 16 -9 2 28.8 9.6
 -17 9 -2 1.2 8.8
 -17 9 -2 6.8 9.2
 -17 9 -2 1.4 6.4
 17 -9 2 9.7 9
 17 -9 2 -1.3 5.9
 17 -9 2 17.4 10.3
 17 -9 2 2.9 5.2
 17 -9 2 5.7 9.2
 12 8 -2 -6.9 8.1
 12 8 -2 6.8 9.7
 12 8 -2 13.3 10.4
 12 8 -2 0.5 8.1
 12 8 -2 -0.1 4.8
 12 8 -2 -0.8 7.9
 12 8 -2 5 11.7
 -12 -8 2 4.2 9
 -12 -8 2 -7.6 9.5
 -12 -8 2 12.9 10
 11 8 -2 3 7.8
 11 8 -2 23.5 13.6
 11 8 -2 21.7 9.8
 11 8 -2 21.4 10.8
 11 8 -2 33.3 10.3
 11 8 -2 9.5 8.8
 11 8 -2 10.1 5.7
 -11 -8 2 21.6 10.7
 -11 -8 2 4.3 9.2
 -11 -8 2 28.2 11.6
 10 8 -2 46.9 11.3
 10 8 -2 66.59 12.6
 10 8 -2 71.09 12
 10 8 -2 58.39 12
 10 8 -2 62.99 12.7
 10 8 -2 67.69 8.5
 10 8 -2 48.4 14.1
 -10 -8 2 31.6 10.3
 -10 -8 2 56.59 13
 -10 -8 2 71.89 15.6
 9 8 -2 147.79 11.4
 9 8 -2 152.38 19.9
 9 8 -2 165.88 16.9
 9 8 -2 151.28 17.6
 9 8 -2 162.38 14.9
 9 8 -2 147.09 15.6
 9 8 -2 175.28 17.1
 -9 -8 2 192.38 23.3
 -9 -8 2 135.59 17.1
 -9 -8 2 180.48 20.1
 -9 -8 2 153.08 18.8
 -9 -8 2 146.59 16.9
 -9 -8 2 184.48 26.1
 8 8 -2 346.97 21.2
 8 8 -2 354.46 20.6
 8 8 -2 346.57 22.1
 8 8 -2 352.06 26.2
 8 8 -2 371.26 17.3
 8 8 -2 358.16 22.1
 8 8 -2 365.66 23.1
 -8 -8 2 365.66 23.9
 -8 -8 2 356.06 23.6
 -8 -8 2 321.67 22.9
 -8 -8 2 368.16 25.6
 -8 -8 2 348.57 22.2
 -8 -8 2 374.46 28.6
 7 8 -2 42.3 9.3
 7 8 -2 51.89 7.8
 7 8 -2 33.4 8.3
 7 8 -2 22.4 7.1
 7 8 -2 21.6 7.6
 7 8 -2 47.8 9.5
 7 8 -2 38 11.9
 -7 -8 2 39.9 10.6
 -7 -8 2 28.3 9.5
 -7 -8 2 29 8.7
 -7 -8 2 26.5 10.9
 -7 -8 2 48 11.2
 6 8 -2 182.08 14.7
 6 8 -2 178.08 18.4
 6 8 -2 200.08 15.7
 6 8 -2 209.58 15.8
 6 8 -2 182.58 14.4
 6 8 -2 194.88 13.7
 6 8 -2 180.58 12.3
 -6 -8 2 194.48 18.8
 -6 -8 2 190.18 16.4
 -6 -8 2 172.98 15.1
 -6 -8 2 194.58 16.7
 -6 -8 2 186.28 22.8
 -6 -8 2 182.58 17.4
 5 8 -2 1160.18 41.7
 5 8 -2 1180.18 39.2
 5 8 -2 1203.58 45.9
 5 8 -2 1173.48 41.4
 5 8 -2 1176.38 41
 5 8 -2 1169.88 38.2
 5 8 -2 1131.99 42.1
 -5 -8 2 1226.28 43.6
 -5 -8 2 1129.39 42
 -5 -8 2 1136.29 42.2
 -5 -8 2 1172.28 46.2
 -5 -8 2 1164.38 40.2
 -5 -8 2 1211.58 46
 4 8 -2 568.74 22.8
 4 8 -2 593.04 24.6
 4 8 -2 583.64 27.9
 4 8 -2 583.14 22.7
 4 8 -2 573.44 25.2
 4 8 -2 565.14 25.5
 4 8 -2 577.44 24.5
 -4 -8 2 533.95 22.8
 -4 -8 2 569.74 25.5
 -4 -8 2 537.05 25.4
 -4 -8 2 578.24 25
 -4 -8 2 574.24 28.2
 -4 -8 2 568.64 27.6
 3 8 -2 498.65 20.9
 3 8 -2 510.15 21.5
 3 8 -2 506.65 22.3
 3 8 -2 467.45 19.6
 3 8 -2 473.05 22.6
 3 8 -2 502.75 21.9
 3 8 -2 510.05 24.5
 3 8 -2 510.95 20.2
 -3 -8 2 472.45 21.6
 -3 -8 2 485.35 21.6
 -3 -8 2 474.95 19.9
 -3 -8 2 533.85 23.3
 -3 -8 2 496.85 24.4
 -3 -8 2 522.65 25.2
 2 8 -2 227.28 14.5
 2 8 -2 208.08 12
 2 8 -2 219.98 13.6
 2 8 -2 205.48 11.5
 2 8 -2 220.68 13.5
 2 8 -2 200.78 14.4
 2 8 -2 211.08 12.5
 2 8 -2 219.28 13.4
 -2 -8 2 214.78 12.8
 -2 -8 2 226.68 14.3
 -2 -8 2 210.38 13.3
 -2 -8 2 224.08 15.7
 -2 -8 2 200.28 13.3
 -2 -8 2 206.88 11.7
 -2 -8 2 221.08 15.2
 1 8 -2 7.5 4.1
 1 8 -2 -1.5 4.2
 1 8 -2 2.4 4.7
 1 8 -2 6.5 3.7
 1 8 -2 2.3 3.3
 1 8 -2 -0.7 3.3
 1 8 -2 0.4 4.4
 1 8 -2 2.3 4
 -1 -8 2 0.8 3.3
 -1 -8 2 3.7 3.4
 -1 -8 2 1.7 4.4
 -1 -8 2 0.8 4.7
 -1 -8 2 -2.2 4.1
 -1 -8 2 2 3.5
 -1 -8 2 4.4 3.9
 0 8 -2 1790.92 54.39
 0 8 -2 1822.32 53.19
 0 8 -2 1734.63 53.19
 0 8 -2 1795.82 52.19
 0 8 -2 1757.52 50.49
 0 8 -2 1830.62 53.99
 0 8 -2 1782.72 55.29
 0 8 -2 1662.73 52.09
 0 8 -2 1770.42 53.29
 0 -8 2 1695.73 54.09
 0 -8 2 1812.32 53.59
 0 -8 2 1889.31 54.69
 0 -8 2 1818.22 57.09
 0 -8 2 1826.62 53.69
 0 -8 2 1752.02 51.99
 0 -8 2 1783.42 50.79
 0 -8 2 1815.82 53.69
 -1 8 -2 3055.29 81.79
 -1 8 -2 2954 80.59
 -1 8 -2 2861.11 81.89
 -1 8 -2 2966.4 82.59
 -1 8 -2 2995.5 84.39
 -1 8 -2 2951.7 83.09
 -1 8 -2 2995.8 86.19
 -1 8 -2 3066.69 83.89
 -1 8 -2 3004 83.19
 1 -8 2 3281.07 85.19
 1 -8 2 2950.7 84.79
 1 -8 2 2939.31 81.89
 1 -8 2 2907.71 80.49
 1 -8 2 2957.8 82.09
 1 -8 2 3045.8 83.79
 1 -8 2 3005.6 83.49
 1 -8 2 2991.6 87.39
 -2 8 -2 468.85 18.8
 -2 8 -2 492.45 16.9
 -2 8 -2 475.95 17.2
 -2 8 -2 474.55 22
 -2 8 -2 474.25 17.5
 -2 8 -2 483.65 18.4
 -2 8 -2 473.45 20.6
 -2 8 -2 452.85 19.2
 2 -8 2 475.75 19.4
 2 -8 2 482.85 17
 2 -8 2 501.95 20.3
 2 -8 2 473.65 19
 2 -8 2 469.65 17.1
 2 -8 2 462.75 22
 2 -8 2 469.95 18.1
 -3 8 -2 974.6 31.7
 -3 8 -2 973.9 31.4
 -3 8 -2 969.9 30
 -3 8 -2 940.91 35.7
 -3 8 -2 979.9 28.8
 -3 8 -2 926.91 32
 -3 8 -2 948.11 31.2
 -3 8 -2 998.4 34.1
 3 -8 2 945.51 30.9
 3 -8 2 1018.3 27.8
 3 -8 2 972.7 35.8
 3 -8 2 988.8 33.1
 3 -8 2 977 29.7
 3 -8 2 923.41 31.1
 -4 8 -2 3.5 4.8
 -4 8 -2 1.8 3.1
 -4 8 -2 4.1 5.5
 -4 8 -2 8.4 4.1
 -4 8 -2 7.9 4
 -4 8 -2 21 5.4
 -4 8 -2 9.9 2.7
 -4 8 -2 4.2 3.5
 4 -8 2 15.1 4.5
 4 -8 2 9.5 4.3
 4 -8 2 12.5 6.2
 4 -8 2 8.4 4
 4 -8 2 7.6 3.3
 -5 8 -2 327.97 14.6
 -5 8 -2 385.76 16.5
 -5 8 -2 319.47 14.8
 -5 8 -2 335.07 16.1
 -5 8 -2 343.17 18.5
 -5 8 -2 333.77 20.1
 -5 8 -2 324.97 14.6
 5 -8 2 336.07 18.8
 5 -8 2 335.87 15.1
 5 -8 2 340.17 15.4
 5 -8 2 338.77 14.8
 5 -8 2 324.77 13.9
 5 -8 2 325.27 17.5
 -6 8 -2 12.7 5.2
 -6 8 -2 12.3 4.2
 -6 8 -2 16.1 7.1
 -6 8 -2 8.8 4.1
 -6 8 -2 16.2 4.9
 -6 8 -2 4.9 3.9
 -6 8 -2 13.3 6.7
 6 -8 2 17.8 4.5
 6 -8 2 13.6 5.9
 6 -8 2 19.6 5.7
 6 -8 2 17.1 4.4
 6 -8 2 10.1 6.5
 -7 8 -2 4.3 3.8
 -7 8 -2 -3.3 3.5
 -7 8 -2 0.6 3.4
 -7 8 -2 2.5 5.8
 -7 8 -2 -0.1 3.8
 -7 8 -2 4.2 6.2
 -7 8 -2 2.6 3.6
 7 -8 2 1 3.4
 7 -8 2 0.1 3.4
 7 -8 2 7.1 6
 7 -8 2 -2.7 5.6
 7 -8 2 3.5 4.5
 -8 8 -2 353.06 18.3
 -8 8 -2 318.97 20
 -8 8 -2 319.67 15.1
 -8 8 -2 309.77 14.8
 -8 8 -2 332.67 16.6
 -8 8 -2 315.27 22.2
 8 -8 2 340.77 16
 8 -8 2 365.16 21.5
 8 -8 2 340.47 15.2
 8 -8 2 344.17 12.9
 8 -8 2 296.67 18.7
 8 -8 2 320.17 17
 -9 8 -2 28.7 5.4
 -9 8 -2 29.8 7.6
 -9 8 -2 37.2 7.7
 -9 8 -2 34.6 9.5
 -9 8 -2 39.9 12
 9 -8 2 30.5 6.5
 9 -8 2 33.8 5.9
 9 -8 2 32.6 7
 9 -8 2 28.6 8.1
 9 -8 2 26.3 8.4
 9 -8 2 39.9 5.9
 -10 8 -2 5.5 5.7
 -10 8 -2 7.8 8.2
 -10 8 -2 5.9 4.6
 -10 8 -2 22.3 7.3
 10 -8 2 8.9 4.8
 10 -8 2 5.3 4.6
 10 -8 2 6.2 8.1
 10 -8 2 10.7 5.3
 10 -8 2 4.5 4.3
 10 -8 2 5 6.7
 -11 8 -2 301.57 15.4
 -11 8 -2 290.87 18.4
 -11 8 -2 314.47 20.4
 -11 8 -2 295.27 22.5
 -11 8 -2 290.67 25
 11 -8 2 316.17 23.1
 11 -8 2 312.77 15.9
 11 -8 2 300.57 19
 11 -8 2 305.97 21.2
 11 -8 2 284.67 16.2
 11 -8 2 294.17 17.1
 -12 8 -2 1.3 5.6
 -12 8 -2 6.9 7.1
 -12 8 -2 14.5 9.4
 -12 8 -2 12.2 7.2
 -12 8 -2 0.2 6.3
 -12 8 -2 7.4 4.8
 12 -8 2 -0.5 4.3
 12 -8 2 -5.1 6
 12 -8 2 2.8 5.6
 12 -8 2 5.6 5.8
 12 -8 2 -0.9 7.3
 12 -8 2 1.3 6.6
 -13 8 -2 276.17 18.9
 -13 8 -2 265.27 19.5
 -13 8 -2 239.88 20
 -13 8 -2 292.07 19.5
 -13 8 -2 262.27 15.3
 -13 8 -2 269.17 24.5
 13 -8 2 274.77 18
 13 -8 2 279.07 12.3
 13 -8 2 254.87 22.6
 13 -8 2 258.07 15.6
 13 -8 2 277.87 20.2
 13 -8 2 263.07 21.5
 13 -8 2 274.57 18
 -14 8 -2 251.77 24.6
 -14 8 -2 254.07 15.3
 -14 8 -2 233.98 20.9
 -14 8 -2 245.58 19.6
 -14 8 -2 245.58 18.5
 -14 8 -2 287.47 21.5
 14 -8 2 254.57 18.6
 14 -8 2 252.27 20.2
 14 -8 2 261.07 23.8
 14 -8 2 292.47 19.5
 14 -8 2 255.47 12.5
 14 -8 2 264.37 16
 14 -8 2 249.48 21.6
 -15 8 -2 179.58 24.1
 -15 8 -2 178.98 18.3
 -15 8 -2 143.59 15.7
 -15 8 -2 197.78 13.6
 -15 8 -2 155.18 20.7
 -15 8 -2 174.98 18.2
 15 -8 2 188.78 14
 15 -8 2 178.08 16.4
 15 -8 2 173.18 16.6
 15 -8 2 195.98 22.1
 15 -8 2 151.28 19.6
 15 -8 2 171.78 10.9
[truncated: 2,820,850 more chars]
